# Supplementary material for: Hexa­aquadodeca-μ2-chlorido-octa­hedro-hexa­niobium diiodide
Source: IUCrdata. 2021 Jul 20;6(Pt 7):x210696. doi: 10.1107/S2414314621006969 (PMC9462356; doi:10.1107/S2414314621006969)
Supplement: Supplementary file 1 [file x-06-x210696-sup1.cif]

##############################################################################
#                                                                            #
# This CIF contains the data for a data article accepted for                 #
# publication in IUCrData. It conforms to the requirements of                #
# Notes for Authors for IUCrData, and has been                               #
# peer reviewed under the auspices of IUCrData.                              #
#                                                                            #
# Full details of the Crystallographic Information File format               #
# are given in the paper "The Crystallographic Information File (CIF):       #
# a New Standard Archive File for Crystallography" by S. R. Hall, F. H.      #
# Allen and I. D. Brown [Acta Cryst. (1991), A47, 655-685].                  #
#                                                                            #
# The current version of the core CIF dictionary is obtainable from          #
# ftp://ftp.iucr.org/pub/cif_core.dic.                                       #
#                                                                            #
# Software is freely available for graphical display of the structure(s)     #
# in this CIF. For information consult the CIF software page                 #
# http://www.iucr.org/resources/cif/software.                                #
#                                                                            #
# This file may be used for bona fide research purposes within the           #
# scientific community so long as proper attribution is given to the data    # 
# article from which it was obtained.                                        #
#                                                                            #
##############################################################################
data_I
_database_code_depnum_ccdc_archive 'CCDC 2094789'
_audit_creation_method     'ciftab-2016 (M. K\"ockerling, 2016)'
_journal_date_recd_electronic     2021-06-01
_journal_date_accepted     2021-07-06
_journal_name_full     'IUCrData'
_journal_year     2021
_journal_volume     6
_journal_issue      7
_journal_page_first     0
_journal_page_last     0
_journal_paper_category     HI
_journal_paper_doi     10.1107/S2414314621006969
_journal_coeditor_code     BT4115
_publ_contact_author_name     'K\"ockerling, Martin'
_publ_contact_author_address
;
Universit\"at Rostock
Institut f\"ur Chemie
Anorganische Festk\"orperchemie
Albert-Einstein-Str. 3a
D-18059 Rostock
Germany
;
_publ_contact_author_email     'Martin.Koeckerling@uni-rostock.de'
_publ_contact_author_fax     '++49 381 498 6382'
_publ_contact_author_phone     '++49 381 498 6390'
_publ_section_title
;
Hexaaquadodeca-\m~2~-chlorido-<i>octahedro</i>-hexaniobium diiodide
;
loop_
    _publ_author_name
    _publ_author_address
    'Schr\"oder, Florian'
;
Universit\"at Rostock
Institut f\"ur Chemie
Anorganische Festk\"orperchemie
Albert-Einstein-Str. 3a
D-18059 Rostock
Germany
;
    'K\"ockerling, Martin'
;
Universit\"at Rostock
Institut f\"ur Chemie
Anorganische Festk\"orperchemie
Albert-Einstein-Str. 3a
D-18059 Rostock
Germany
;
_publ_section_synopsis
;
The crystal structure of the cluster complex [Nb~6~Cl~12~(H~2~O)~6~]I~2~ is
described. The octahedral Nb~6~ cluster core is coordinated by twelve chlorido
and six water ligands. The two iodide ions are not bonded to the cluster unit
but are present in the crystal structure as the counter-anion to the cluster
cation.
;
_chemical_name_systematic
;
Hexaaquadodeca-\m~2~-chlorido-<i>octahedro</i>-hexaniobium diiodide
;
_chemical_formula_moiety     'H12 Cl12 I2 Nb6 O6'
_chemical_formula_sum     'H12 Cl12 I2 Nb6 O6'
_chemical_formula_iupac     '[Nb6 Cl12 (H2 O)6] I2'
_chemical_formula_weight     1344.76
_space_group_crystal_system     trigonal
_space_group_name_H-M_alt     'P -3 1 m'
_space_group_name_Hall     '-P 3 2'
loop_
    _space_group_symop_operation_xyz
    'x, y, z'
    '-y, x-y, z'
    '-x+y, -x, z'
    '-y, -x, -z'
    'x, x-y, -z'
    '-x+y, y, -z'
    '-x, -y, -z'
    'y, -x+y, -z'
    'x-y, x, -z'
    'y, x, z'
    '-x, -x+y, z'
    'x-y, -y, z'
_cell_length_a     9.3911(8)
_cell_length_b     9.3911(8)
_cell_length_c     8.6576(9)
_cell_angle_alpha     90
_cell_angle_beta     90
_cell_angle_gamma     120
_cell_volume     661.20(10)
_cell_formula_units_Z     1
_cell_measurement_reflns_used     9268
_cell_measurement_theta_min     2.5045
_cell_measurement_theta_max     34.863
_cell_measurement_temperature     123(2)
_exptl_crystal_description     block
_exptl_crystal_colour     black
_exptl_crystal_size_max     0.200
_exptl_crystal_size_mid     0.200
_exptl_crystal_size_min     0.160
_exptl_crystal_density_diffrn     3.377
_exptl_crystal_density_method     'none'
_exptl_crystal_F_000     616
_exptl_absorpt_coefficient_mu     6.076
_exptl_absorpt_correction_type     multi-scan
_exptl_absorpt_process_details
;
(SADABS, Bruker, 2017)
;
_diffrn_ambient_temperature     123(2)
_diffrn_radiation_type     MoK\a
_diffrn_radiation_wavelength     0.71073
_diffrn_radiation_source     'microfocus sealed tube'
_diffrn_measurement_device_type     'Bruker APEXII CCD'
_diffrn_measurement_method     '\f and \w scans'
_diffrn_reflns_number     43489
_diffrn_reflns_av_R_equivalents     0.0314
_diffrn_reflns_av_unetI/netI     0.0062
_diffrn_reflns_theta_min     3.437
_diffrn_reflns_theta_max     34.949
_diffrn_reflns_theta_full     25.000
_diffrn_measured_fraction_theta_max     0.998
_diffrn_measured_fraction_theta_full     0.995
_diffrn_reflns_limit_h_min     -15
_diffrn_reflns_limit_h_max     15
_diffrn_reflns_limit_k_min     -15
_diffrn_reflns_limit_k_max     15
_diffrn_reflns_limit_l_min     -13
_diffrn_reflns_limit_l_max     13
_refine_special_details
;
 The H
atom was located in a difference maps, but refined using a riding model with
O---H = 0.85 \%A and with <i>U</i>(H) = 1.5 <i>U</i>~eq~(O).
;
_reflns_number_total     1059
_reflns_number_gt     1058
_reflns_threshold_expression     'I > 2\s(I)'
_refine_ls_structure_factor_coef     Fsqd
_refine_ls_matrix_type     full
_refine_ls_R_factor_all     0.0131
_refine_ls_R_factor_gt     0.0130
_refine_ls_wR_factor_gt     0.0335
_refine_ls_wR_factor_ref     0.0335
_refine_ls_goodness_of_fit_ref     1.376
_refine_ls_restrained_S_all     1.376
_refine_ls_number_reflns     1059
_refine_ls_number_parameters     27
_refine_ls_number_restraints     0
_refine_ls_hydrogen_treatment     constr
_refine_ls_weighting_scheme     calc
_refine_ls_weighting_details
              'w=1/[\s^2^(Fo^2^)+(0.0050P)^2^+1.1433P] where P=(Fo^2^+2Fc^2^)/3'
_atom_sites_solution_hydrogens     difmap
_atom_sites_solution_primary     direct
_atom_sites_solution_secondary     difmap
_refine_ls_shift/su_max     0.000
_refine_ls_shift/su_mean     0.000
_refine_diff_density_max     0.716
_refine_diff_density_min     -0.813
_refine_ls_extinction_method     SHELXL
_refine_ls_extinction_coef     0.0071(3)
_refine_ls_extinction_expression
                                  'Fc^*^=kFc[1+0.001xFc^2^\l^3^/sin(2\q)]^-1/4^'
loop_
    _atom_type_symbol
    _atom_type_description
    _atom_type_scat_dispersion_real
    _atom_type_scat_dispersion_imag
    _atom_type_scat_source
    'H' 'H' 0.0000 0.0000
                         'International Tables Vol C Tables 4.2.6.8 and 6.1.1.4'
    'O' 'O' 0.0106 0.0060
                         'International Tables Vol C Tables 4.2.6.8 and 6.1.1.4'
    'Cl' 'Cl' 0.1484 0.1585
                         'International Tables Vol C Tables 4.2.6.8 and 6.1.1.4'
    'Nb' 'Nb' -2.0727 0.6215
                         'International Tables Vol C Tables 4.2.6.8 and 6.1.1.4'
    'I' 'I' -0.4742 1.8119
                         'International Tables Vol C Tables 4.2.6.8 and 6.1.1.4'
_computing_data_collection
;
APEX3 (Bruker, 2017)
;
_computing_cell_refinement
;
SAINT (Bruker, 2017)
;
_computing_data_reduction
;
SAINT (Bruker, 2017)
;
_computing_structure_solution
;
SHELXS2014 (Sheldrick, 2008)
;
_computing_structure_refinement
;
SHELXL2014 (Sheldrick, 2015)
;
_computing_molecular_graphics
;
DIAMOND (Brandenburg & Putz, 2019)
;
_computing_publication_material
;
publCIF (Westrip, 2010)
;
loop_
    _atom_site_type_symbol
    _atom_site_label
    _atom_site_fract_x
    _atom_site_fract_y
    _atom_site_fract_z
    _atom_site_U_iso_or_equiv
    _atom_site_adp_type
    _atom_site_calc_flag
    _atom_site_occupancy
    _atom_site_disorder_assembly
    _atom_site_disorder_group
    Nb Nb1 0.0000 0.17816(2) 0.13652(2) 0.00709(5) Uani d 1 . .
    Cl Cl1 -0.21059(3) 0.21059(3) 0.0000 0.01203(9) Uani d 1 . .
    Cl Cl2 0.21271(6) 0.21271(6) 0.32300(6) 0.01238(9) Uani d 1 . .
    O O1 0.0000 0.3770(2) 0.2816(2) 0.0167(3) Uani d 1 . .
    H H1A 0.0851 0.4473 0.3300 0.025 Uiso d 1 . .
    I I1 0.333333 0.666667 0.5000 0.01368(6) Uani d 1 . .
loop_
    _atom_site_aniso_label
    _atom_site_aniso_U_11
    _atom_site_aniso_U_22
    _atom_site_aniso_U_33
    _atom_site_aniso_U_12
    _atom_site_aniso_U_13
    _atom_site_aniso_U_23
    Nb1 0.00681(8) 0.00640(6) 0.00821(8) 0.00340(4) 0.00 -0.00114(4)
    Cl1 0.01110(10)
                  0.01110(10)
                            0.0173(2) 0.0082(2) -0.00210(10)
                                                           -0.00210(10)
    Cl2 0.0136(2) 0.0136(2) 0.0106(2) 0.0072(2) -0.00440(10)
                                                           -0.00440(10)
    O1 0.0135(7) 0.0154(5) 0.0205(7) 0.0067(3) 0.00 -0.0085(5)
    I1 0.01186(7) 0.01186(7) 0.01730(10)
                                       0.00593(4) 0.00 0.00
_geom_special_details
;
All esds (except the esd in the dihedral angle between two l.s. planes)
are estimated using the full covariance matrix. The cell esds are taken
into account individually in the estimation of esds in distances, angles
and torsion angles; correlations between esds in cell parameters are only
used when they are defined by crystal symmetry.  An approximate (isotropic)
treatment of cell esds is used for estimating esds involving l.s. planes.
;
loop_
    _geom_bond_atom_site_label_1
    _geom_bond_atom_site_label_2
    _geom_bond_site_symmetry_2
    _geom_bond_distance
    Nb1 O1 . 2.250(2)
    Nb1 Cl1 . 2.4502(4)
    Nb1 Cl1 8 2.4502(4)
    Nb1 Cl2 2 2.4605(4)
    Nb1 Cl2 . 2.4605(4)
    Nb1 Nb1 9 2.8960(4)
    Nb1 Nb1 8 2.8960(4)
    Nb1 Nb1 2 2.8980(4)
    Nb1 Nb1 3 2.8980(4)
    Cl1 Nb1 9 2.4501(4)
    Cl2 Nb1 3 2.4605(4)
    O1 H1A . 0.8500
loop_
    _geom_angle_atom_site_label_1
    _geom_angle_atom_site_label_2
    _geom_angle_atom_site_label_3
    _geom_angle_site_symmetry_1
    _geom_angle_site_symmetry_3
    _geom_angle
    O1 Nb1 Cl1 . . 80.29(4)
    O1 Nb1 Cl1 . 8 80.28(4)
    Cl1 Nb1 Cl1 . 8 88.699(7)
    O1 Nb1 Cl2 . 2 82.02(4)
    Cl1 Nb1 Cl2 . 2 88.260(10)
    Cl1 Nb1 Cl2 8 2 162.300(10)
    O1 Nb1 Cl2 . . 82.02(4)
    Cl1 Nb1 Cl2 . . 162.300(10)
    Cl1 Nb1 Cl2 8 . 88.260(10)
    Cl2 Nb1 Cl2 2 . 89.35(3)
    O1 Nb1 Nb1 . 9 134.05(4)
    Cl1 Nb1 Nb1 . 9 53.773(8)
    Cl1 Nb1 Nb1 8 9 96.230(10)
    Cl2 Nb1 Nb1 2 9 96.000(10)
    Cl2 Nb1 Nb1 . 9 143.919(8)
    O1 Nb1 Nb1 . 8 134.05(4)
    Cl1 Nb1 Nb1 . 8 96.230(10)
    Cl1 Nb1 Nb1 8 8 53.773(8)
    Cl2 Nb1 Nb1 2 8 143.919(8)
    Cl2 Nb1 Nb1 . 8 96.010(10)
    Nb1 Nb1 Nb1 9 8 60.040(10)
    O1 Nb1 Nb1 . 2 135.94(3)
    Cl1 Nb1 Nb1 . 2 96.180(6)
    Cl1 Nb1 Nb1 8 2 143.773(8)
    Cl2 Nb1 Nb1 2 2 53.922(8)
    Cl2 Nb1 Nb1 . 2 96.560(10)
    Nb1 Nb1 Nb1 9 2 59.977(5)
    Nb1 Nb1 Nb1 8 2 90.0
    O1 Nb1 Nb1 . 3 135.94(3)
    Cl1 Nb1 Nb1 . 3 143.773(8)
    Cl1 Nb1 Nb1 8 3 96.180(6)
    Cl2 Nb1 Nb1 2 3 96.560(10)
    Cl2 Nb1 Nb1 . 3 53.922(8)
    Nb1 Nb1 Nb1 9 3 90.0
    Nb1 Nb1 Nb1 8 3 59.977(5)
    Nb1 Nb1 Nb1 2 3 60.0
    Nb1 Cl1 Nb1 9 . 72.45(2)
    Nb1 Cl2 Nb1 . 3 72.16(2)
    Nb1 O1 H1A . . 122.0
_shelx_space_group_comment
;
The symmetry employed for this shelxl refinement is uniquely defined
by the following loop  which should always be used as a source of
symmetry information in preference to the above space-group names.
They are only intended as comments.
;
_shelx_estimated_absorpt_T_min     0.376
_shelx_estimated_absorpt_T_max     0.443
_shelx_hkl_file
;
   0   0   1    0.00    0.30
   0   0   1    0.10    0.10
   0   0   1   -0.10    0.10
   0   0   1    0.00    0.10
   0   0  -1    0.00    0.10
   0   0  -1    0.00    0.10
   0   0  -1    0.10    0.10
   0   0   2  403.16   13.30
   0   0   2  373.56    9.10
   0   0   2  363.76    9.60
   0   0   2  366.96    9.00
   0   0   2  349.96    9.20
   0   0   2  337.87    9.70
   0   0  -2  323.67    9.30
   0   0  -2  333.57    9.70
   0   0  -2  364.76    9.60
   0   0  -2  320.67   13.00
   0   0  -2  318.17    9.30
   0   0  -2  337.97    9.50
   0   0   3  495.15   13.60
   0   0   3  518.65   12.90
   0   0   3  501.85   13.00
   0   0   3  508.75   12.80
   0   0   3  514.55   13.10
   0   0   3  484.25   13.90
   0   0  -3  483.65   13.50
   0   0  -3  489.65   13.60
   0   0  -3  495.15   13.90
   0   0  -3  522.85   19.50
   0   0  -3  465.55   13.20
   0   0  -3  469.55   13.20
   0   0   4   68.79    2.40
   0   0   4   75.39    2.70
   0   0   4   72.19    6.50
   0   0   4   62.69    2.40
   0   0   4   65.09    3.10
   0   0  -4   64.19    2.80
   0   0  -4   72.99    2.90
   0   0  -4   68.49    3.40
   0   0  -4   60.29    6.40
   0   0  -4   61.89    3.00
   0   0   5 2544.15   62.99
   0   0   5 2394.46   63.09
   0   0   5 2507.15   85.19
   0   0   5 2383.56   64.69
   0   0   5 2431.96   62.79
   0   0   5 2465.65   63.89
   0   0  -5 2338.47   62.09
   0   0  -5 2341.77   62.19
   0   0  -5 2574.44   81.49
   0   0  -5 2322.37   63.79
   0   0  -5 2266.47   61.39
   0   0   6 5525.95  186.38
   0   0   6 5119.99  128.09
   0   0   6 4698.13  132.09
   0   0   6 5439.76  130.79
   0   0   6 4804.22  129.69
   0   0   6 4998.90  130.49
   0   0  -6 5001.60  132.09
   0   0  -6 4948.50  135.19
   0   0  -6 4932.31  127.49
   0   0  -6 4637.34  125.69
   0   0  -6 4670.63  127.69
   0   0   7 1949.60   60.19
   0   0   7 1732.13   44.90
   0   0   7 1694.43   44.50
   0   0   7 1711.53   45.10
   0   0   7 1755.32   46.40
   0   0   7 1697.73   44.30
   0   0  -7 1719.33   46.70
   0   0  -7 1682.53   45.20
   0   0  -7 1745.93   44.10
   0   0  -7 1752.32   45.90
   0   0  -7 1754.52   45.20
   0   0  -7 1770.42   60.09
   0   0   8 2399.76   75.99
   0   0   8 2295.37   59.59
   0   0   8 2313.07   59.29
   0   0   8 2349.36   58.59
   0   0   8 2317.87   61.09
   0   0   8 2418.96   58.99
   0   0  -8 2296.87   59.49
   0   0  -8 2273.77   59.69
   0   0  -8 2333.57   61.39
   0   0  -8 2297.37   60.29
   0   0  -8 2236.68   58.39
   0   0   9   96.79    4.80
   0   0   9  110.09   12.20
   0   0   9   95.89    4.40
   0   0   9  104.69    4.30
   0   0   9   99.79    5.70
   0   0  -9   96.69    4.60
   0   0  -9   97.29    4.50
   0   0  -9  103.89    5.90
   0   0  -9  100.59    4.80
   0   0  -9  101.49   12.30
   0   0  -9   95.89    5.10
   0   0  10    9.40    5.00
   0   0  10    8.10    1.40
   0   0  10    7.30    2.00
   0   0  10    9.30    1.70
   0   0  10    8.50    1.70
   0   0 -10    8.20    1.70
   0   0 -10    9.40    2.00
   0   0 -10    8.50    2.10
   0   0 -10    8.10    1.60
   0   0 -10    7.30    1.50
   0   0  11 1395.56   39.90
   0   0  11 1390.96   38.00
   0   0  11 1385.56   37.50
   0   0 -11 1404.26   40.10
   0   0 -11 1402.56   37.90
   0   0 -11 1388.96   37.80
   0   0 -11 1426.66   38.90
   0   0  12   27.60    3.10
   0   0  12   26.10    2.90
   0   0  12   24.80    2.60
   0   0  12   25.80    8.00
   0   0 -12   30.00    8.50
   0   0 -12   28.20    2.90
   0   0 -12   25.80    2.70
   0   0  13   11.00    2.20
   0   0  13   10.70    2.00
   0   0  13   17.60    7.50
   0   0  13   15.10    2.60
   0   0 -13   11.80    2.10
   0   0 -13   14.90    6.90
   0   1 -13   43.20   14.90
   0   1 -13   37.30    3.40
   0  -1  13   32.90    9.20
   0  -1  13   35.30    3.60
   0  -1  13   36.90    3.40
   0  -1  13   34.60    3.10
   0   1 -12  144.29   16.60
   0   1 -12  134.29    7.10
   0   1 -12  135.49    6.40
   0   1 -12  135.09    6.10
   0  -1  12  133.19   15.80
   0  -1  12  135.19    6.50
   0  -1  12  132.39    6.10
   0   1 -11  365.86   25.80
   0   1 -11  319.67   11.10
   0   1 -11  336.17   11.70
   0   1 -11  339.77   12.40
   0   1 -11  330.37   13.00
   0  -1  11  318.57   12.90
   0  -1  11  353.26   24.80
   0  -1  11  338.77   11.70
   0  -1  11  342.27   11.40
   0   1 -10  343.47   24.20
   0   1 -10  375.46   12.00
   0   1 -10  373.46   12.40
   0   1 -10  377.76   13.00
   0   1 -10  384.26   13.80
   0  -1  10  386.56   12.10
   0  -1  10  381.36   11.50
   0  -1  10  381.06   12.40
   0  -1  10  367.76   13.60
   0  -1  10  373.46   24.50
   0  -1  10  383.56   11.20
   0   1  -9  176.28    7.60
   0   1  -9  178.28    8.20
   0   1  -9  186.48   16.40
   0   1  -9  188.28    7.00
   0   1  -9  186.58    7.30
   0   1  -9  183.08    6.60
   0  -1   9  195.58    7.10
   0  -1   9  200.48    8.40
   0  -1   9  196.68   16.30
   0  -1   9  188.38    6.30
   0  -1   9  191.18    7.20
   0  -1   9  188.48    6.50
   0   1  -8   26.30    2.00
   0   1  -8   22.90    2.50
   0   1  -8   26.90    2.30
   0   1  -8   24.90    6.50
   0   1  -8   24.90    2.90
   0  -1   8   22.20    2.30
   0  -1   8   23.70    1.80
   0  -1   8   25.20    2.10
   0  -1   8   21.20    2.60
   0  -1   8   27.90    6.20
   0  -1   8   21.90    1.90
   0   1  -7  969.50   26.90
   0   1  -7  979.70   27.40
   0   1  -7  931.91   39.10
   0   1  -7  991.80   27.00
   0   1  -7 1016.30   28.10
   0   1  -7  980.80   26.30
   0  -1   7  974.40   26.70
   0  -1   7  988.20   26.50
   0  -1   7 1092.69   39.70
   0  -1   7  986.00   25.90
   0  -1   7 1013.20   27.90
   0  -1   7 1004.80   26.10
   0   1  -6   74.79    3.60
   0   1  -6   74.39    8.60
   0   1  -6   73.99    3.10
   0   1  -6   71.99    3.80
   0   1  -6   70.19    2.70
   0   1  -6   71.69    4.00
   0  -1   6   74.99    3.40
   0  -1   6   71.09    3.20
   0  -1   6   74.79    4.00
   0  -1   6   71.09    2.90
   0  -1   6   69.69    3.00
   0  -1   6   84.29    8.60
   0   1  -5  112.09    4.70
   0   1  -5  110.19    4.40
   0   1  -5  111.39    3.90
   0   1  -5  111.29    3.60
   0   1  -5  112.29    4.90
   0  -1   5  115.99    4.80
   0  -1   5  110.09    4.20
   0  -1   5  118.79    3.80
   0   1  -4 2498.55   77.69
   0   1  -4 2695.03   74.59
   0   1  -4 2726.23   73.79
   0   1  -4 2696.73   73.09
   0   1  -4 2845.22   72.49
   0   1  -4 2804.12   72.89
   0  -1   4 2913.21  102.39
   0  -1   4 2846.82   73.49
   0  -1   4 2845.12   74.29
   0  -1   4 2902.01   72.79
   0   1  -3  145.69    4.20
   0   1  -3  139.39    4.70
   0   1  -3  143.29    4.20
   0   1  -3  147.49    4.90
   0   1  -3  136.69    4.20
   0   1  -3  139.09    8.40
   0   1  -3  145.89    4.70
   0   1  -3  143.29    5.00
   0  -1   3  159.98    8.30
   0  -1   3  143.89    3.90
   0  -1   3  155.28    4.50
   0  -1   3  143.19    4.80
   0  -1   3  147.19    4.30
   0   1  -2 1161.18   29.30
   0   1  -2 1101.19   28.30
   0   1  -2 1113.29   28.70
   0   1  -2 1031.90   33.70
   0   1  -2 1082.99   28.20
   0   1  -2 1147.99   29.50
   0   1  -2  997.20   29.50
   0   1  -2 1099.59   29.30
   0   1  -2 1044.70   28.50
   0  -1   2 1149.58   30.10
   0  -1   2 1149.98   28.10
   0  -1   2 1122.49   29.60
   0  -1   2 1262.97   42.40
   0  -1   2 1118.19   28.90
   0  -1   2 1144.99   29.30
   0  -1   2 1055.09   29.40
   0   1  -1 1234.98   32.10
   0   1  -1 1319.37   32.70
   0   1  -1 1092.49   31.70
   0   1  -1 1341.47   32.90
   0   1  -1 1338.37   32.60
   0   1  -1 1369.86   33.20
   0   1  -1 1098.59   31.50
   0  -1   1 1066.99   32.20
   0   1   1 1270.97   33.20
   0   1   1 1341.77   33.70
   0   1   1 1451.75   32.90
   0   1   1 1157.88   34.30
   0   1   1 1367.86   34.10
   0  -1  -1 1297.47   34.40
   0  -1  -1 1305.37   34.00
   0  -1  -1 1076.89   41.70
   0   1   2 1172.48   28.90
   0   1   2 1109.09   27.30
   0   1   2 1109.89   27.80
   0   1   2 1087.29   28.10
   0   1   2 1094.19   28.10
   0  -1  -2 1092.09   27.70
   0  -1  -2  995.10   31.40
   0  -1  -2 1119.69   27.80
   0  -1  -2 1099.69   27.50
   0  -1  -2 1029.70   29.00
   0  -1  -2 1121.19   29.60
   0  -1  -2 1061.59   27.90
   0   1   3  144.89    4.30
   0   1   3  146.39    4.40
   0   1   3  159.38    8.60
   0   1   3  149.79    4.90
   0   1   3  148.29    4.30
   0   1   3  140.69    5.20
   0  -1  -3  145.29    5.30
   0  -1  -3  136.69    4.80
   0  -1  -3  139.19    4.40
   0  -1  -3  148.99    4.30
   0  -1  -3  141.99    4.60
   0  -1  -3  147.09    4.80
   0   1   4 2866.81   75.99
   0   1   4 3080.69  107.19
   0   1   4 2933.31   74.89
   0   1   4 2794.32   74.29
   0   1   4 2858.61   74.69
   0  -1  -4 2707.73   73.59
   0  -1  -4 3177.48  113.69
   0  -1  -4 2821.22   73.99
   0  -1  -4 2620.74   74.49
   0  -1  -4 2674.83   75.99
   0  -1  -4 2778.42   79.19
   0   1   5  116.19    9.30
   0   1   5  112.09    3.90
   0   1   5  110.39    3.90
   0   1   5  111.19    4.70
   0  -1  -5  109.59    4.40
   0  -1  -5  119.49    4.60
   0  -1  -5  109.79    4.10
   0  -1  -5  109.59    3.90
   0  -1  -5  132.29    5.40
   0  -1  -5  109.69    9.60
   0   1   6   73.19    3.10
   0   1   6   81.99    8.70
   0   1   6   73.69    3.10
   0   1   6   72.79    3.90
   0   1   6   73.89    3.30
   0  -1  -6   75.29    3.60
   0  -1  -6   62.69    8.10
   0  -1  -6   73.79    3.00
   0  -1  -6   77.29    4.30
   0  -1  -6   77.29    3.70
   0  -1  -6   75.69    3.30
   0   1   7 1005.20   26.30
   0   1   7 1000.60   26.50
   0   1   7 1111.69   40.70
   0   1   7  979.80   26.80
   0   1   7 1004.30   28.10
   0  -1  -7  991.30   26.10
   0  -1  -7  975.80   27.20
   0  -1  -7 1020.00   27.40
   0  -1  -7 1040.60   28.70
   0  -1  -7  998.90   26.70
   0  -1  -7  899.71   39.20
   0   1   8   24.60    2.80
   0   1   8   21.40    6.00
   0   1   8   31.50    2.10
   0   1   8   24.70    1.90
   0   1   8   26.20    2.20
   0  -1  -8   20.50    1.70
   0  -1  -8   24.40    6.50
   0  -1  -8   24.30    2.20
   0  -1  -8   26.80    3.00
   0  -1  -8   24.20    2.40
   0  -1  -8   25.70    2.10
   0   1   9  179.58    6.70
   0   1   9  178.98    6.50
   0   1   9  198.18   16.70
   0   1   9  192.58    8.30
   0   1   9  177.68    7.00
   0  -1  -9  191.58    7.00
   0  -1  -9  195.88   17.10
   0  -1  -9  190.08    7.30
   0  -1  -9  189.28    7.40
   0  -1  -9  185.98    7.50
   0  -1  -9  183.48    8.40
   0   1  10  367.06   13.60
   0   1  10  381.46   11.90
   0   1  10  401.46   25.60
   0   1  10  376.26   12.10
   0   1  10  358.46   12.10
   0   1  10  371.06   11.50
   0  -1 -10  369.56   13.90
   0  -1 -10  372.26   12.30
   0  -1 -10  375.56   12.80
   0  -1 -10  372.96   12.00
   0  -1 -10  382.86   12.60
   0  -1 -10  396.16   25.80
   0   1  11  350.96   11.40
   0   1  11  345.47   24.90
   0   1  11  333.17   11.40
   0   1  11  324.77   10.80
   0   1  11  326.87   12.80
   0  -1 -11  290.57   23.40
   0  -1 -11  323.17   11.40
   0  -1 -11  324.37   10.90
   0  -1 -11  330.47   13.00
   0  -1 -11  325.77   11.20
   0   1  12  137.19    6.50
   0   1  12  133.59    5.90
   0   1  12  132.39   15.90
   0   1  12  132.69    6.20
   0  -1 -12  136.19    6.40
   0  -1 -12  122.99   15.40
   0   1  13   38.30    9.80
   0   1  13   37.70    3.50
   0   1  13   38.00    3.50
   0  -1 -13   38.80    3.60
   0  -1 -13   43.10   10.10
   0   2 -13    0.80    1.50
   0  -2  13    1.90    3.70
   0  -2  13    0.10    1.10
   0  -2  13    1.10    1.50
   0   2 -12   53.29    4.60
   0   2 -12   54.39   10.60
   0   2 -12   53.19    4.60
   0   2 -12   61.29    4.40
   0  -2  12   53.59    4.00
   0  -2  12   56.49    4.00
   0  -2  12   64.29   11.50
   0   2 -11   48.70    9.90
   0   2 -11   46.30    3.60
   0   2 -11   46.70    4.10
   0   2 -11   48.80    4.20
   0  -2  11   43.40    3.60
   0  -2  11   44.80    2.90
   0  -2  11   49.80    4.40
   0  -2  11   47.20    3.60
   0  -2  11   51.09   10.10
   0   2 -10   76.79    4.90
   0   2 -10   65.19    3.60
   0   2 -10   70.39    4.80
   0   2 -10   66.49   10.70
   0   2 -10   65.19    4.20
   0  -2  10   66.59    4.10
   0  -2  10   70.59    3.50
   0  -2  10   65.59    3.50
   0  -2  10   77.09    5.10
   0  -2  10   65.79    3.90
   0  -2  10   75.49   10.80
   0   2  -9   12.40    2.30
   0   2  -9   12.00    2.00
   0   2  -9    6.60    4.10
   0  -2   9    9.90    1.80
   0  -2   9    5.80    1.40
   0  -2   9    5.40    3.80
   0  -2   9    5.80    1.20
   0  -2   9    7.80    1.90
   0   2  -8  155.68   14.20
   0   2  -8  136.29    6.30
   0   2  -8  138.59    5.30
   0   2  -8  145.29    6.70
   0   2  -8  134.19    5.90
   0  -2   8  150.28    5.20
   0  -2   8  145.39    5.70
   0  -2   8  142.89   13.00
   0  -2   8  142.49    5.20
   0  -2   8  137.09    5.70
   0  -2   8  136.19    6.50
   0   2  -7    7.60    1.00
   0   2  -7    3.90    1.40
   0   2  -7    3.40    1.20
   0   2  -7    9.50    1.70
   0  -2   7    6.50    3.40
   0  -2   7    4.60    1.40
   0  -2   7    6.40    1.00
   0   2  -6  485.15   13.80
   0   2  -6  504.65   15.30
   0   2  -6  565.44   25.40
   0   2  -6  508.85   15.10
   0   2  -6  515.45   15.50
   0  -2   6  500.95   14.10
   0  -2   6  529.35   23.60
   0  -2   6  511.35   14.70
   0  -2   6  500.45   15.40
   0   2  -5   56.79    6.70
   0   2  -5   54.29    2.30
   0   2  -5   55.69    3.20
   0   2  -5   50.99    2.90
   0   2  -5   56.19    2.20
   0   2  -5   53.49    2.30
   0   2  -5   50.29    3.10
   0  -2   5   53.39    2.60
   0  -2   5   55.89    6.20
   0  -2   5   54.69    3.10
   0  -2   5   55.99    2.40
   0   2  -4  166.78    5.80
   0   2  -4  167.98    5.10
   0   2  -4  164.28    5.20
   0   2  -4  164.48    5.90
   0   2  -4  168.08    6.00
   0   2  -4  158.28    5.90
   0   2  -4  166.48    4.90
   0   2  -4  185.48   10.80
   0  -2   4  175.48    6.00
   0  -2   4  180.78    5.20
   0  -2   4  178.88    5.30
   0  -2   4  188.38   10.40
   0  -2   4  173.28    5.50
   0  -2   4  169.88    4.50
   0   2  -3   21.50    0.90
   0   2  -3   24.10    1.30
   0   2  -3   18.50    1.50
   0   2  -3   24.70    3.30
   0   2  -3   20.10    1.60
   0   2  -3   19.10    1.10
   0   2  -3   17.30    1.40
   0   2  -3   22.80    1.60
   0  -2   3   20.50    1.30
   0  -2   3   19.50    0.80
   0  -2   3   25.80    1.30
   0  -2   3   21.50    1.50
   0  -2   3   22.60    3.10
   0  -2   3   23.20    1.50
   0  -2   3   20.90    1.20
   0   2  -2  678.03   17.70
   0   2  -2  666.43   17.90
   0   2  -2  608.74   17.80
   0   2  -2  669.93   17.80
   0   2  -2  716.33   17.40
   0   2  -2  761.22   22.00
   0   2  -2  652.83   17.60
   0   2  -2  688.43   17.80
   0  -2   2  671.83   17.80
   0  -2   2  698.43   17.80
   0  -2   2  645.54   21.00
   0  -2   2  684.33   17.50
   0  -2   2  680.83   17.50
   0  -2   2  716.93   17.60
   0  -2   2  686.73   17.50
   0   2  -1   12.90    0.90
   0   2  -1   10.00    1.60
   0   2  -1   10.40    0.80
   0   2  -1    8.50    0.50
   0  -2   1   11.70    0.70
   0  -2   1    9.40    0.70
   0  -2   1    9.20    1.50
   0  -2   1    9.60    0.50
   0  -2   1    8.90    0.80
   0   2   0 1417.26   35.20
   0   2   0 1375.76   35.80
   0   2   0 1268.87   34.50
   0   2   0 1322.17   36.40
   0   2   0 1471.85   36.70
   0   2   0 1386.66   45.90
   0   2   0 1378.76   36.90
   0   2   0 1435.86   35.80
   0   2   0 1386.76   35.40
   0   2   0 1403.46   36.40
   0  -2   0 1393.36   36.00
   0  -2   0 1332.57   35.00
   0  -2   0 1389.36   37.40
   0  -2   0 1444.66   47.90
   0  -2   0 1340.17   35.90
   0   2   1    9.30    0.60
   0   2   1   10.20    1.70
   0   2   1    8.40    0.80
   0   2   1   11.20    0.60
   0   2   1   10.60    0.70
   0   2   1    8.40    0.80
   0   2   1   11.20    0.70
   0  -2  -1    9.00    1.70
   0  -2  -1    9.50    0.70
   0  -2  -1   10.40    1.00
   0  -2  -1    9.80    0.80
   0  -2  -1   11.00    0.90
   0   2   2  644.64   18.30
   0   2   2  717.13   17.50
   0   2   2  684.83   18.00
   0   2   2  684.63   17.50
   0   2   2  708.13   17.70
   0   2   2  702.13   17.60
   0   2   2  697.63   17.90
   0   2   2  760.52   22.30
   0   2   2  707.23   17.60
   0  -2  -2  676.63   18.00
   0  -2  -2  653.13   18.30
   0  -2  -2  702.83   18.00
   0  -2  -2  701.33   17.50
   0  -2  -2  639.24   21.80
   0   2   3   22.40    1.50
   0   2   3   18.80    1.10
   0   2   3   19.40    1.10
   0   2   3   22.70    1.00
   0   2   3   19.80    3.10
   0  -2  -3   21.40    1.40
   0  -2  -3   18.70    3.10
   0  -2  -3   17.10    1.60
   0   2   4  164.58    5.20
   0   2   4  153.38    9.90
   0   2   4  168.38    5.20
   0   2   4  174.28    5.90
   0   2   4  194.38    5.10
   0   2   4  170.48    5.20
   0  -2  -4  192.58   11.40
   0  -2  -4  169.18    4.90
   0  -2  -4  168.48    5.40
   0  -2  -4  163.48    5.40
   0  -2  -4  154.68    6.20
   0  -2  -4  153.18    5.90
   0   2   5   51.99    2.50
   0   2   5   53.49    2.40
   0   2   5   56.59    2.40
   0   2   5   55.99    3.10
   0   2   5   55.89    6.60
   0   2   5   55.09    2.50
   0  -2  -5   55.89    2.30
   0  -2  -5   61.09    7.10
   0  -2  -5   53.39    2.70
   0  -2  -5   63.89    3.30
   0  -2  -5   53.39    3.40
   0   2   6  502.15   14.00
   0   2   6  513.55   13.70
   0   2   6  514.15   23.90
   0   2   6  505.95   15.10
   0   2   6  469.75   13.60
   0   2   6  494.25   13.90
   0  -2  -6  485.65   13.60
   0  -2  -6  504.75   15.60
   0  -2  -6  473.55   23.90
   0  -2  -6  502.95   14.80
   0  -2  -6  503.45   14.30
   0  -2  -6  477.15   13.70
   0   2   7    5.90    1.50
   0   2   7    5.90    1.10
   0   2   7    5.40    1.00
   0   2   7    5.10    1.00
   0   2   7    3.20    0.80
   0  -2  -7    5.10    3.30
   0  -2  -7    3.60    1.20
   0  -2  -7    5.80    1.60
   0  -2  -7    4.20    0.90
   0  -2  -7    4.70    1.20
   0  -2  -7    6.20    1.00
   0   2   8  136.59    5.50
   0   2   8  147.49    5.70
   0   2   8  142.89    5.30
   0   2   8  157.38   14.20
   0   2   8  144.79    6.70
   0   2   8  140.39    5.30
   0  -2  -8  138.39    5.30
   0  -2  -8  139.99    6.20
   0  -2  -8  139.79    5.10
   0  -2  -8  148.99    7.10
   0  -2  -8  158.58   14.60
   0   2   9    7.20    4.30
   0   2   9    5.10    1.70
   0   2   9    7.10    1.30
   0   2   9    6.10    1.40
   0   2   9    4.80    1.30
   0   2   9    7.60    1.30
   0  -2  -9    3.10    1.40
   0  -2  -9    5.40    1.60
   0  -2  -9    8.60    4.40
   0  -2  -9    3.80    1.10
   0  -2  -9    5.40    1.90
   0   2  10   74.09   11.30
   0   2  10   69.89    4.00
   0   2  10   70.09    3.60
   0   2  10   63.79    3.80
   0   2  10   67.89    3.70
   0   2  10   67.19    4.80
   0  -2 -10   66.79    4.30
   0  -2 -10   61.49   10.40
   0  -2 -10   66.79    4.20
   0  -2 -10   66.29    5.00
   0  -2 -10   64.09    3.50
   0   2  11   48.10    3.50
   0   2  11   45.90    4.40
   0   2  11   55.09    3.40
   0   2  11   61.49   11.10
   0   2  11   46.00    3.50
   0  -2 -11   44.20    9.70
   0  -2 -11   42.50    3.60
   0  -2 -11   48.90    3.80
   0  -2 -11   50.09    4.60
   0   2  12   50.79   10.40
   0   2  12   54.19    3.80
   0   2  12   54.09    3.90
   0  -2 -12   47.70   10.20
   0  -2 -12   54.09    4.00
   0   2  13    2.40    1.40
   0   2  13    1.20    1.30
   0   2  13    1.40    3.50
   0  -2 -13    0.30    1.30
   0   3 -13  124.59    7.20
   0   3 -13  119.59    6.60
   0  -3  13  120.79    6.40
   0  -3  13  120.09   16.10
   0  -3  13  114.59    6.40
   0   3 -12   55.49    4.60
   0   3 -12   54.19    4.20
   0   3 -12   56.39    4.80
   0  -3  12   60.19    4.20
   0  -3  12   60.09   11.30
   0  -3  12   54.29    4.10
   0   3 -11    8.10    2.10
   0   3 -11    7.20    4.90
   0   3 -11    7.90    2.00
   0   3 -11    8.60    2.20
   0  -3  11    7.40    2.40
   0  -3  11    7.30    1.80
   0  -3  11    7.00    1.40
   0  -3  11    5.60    1.60
   0  -3  11    6.50    4.70
   0   3 -10  198.38    8.60
   0   3 -10  193.08    8.10
   0   3 -10  209.28    8.80
   0   3 -10  183.78   17.60
   0  -3  10  188.78    8.80
   0  -3  10  194.28    7.00
   0  -3  10  205.38    8.00
   0  -3  10  187.98    7.00
   0  -3  10  193.68    7.70
   0  -3  10  199.48   17.80
   0   3  -9  472.75   15.60
   0   3  -9  417.66   26.60
   0   3  -9  491.95   15.30
   0   3  -9  498.65   15.90
   0  -3   9  480.95   16.00
   0  -3   9  480.75   14.70
   0  -3   9  482.35   14.90
   0  -3   9  496.35   14.00
   0  -3   9  470.35   27.10
   0   3  -8    0.00    0.60
   0   3  -8    0.30    1.10
   0   3  -8    1.30    1.20
   0   3  -8    1.20    1.00
   0   3  -8    1.60    2.80
   0  -3   8    2.60    1.40
   0  -3   8    0.60    2.30
   0  -3   8    1.60    0.80
   0  -3   8    2.10    1.00
   0   3  -7  993.00   27.70
   0   3  -7  994.40   25.90
   0   3  -7 1048.20   40.80
   0   3  -7  999.00   27.80
   0   3  -7 1000.20   27.50
   0  -3   7  990.00   26.20
   0  -3   7  958.10   27.80
   0  -3   7  989.60   26.90
   0  -3   7  938.41   38.20
   0   3  -6    9.70    3.90
   0   3  -6    8.80    1.60
   0   3  -6   10.40    0.80
   0   3  -6    9.80    1.60
   0   3  -6   11.20    1.20
   0   3  -6    7.70    1.50
   0  -3   6    9.00    1.20
   0  -3   6   14.20    1.80
   0  -3   6    9.20    3.50
   0   3  -5  708.63   17.80
   0   3  -5  665.33   19.70
   0   3  -5  671.63   27.50
   0   3  -5  687.53   19.70
   0   3  -5  716.23   18.50
   0   3  -5  692.63   19.60
   0   3  -5  708.13   19.60
   0  -3   5  705.83   19.10
   0  -3   5  725.23   17.60
   0  -3   5  703.03   18.60
   0  -3   5  736.33   18.80
   0  -3   5  705.03   19.70
   0   3  -4 1288.57   31.40
   0   3  -4 1193.88   32.20
   0   3  -4 1184.28   32.50
   0   3  -4 1195.78   31.00
   0   3  -4 1060.69   38.40
   0   3  -4 1255.77   32.60
   0   3  -4 1231.18   32.40
   0  -3   4 1230.68   31.60
   0  -3   4 1254.17   32.40
   0  -3   4 1292.87   31.30
   0  -3   4 1269.27   31.90
   0  -3   4 1319.17   39.60
   0  -3   4 1267.97   31.70
   0   3  -3  318.97    9.60
   0   3  -3  313.67    9.40
   0   3  -3  313.77    9.50
   0   3  -3  305.47    9.20
   0   3  -3  321.87   14.00
   0   3  -3  331.47    8.80
   0  -3   3  327.37    8.40
   0  -3   3  338.27    9.50
   0  -3   3  330.47    9.10
   0  -3   3  338.17    8.90
   0  -3   3  326.07    9.10
   0  -3   3  279.37   13.10
   0  -3   3  327.07    9.00
   0   3  -2  146.99    4.30
   0   3  -2  167.18    5.00
   0   3  -2  138.79    7.70
   0   3  -2  139.69    4.80
   0   3  -2  138.09    4.40
   0   3  -2  146.69    4.80
   0  -3   2  148.49    4.80
   0  -3   2  156.98    7.90
   0  -3   2  170.68    4.20
   0  -3   2  149.69    4.80
   0  -3   2  142.29    4.50
   0  -3   2  148.19    4.60
   0  -3   2  138.59    4.20
   0   3  -1 2758.62   75.09
   0   3  -1 3080.29   76.99
   0   3  -1 2979.30   78.59
   0   3  -1 2718.63   77.29
   0   3  -1 3002.10   78.29
   0   3  -1 2954.40   74.59
   0   3  -1 3016.60   99.79
   0   3  -1 3145.79   76.39
   0   3  -1 3117.29   77.79
   0  -3   1 2790.82   76.49
   0  -3   1 3056.29   76.99
   0  -3   1 3046.30   74.09
   0  -3   1 2904.11   75.79
   0  -3   1 2777.32   76.99
   0  -3   1 3089.19  100.09
   0   3   0   26.10    0.70
   0   3   0   23.50    1.00
   0   3   0   23.00    2.60
   0   3   0   25.40    1.20
   0   3   0   22.80    1.40
   0   3   0   27.00    1.20
   0   3   0   25.90    1.00
   0   3   0   23.70    1.20
   0  -3   0   22.80    1.00
   0  -3   0   23.40    1.30
   0  -3   0   24.50    1.20
   0  -3   0   27.60    2.90
   0  -3   0   23.00    1.50
   0   3   1 2941.21   78.69
   0   3   1 2937.71   79.89
   0   3   1 3091.89   76.19
   0   3   1 2892.11   78.19
   0   3   1 3126.39  101.19
   0   3   1 3039.80   78.59
   0   3   1 3055.59   78.89
   0   3   1 2909.81   76.89
   0   3   1 3144.79   77.49
   0  -3  -1 3288.77  105.59
   0  -3  -1 2970.40   81.69
   0  -3  -1 2932.21   80.89
   0  -3  -1 2984.10   78.29
   0   3   2  147.89    4.30
   0   3   2  145.09    4.50
   0   3   2  148.19    5.10
   0   3   2  153.88    8.10
   0   3   2  140.99    4.50
   0   3   2  147.49    4.30
   0   3   2  153.88    4.30
   0  -3  -2  137.69    5.10
   0  -3  -2  140.49    4.80
   0  -3  -2  144.39    4.90
   0  -3  -2  153.88    8.30
   0   3   3  341.17    8.90
   0   3   3  325.77    8.90
   0   3   3  342.07    9.70
   0   3   3  333.07    9.20
   0   3   3  327.67    9.00
   0   3   3  366.16   14.90
   0  -3  -3  311.87    9.90
   0  -3  -3  342.17    8.60
   0  -3  -3  313.57    9.60
   0  -3  -3  334.87   14.80
   0  -3  -3  313.47   10.10
   0   3   4 1256.57   31.30
   0   3   4 1282.67   31.70
   0   3   4 1283.47   31.30
   0   3   4 1145.59   38.90
   0   3   4 1260.97   32.10
   0   3   4 1257.87   31.40
   0   3   4 1189.18   30.80
   0  -3  -4 1285.27   40.50
   0  -3  -4 1159.58   32.40
   0  -3  -4 1210.88   31.30
   0  -3  -4 1134.89   32.50
   0  -3  -4 1211.38   31.80
   0   3   5  736.43   19.00
   0   3   5  727.33   18.60
   0   3   5  775.62   19.00
   0   3   5  724.13   19.90
   0   3   5  716.23   18.40
   0   3   5  702.63   18.80
   0  -3  -5  686.93   20.10
   0  -3  -5  666.53   28.10
   0  -3  -5  662.33   19.20
   0  -3  -5  690.43   20.50
   0  -3  -5  694.53   18.20
   0   3   6   13.10    1.80
   0   3   6   10.40    1.30
   0   3   6   12.00    1.20
   0   3   6   11.90    1.40
   0   3   6   12.30    4.20
   0   3   6   10.10    1.30
   0   3   6   10.60    1.00
   0  -3  -6   12.10    1.00
   0  -3  -6    9.60    1.90
   0  -3  -6   10.80    4.00
   0  -3  -6    9.10    1.70
   0   3   7  988.80   26.50
   0   3   7  957.60   25.70
   0   3   7  983.20   26.50
   0   3   7 1020.30   26.40
   0   3   7  981.20   39.80
   0   3   7  973.70   27.80
   0   3   7  991.90   26.10
   0  -3  -7  991.50   26.50
   0  -3  -7 1028.60   41.10
   0  -3  -7  983.70   25.80
   0  -3  -7 1001.40   28.60
   0  -3  -7  995.50   27.80
   0   3   8    3.50    1.00
   0   3   8    0.40    0.80
   0   3   8    1.90    1.30
   0   3   8    1.60    0.90
   0   3   8    2.20    0.70
   0   3   8    1.40    0.80
   0  -3  -8    1.40    0.70
   0  -3  -8    0.90    2.50
   0  -3  -8   -0.50    1.20
   0  -3  -8    4.40    1.30
   0  -3  -8    0.70    1.00
   0   3   9  475.15   16.20
   0   3   9  463.75   27.90
   0   3   9  504.45   14.40
   0   3   9  477.35   14.70
   0   3   9  475.45   14.60
   0   3   9  480.35   14.20
   0  -3  -9  493.55   15.60
   0  -3  -9  494.15   16.80
   0  -3  -9  495.15   15.70
   0  -3  -9  505.25   29.10
   0   3  10  192.98    7.20
   0   3  10  191.28   18.00
   0   3  10  195.08    7.60
   0   3  10  191.18    7.60
   0   3  10  207.38    7.30
   0   3  10  194.58    9.00
   0  -3 -10  194.88    9.20
   0  -3 -10  205.28   18.70
   0  -3 -10  197.08    8.20
   0  -3 -10  209.58    8.40
   0   3  11    8.70    1.80
   0   3  11    7.60    2.40
   0   3  11    6.20    4.70
   0   3  11    6.90    1.70
   0  -3 -11    8.80    2.20
   0  -3 -11    7.70    2.40
   0   3  12   63.79    4.10
   0   3  12   57.69    4.10
   0   3  12   62.19   11.90
   0  -3 -12   60.09    4.40
   0  -3 -12   59.79   11.50
   0  -3 -12   59.49    4.50
   0   3  13   94.99   14.60
   0   3  13  110.29    5.90
   0   3  13  116.69    6.10
   0  -3 -13  114.19    6.50
   0  -3 -13  124.29   16.40
   0   4 -13   47.50    4.30
   0   4 -13   51.09    4.70
   0  -4  13   48.50    4.00
   0  -4  13   48.70    4.30
   0  -4  13   49.90   11.30
   0   4 -12    1.60    1.40
   0   4 -12    0.90    1.60
   0  -4  12    0.50    3.60
   0  -4  12    2.10    1.40
   0  -4  12    0.50    1.30
   0   4 -11   35.10   13.10
   0   4 -11   32.80    3.60
   0   4 -11   25.10    3.50
   0   4 -11   31.10    4.80
   0  -4  11   29.00    3.00
   0  -4  11   31.90    2.70
   0  -4  11   27.60    3.10
   0  -4  11   31.90    8.60
   0  -4  11   27.10    3.70
   0   4 -10   25.00    3.10
   0   4 -10   25.00    2.90
   0   4 -10   30.20    8.10
   0   4 -10   23.40    2.90
   0  -4  10   23.50    3.30
   0  -4  10   26.60    2.90
   0  -4  10   25.50    7.40
   0  -4  10   24.60    2.30
   0  -4  10   23.10    2.60
   0   4  -9  284.37   10.60
   0   4  -9  293.07   10.90
   0   4  -9  284.57   10.60
   0   4  -9  296.37   21.90
   0  -4   9  274.27   20.40
   0  -4   9  292.47   11.20
   0  -4   9  281.87    9.40
   0  -4   9  283.97   10.10
   0   4  -8   49.50    3.60
   0   4  -8   51.09    3.70
   0   4  -8   53.79    9.00
   0   4  -8   50.99    3.80
   0  -4   8   50.59    3.00
   0  -4   8   52.89    4.00
   0  -4   8   48.90    3.30
   0  -4   8   64.99    9.20
   0   4  -7  248.28    9.20
   0   4  -7  250.87    7.90
   0   4  -7  249.28   17.50
   0   4  -7  242.58    9.30
   0   4  -7  253.07    9.00
   0  -4   7  254.07   17.00
   0  -4   7  248.98    9.40
   0  -4   7  252.97    8.20
   0  -4   7  256.27    8.70
   0   4  -6   55.99    3.30
   0   4  -6   53.99    2.20
   0   4  -6   56.79    2.60
   0   4  -6   55.29    3.50
   0   4  -6   55.79    3.50
   0   4  -6   62.79    3.80
   0  -4   6   52.89    7.10
   0  -4   6   59.19    3.10
   0  -4   6   55.29    3.50
   0  -4   6   53.39    2.70
   0  -4   6   56.89    2.90
   0   4  -5    5.80    1.20
   0   4  -5    5.60    1.30
   0   4  -5    6.20    1.30
   0   4  -5    9.70    1.10
   0   4  -5    6.90    1.40
   0   4  -5    6.00    2.70
   0   4  -5    9.80    0.70
   0  -4   5    7.80    1.40
   0  -4   5   12.50    3.70
   0  -4   5   10.20    1.30
   0  -4   5   10.30    0.60
   0  -4   5    8.00    1.20
   0  -4   5    9.00    1.20
   0   4  -4  379.26   12.00
   0   4  -4  392.66   10.90
   0   4  -4  400.66   10.00
   0   4  -4  380.46   12.00
   0   4  -4  399.16   12.00
   0   4  -4  386.56   10.00
   0   4  -4  435.56   18.60
   0   4  -4  381.56   11.40
   0  -4   4  425.96   11.50
   0  -4   4  411.56   12.00
   0  -4   4  392.86   11.30
   0  -4   4  382.06   17.50
   0  -4   4  397.76   11.10
   0  -4   4  397.16   10.40
   0  -4   4  401.26   11.40
   0   4  -3  399.26   12.10
   0   4  -3  399.56   11.40
   0   4  -3  434.46   17.60
   0   4  -3  419.86   11.30
   0   4  -3  407.56   12.10
   0   4  -3  401.96   12.00
   0  -4   3  417.96   11.60
   0  -4   3  413.76   11.60
   0  -4   3  408.06   11.00
   0  -4   3  414.76   11.80
   0  -4   3  414.66   11.00
   0  -4   3  410.26   12.00
   0  -4   3  466.05   17.80
   0   4  -2  242.88    6.90
   0   4  -2  264.27    7.70
   0   4  -2  228.08    7.40
   0   4  -2  241.48   11.60
   0   4  -2  238.58    6.70
   0   4  -2  253.97    7.70
   0   4  -2  249.38    7.10
   0  -4   2  240.68    7.10
   0  -4   2  256.17   11.80
   0  -4   2  252.77    6.70
   0  -4   2  248.58    7.30
   0  -4   2  255.37    7.60
   0  -4   2  243.18    7.60
   0   4  -1  379.26   14.80
   0   4  -1  407.06    9.90
   0   4  -1  352.96   10.30
   0   4  -1  365.96   10.00
   0   4  -1  365.36   10.20
   0   4  -1  344.77   10.10
   0   4  -1  372.36    9.30
   0   4  -1  365.16    9.50
   0   4  -1  368.36   10.50
   0  -4   1  365.86    9.40
   0  -4   1  362.46   10.20
   0  -4   1  364.06   10.70
   0  -4   1  367.26    9.90
   0  -4   1  395.36   14.90
   0  -4   1  361.46   10.00
   0   4   0  215.18   10.20
   0   4   0  217.18    5.50
   0   4   0  216.98    6.40
   0   4   0  215.78    6.60
   0   4   0  224.58    6.10
   0   4   0  251.87    6.20
   0   4   0  224.98    6.10
   0   4   0  225.78    6.50
   0  -4   0  220.78    6.40
   0  -4   0  220.88    6.00
   0  -4   0  214.28    7.00
   0  -4   0  212.48    6.50
   0  -4   0  196.38   10.00
   0   4   1  364.16   10.00
   0   4   1  368.36   10.00
   0   4   1  352.56   10.10
   0   4   1  373.66   10.00
   0   4   1  358.46    9.60
   0   4   1  399.76   15.10
   0   4   1  368.36    9.30
   0   4   1  369.96    9.80
   0  -4  -1  341.97   10.30
   0  -4  -1  363.96   10.60
   0  -4  -1  324.07   14.20
   0  -4  -1  354.76    9.90
   0  -4  -1  361.96    9.90
   0   4   2  258.87   12.10
   0   4   2  227.58    7.60
   0   4   2  247.78    6.90
   0   4   2  253.37    7.00
   0   4   2  252.47    6.40
   0   4   2  249.48    7.20
   0   4   2  249.88    7.20
   0   4   2  245.88    6.90
   0  -4  -2  237.38    7.00
   0  -4  -2  240.58    7.40
   0  -4  -2  234.58    7.80
   0  -4  -2  247.98   12.10
   0  -4  -2  240.58    7.90
   0  -4  -2  243.38    7.30
   0   4   3  414.26   10.90
   0   4   3  420.56   10.90
   0   4   3  401.06   11.20
   0   4   3  417.26   17.50
   0   4   3  411.06   10.80
   0   4   3  392.76   11.20
   0  -4  -3  395.36   11.70
   0  -4  -3  378.46   17.10
   0  -4  -3  388.26   12.10
   0  -4  -3  399.46   11.90
   0   4   4  399.86   10.70
   0   4   4  407.96   11.20
   0   4   4  395.96   10.80
   0   4   4  401.26   11.30
   0   4   4  396.96   11.00
   0   4   4  383.26   17.90
   0  -4  -4  406.66   18.90
   0  -4  -4  393.86   12.20
   0  -4  -4  360.76   12.20
   0  -4  -4  396.56   11.90
   0   4   5    8.40    1.40
   0   4   5    8.90    3.40
   0   4   5    6.80    1.00
   0   4   5   10.80    1.00
   0   4   5    8.50    1.20
   0  -4  -5    5.00    1.30
   0  -4  -5    7.00    0.60
   0  -4  -5    5.90    3.00
   0  -4  -5    8.50    1.60
   0  -4  -5    9.90    1.50
   0   4   6   56.59    2.90
   0   4   6   58.89    7.80
   0   4   6   62.79    2.50
   0   4   6   58.49    2.70
   0   4   6   57.49    2.90
   0   4   6   60.19    2.90
   0   4   6   59.59    3.70
   0  -4  -6   64.69    3.90
   0  -4  -6   60.99    2.20
   0  -4  -6   64.69    3.40
   0  -4  -6   58.99    3.90
   0   4   7  243.48    7.50
   0   4   7  254.87    8.00
   0   4   7  240.58    8.20
   0   4   7  286.67   18.50
   0   4   7  253.87    9.50
   0   4   7  261.27    8.40
   0   4   7  242.08    8.20
   0  -4  -7  253.77    9.30
   0  -4  -7  253.57    8.60
   0  -4  -7  270.87   18.60
   0  -4  -7  264.17   10.20
   0  -4  -7  251.37    9.60
   0   4   8   50.19    3.80
   0   4   8   47.50    3.00
   0   4   8   45.70    3.00
   0   4   8   51.09    3.10
   0   4   8   47.80    2.70
   0   4   8   60.49    9.50
   0  -4  -8   48.50    4.10
   0  -4  -8   48.40    8.90
   0  -4  -8   48.00    3.60
   0  -4  -8   52.19    3.10
   0  -4  -8   51.09    3.90
   0   4   9  284.17    9.40
   0   4   9  276.37   11.00
   0   4   9  284.87    9.20
   0   4   9  284.37    9.70
   0   4   9  264.57   20.60
   0   4   9  278.27    9.60
   0  -4  -9  284.67   10.50
   0  -4  -9  282.47   10.70
   0  -4  -9  285.07   21.70
   0  -4  -9  291.77   11.60
   0   4  10   29.80    2.80
   0   4  10   22.80    2.40
   0   4  10   23.60    3.10
   0   4  10   24.50    2.50
   0  -4 -10   27.30    3.20
   0  -4 -10   24.60    7.80
   0  -4 -10   29.30    3.50
   0  -4 -10   22.60    2.80
   0   4  11   24.10    3.80
   0   4  11   25.00    2.80
   0   4  11   27.50    3.00
   0   4  11   27.00    8.60
   0  -4 -11   25.00    3.20
   0  -4 -11   28.50    3.10
   0  -4 -11   25.70    8.00
   0   4  12    1.90    3.90
   0   4  12    0.30    1.30
   0   4  12    0.50    1.10
   0   4  12    0.80    1.10
   0  -4 -12    0.80    3.60
   0  -4 -12    1.20    1.40
   0  -4 -12    2.10    1.50
   0   4  13   44.80    3.80
   0   4  13   48.10    3.90
   0   4  13   50.69    4.00
   0   4  13   36.40   10.20
   0  -4 -13   47.10   11.00
   0  -4 -13   47.90    4.20
   0  -4 -13   53.69    4.50
   0   5 -12   37.80    4.00
   0   5 -12   34.70    3.90
   0  -5  12   34.00    9.70
   0  -5  12   34.70    3.50
   0  -5  12   32.10    3.60
   0   5 -11  274.47   10.90
   0   5 -11  266.27   11.10
   0  -5  11  257.77   10.20
   0  -5  11  272.97   10.50
   0  -5  11  276.57    9.60
   0  -5  11  253.27   22.20
   0   5 -10  129.09    6.80
   0   5 -10  121.49    6.50
   0   5 -10  130.59   17.30
   0  -5  10  124.79    7.10
   0  -5  10  114.19    6.00
   0  -5  10  122.79    5.50
   0   5  -9  566.44   32.30
   0   5  -9  582.84   18.70
   0   5  -9  599.84   18.60
   0  -5   9  601.54   17.20
   0  -5   9  586.54   19.10
   0  -5   9  599.44   18.00
   0  -5   9  552.64   31.00
   0   5  -8  307.87    9.60
   0   5  -8  295.77   11.10
   0   5  -8  308.77   11.20
   0   5  -8  312.77   10.60
   0   5  -8  286.77   20.60
   0  -5   8  300.97   10.40
   0  -5   8  311.27   20.80
   0  -5   8  291.27   11.20
   0  -5   8  314.47   10.00
   0   5  -7 2250.97   76.19
   0   5  -7 2336.07   61.99
   0   5  -7 2391.36   61.09
   0   5  -7 2317.87   59.99
   0   5  -7 2345.77   61.99
   0  -5   7 2361.16   60.19
   0  -5   7 2527.85   76.79
   0  -5   7 2338.67   60.99
   0  -5   7 2448.46   62.19
   0  -5   7 2305.07   60.49
   0   5  -6  865.21   34.20
   0   5  -6  836.82   23.30
   0   5  -6  814.82   22.20
   0   5  -6  794.32   21.40
   0   5  -6  779.42   23.10
   0   5  -6  798.92   23.00
   0  -5   6  790.72   22.20
   0  -5   6  819.72   23.10
   0  -5   6  804.52   21.90
   0  -5   6  703.43   31.40
   0  -5   6  813.62   21.80
   0   5  -5   43.80    3.20
   0   5  -5   45.60    2.30
   0   5  -5   53.29    3.30
   0   5  -5   47.60    2.60
   0   5  -5   45.10    6.40
   0   5  -5   45.80    3.20
   0  -5   5   43.90    1.70
   0  -5   5   44.90    2.60
   0  -5   5   44.30    6.30
   0  -5   5   47.50    3.10
   0  -5   5   43.90    2.60
   0  -5   5   49.20    2.80
   0   5  -4 1095.59   30.00
   0   5  -4 1110.59   28.70
   0   5  -4 1097.69   29.90
   0   5  -4 1119.59   28.70
   0   5  -4 1069.89   29.80
   0   5  -4 1107.89   38.10
   0  -5   4 1121.89   29.80
   0  -5   4 1114.69   28.30
   0  -5   4 1099.79   29.30
   0  -5   4 1117.59   29.10
   0  -5   4 1132.39   28.10
   0  -5   4 1142.69   29.20
   0  -5   4 1091.39   37.60
   0   5  -3  105.59    3.70
   0   5  -3  103.19    3.50
   0   5  -3  112.89    8.50
   0   5  -3  105.69    4.60
   0   5  -3  117.89    4.60
   0   5  -3  108.69    4.60
   0   5  -3  107.49    3.90
   0  -5   3  104.59    4.40
   0  -5   3  106.89    4.10
   0  -5   3  110.09    3.60
   0  -5   3  109.59    4.20
   0  -5   3  110.49    4.40
   0  -5   3  114.09    8.40
   0   5  -2  272.77    8.60
   0   5  -2  276.17    8.90
   0   5  -2  294.07    8.30
   0   5  -2  296.47    7.70
   0   5  -2  270.07    7.30
   0   5  -2  291.67    8.90
   0   5  -2  282.57    8.00
   0  -5   2  244.98   13.00
   0  -5   2  293.07    8.80
   0  -5   2  288.97    8.20
   0  -5   2  286.47    8.50
   0  -5   2  299.17    9.00
   0  -5   2  288.97    7.80
   0  -5   2  308.57    8.40
   0   5  -1 2448.75   61.69
   0   5  -1 2366.76   62.39
   0   5  -1 2429.16   60.29
   0   5  -1 2438.66   62.39
   0   5  -1 2295.07   60.39
   0   5  -1 2358.26   77.69
   0   5  -1 2326.07   60.19
   0   5  -1 2219.28   59.79
   0  -5   1 2413.26   60.49
   0  -5   1 2370.66   59.99
   0  -5   1 2359.46   63.49
   0  -5   1 2482.75   62.19
   0  -5   1 2337.27   61.89
   0  -5   1 2524.95   83.19
   0   5   0 4671.93  133.39
   0   5   0 5542.95  136.99
   0   5   0 5825.42  175.78
   0   5   0 5277.47  136.09
   0   5   0 5154.38  137.39
   0   5   0 5252.97  133.59
   0   5   0 5048.09  133.89
   0  -5   0 5212.28  137.09
   0  -5   0 5278.47  133.69
   0  -5   0 5203.88  136.99
   0  -5   0 5257.57  135.39
   0  -5   0 5272.47  163.88
   0   5   1 2168.18   59.49
   0   5   1 1982.90   64.59
   0   5   1 2440.46   60.29
   0   5   1 2415.96   60.69
   0   5   1 2334.37   60.09
   0   5   1 2359.96   60.69
   0   5   1 2371.26   59.69
   0  -5  -1 2323.37   60.49
   0  -5  -1 2389.06   62.79
   0  -5  -1 2303.57   61.59
   0  -5  -1 2381.56   61.39
   0  -5  -1 2374.06   79.19
   0   5   2  288.07    8.40
   0   5   2  289.47    8.00
   0   5   2  279.67    8.20
   0   5   2  288.07    7.40
   0   5   2  285.27    8.40
   0   5   2  282.47    8.00
   0   5   2  256.37   13.40
   0  -5  -2  282.57    9.10
   0  -5  -2  282.27    8.20
   0  -5  -2  270.27   13.90
   0  -5  -2  285.77    8.50
   0  -5  -2  285.07    9.20
   0   5   3  103.49    3.60
   0   5   3  105.89    3.70
   0   5   3  106.89    4.00
   0   5   3  106.69    3.70
   0   5   3  111.79    4.00
   0   5   3   98.89    8.10
   0  -5  -3  105.09    4.60
   0  -5  -3  100.09    8.50
   0  -5  -3  101.99    4.70
   0  -5  -3  102.79    4.30
   0  -5  -3  102.09    3.70
   0  -5  -3  109.09    4.20
   0   5   4 1261.37   40.00
   0   5   4 1070.29   29.20
   0   5   4 1112.19   28.70
   0   5   4 1119.99   29.20
   0   5   4 1142.59   28.90
   0   5   4 1119.19   28.70
   0  -5  -4 1064.29   38.70
   0  -5  -4 1135.39   28.90
   0  -5  -4 1103.59   30.20
   0  -5  -4 1080.39   30.50
   0  -5  -4 1102.09   30.00
   0  -5  -4 1070.79   29.90
   0   5   5   45.80    2.30
   0   5   5   45.90    2.40
   0   5   5   46.20    6.70
   0   5   5   49.70    2.20
   0   5   5   44.70    2.70
   0  -5  -5   47.00    3.20
   0  -5  -5   45.70    3.10
   0  -5  -5   45.20    3.00
   0  -5  -5   37.90    6.30
   0  -5  -5   49.30    3.60
   0   5   6  804.02   21.00
   0   5   6  766.62   32.80
   0   5   6  821.22   21.60
   0   5   6  854.81   21.50
   0   5   6  781.42   20.70
   0   5   6  804.02   21.80
   0  -5  -6  782.42   23.20
   0  -5  -6  784.22   22.40
   0  -5  -6  792.52   22.70
   0  -5  -6  709.33   33.00
   0  -5  -6  761.02   23.10
   0   5   7 2354.96   59.69
   0   5   7 2415.66   60.19
   0   5   7 2343.37   60.59
   0   5   7 2354.56   60.29
   0   5   7 2310.97   76.19
   0  -5  -7 2392.46   62.59
   0  -5  -7 2434.26   61.69
   0  -5  -7 2344.47   60.99
   0  -5  -7 2227.48   76.99
   0  -5  -7 2338.07   62.19
   0   5   8  298.47    9.60
   0   5   8  347.27   22.40
   0   5   8  308.17   10.10
   0   5   8  293.87   10.00
   0   5   8  309.87   11.50
   0   5   8  299.87   10.40
   0  -5  -8  320.57   11.20
   0  -5  -8  298.87   10.40
   0  -5  -8  307.67   12.00
   0  -5  -8  301.47   21.70
   0  -5  -8  306.57   11.60
   0   5   9  584.94   19.40
   0   5   9  579.34   17.60
   0   5   9  568.84   32.40
   0   5   9  594.44   18.00
   0   5   9  577.64   17.40
   0  -5  -9  596.84   19.90
   0  -5  -9  611.14   19.20
   0  -5  -9  611.14   18.80
   0  -5  -9  650.63   34.80
   0   5  10  117.79    6.90
   0   5  10  119.09   15.10
   0   5  10  125.69    5.90
   0   5  10  130.49    5.90
   0   5  10  117.99    5.50
   0  -5 -10  120.69    7.20
   0  -5 -10  131.19   15.90
   0  -5 -10  126.39    6.80
   0   5  11  268.27    9.90
   0   5  11  258.87   23.10
   0   5  11  253.97    9.90
   0  -5 -11  261.97   10.70
   0  -5 -11  281.47   24.10
   0   5  12   33.20    9.80
   0   5  12   35.90    3.50
   0   5  12   34.70    3.30
   0  -5 -12   38.00    3.70
   0  -5 -12   41.60   10.50
   0  -5 -12   36.10    3.80
   0   6 -12   42.80    4.10
   0   6 -12   42.00    4.50
   0  -6  12   40.10    4.00
   0  -6  12   43.70   10.80
   0  -6  12   36.60    3.20
   0   6 -11 1162.78   33.60
   0   6 -11 1167.48   33.80
   0  -6  11 1161.78   53.59
   0  -6  11 1109.89   32.70
   0  -6  11 1142.49   32.80
   0  -6  11 1147.99   31.70
   0   6 -10  101.49    6.00
   0   6 -10  103.09    6.20
   0  -6  10   91.19    5.40
   0  -6  10   96.39    6.20
   0  -6  10   99.29    5.10
   0  -6  10   82.59   12.40
   0   6  -9   86.79    5.40
   0   6  -9   79.79    5.20
   0  -6   9   73.69    4.60
   0  -6   9   74.89   11.30
   0  -6   9   78.29    4.30
   0  -6   9   73.89    5.30
   0   6  -8  908.41   26.30
   0   6  -8  884.61   40.60
   0   6  -8  886.01   24.10
   0   6  -8  940.61   26.40
   0  -6   8  904.91   24.70
   0  -6   8  890.81   25.20
   0  -6   8  854.01   26.20
   0  -6   8  818.32   38.70
   0   6  -7  148.09    7.00
   0   6  -7  163.38    7.20
   0   6  -7  152.48    5.60
   0   6  -7  138.79   13.50
   0  -6   7  144.59   13.30
   0  -6   7  154.98    6.00
   0  -6   7  150.98    5.90
   0  -6   7  152.08    6.90
   0  -6   7  146.79    6.20
   0   6  -6  752.02   22.40
   0   6  -6  779.22   33.20
   0   6  -6  758.92   22.50
   0   6  -6  774.82   22.40
   0   6  -6  760.12   20.70
   0  -6   6  741.63   32.40
   0  -6   6  783.62   21.30
   0  -6   6  758.62   21.20
   0  -6   6  745.63   22.10
   0  -6   6  760.62   21.40
   0   6  -5 1517.65   42.20
   0   6  -5 1654.73   53.59
   0   6  -5 1541.65   42.20
   0   6  -5 1583.44   40.60
   0   6  -5 1576.64   42.10
   0  -6   5 1543.55   41.90
   0  -6   5 1590.64   41.40
   0  -6   5 1553.64   41.10
   0  -6   5 1550.94   52.59
   0  -6   5 1535.15   41.10
   0  -6   5 1704.23   41.00
   0   6  -4  663.93   19.30
   0   6  -4  678.43   18.20
   0   6  -4  680.73   17.60
   0   6  -4  667.63   19.50
   0   6  -4  680.23   27.70
   0   6  -4  671.13   19.60
   0  -6   4  694.33   19.30
   0  -6   4  672.73   17.70
   0  -6   4  675.03   19.00
   0  -6   4  674.93   18.60
   0  -6   4  642.24   27.00
   0  -6   4  680.63   18.70
   0   6  -3 3006.10   78.39
   0   6  -3 3033.20   77.29
   0   6  -3 2939.31   76.99
   0   6  -3 3258.67   92.99
   0   6  -3 2965.40   77.19
   0   6  -3 2890.11   77.09
   0   6  -3 2885.91   76.89
   0  -6   3 3033.20   81.49
   0  -6   3 3024.40   79.19
   0  -6   3 2945.71   76.49
   0  -6   3 3060.49   78.79
   0  -6   3 2966.50   78.39
   0  -6   3 3395.96  104.49
   0   6  -2   17.90    3.80
   0   6  -2   14.80    1.80
   0   6  -2   20.10    1.80
   0   6  -2   17.30    1.80
   0   6  -2   16.80    1.30
   0   6  -2   20.50    1.00
   0   6  -2   20.20    1.50
   0  -6   2   18.00    1.80
   0  -6   2   22.90    1.30
   0  -6   2   24.40    1.60
   0  -6   2   18.20    3.80
   0  -6   2   19.40    2.00
   0  -6   2   19.10    1.50
   0  -6   2   21.00    1.70
   0   6  -1    1.10    0.70
   0   6  -1    3.60    0.80
   0   6  -1    0.50    1.60
   0   6  -1    3.30    0.70
   0   6  -1    2.00    0.70
   0   6  -1    3.40    0.80
   0  -6   1    4.30    1.10
   0  -6   1    1.50    1.70
   0  -6   1    1.60    0.60
   0  -6   1    1.50    0.50
   0  -6   1    1.20    0.70
   0   6   0 4056.39  103.29
   0   6   0 3869.31  102.09
   0   6   0 3908.31  101.69
   0   6   0 4149.58  101.69
   0   6   0 3708.43  127.29
   0   6   0 3667.13   99.19
   0   6   0 3754.22  101.29
   0   6   0 3757.02  100.99
   0  -6   0 3880.71  105.09
   0  -6   0 3900.71  100.29
   0  -6   0 3934.71  102.89
   0  -6   0 4321.47  142.59
   0  -6   0 3815.72  103.09
   0   6   1    1.70    0.60
   0   6   1    1.70    0.70
   0   6   1    2.00    0.60
   0   6   1    2.20    0.70
   0  -6  -1    0.90    1.70
   0  -6  -1    1.20    0.60
   0  -6  -1    1.20    0.70
   0  -6  -1    3.60    1.10
   0  -6  -1    1.50    0.50
   0   6   2   16.30    1.50
   0   6   2   14.50    3.50
   0   6   2   16.40    1.30
   0   6   2   19.70    1.60
   0   6   2   16.00    0.90
   0   6   2   17.30    1.50
   0   6   2   18.70    1.30
   0  -6  -2   17.60    1.90
   0  -6  -2   19.80    4.20
   0  -6  -2   23.00    2.10
   0   6   3 2901.01   76.09
   0   6   3 3028.50   74.99
   0   6   3 3046.60   77.09
   0   6   3 3098.69   85.99
   0   6   3 3081.09   77.99
   0   6   3 3025.50   76.99
   0  -6  -3 2929.91   75.49
   0  -6  -3 3021.00   78.49
   0  -6  -3 2923.21   76.09
   0  -6  -3 2967.80   77.99
   0  -6  -3 2630.94   84.59
   0   6   4  675.53   17.80
   0   6   4  665.43   17.80
   0   6   4  671.03   17.80
   0   6   4  677.03   18.40
   0   6   4  697.53   28.10
   0   6   4  595.04   18.20
   0  -6  -4  660.33   19.50
   0  -6  -4  643.74   17.90
   0  -6  -4  667.53   18.90
   0  -6  -4  651.23   28.20
   0  -6  -4  670.73   19.80
   0   6   5 1569.54   39.50
   0   6   5 1576.94   39.70
   0   6   5 1546.65   40.40
   0   6   5 1559.04   40.30
   0   6   5 1467.25   51.99
   0   6   5 1535.75   39.80
   0  -6  -5 1487.95   41.90
   0  -6  -5 1545.45   41.30
   0  -6  -5 1535.25   41.50
   0  -6  -5 1567.74   39.80
   0  -6  -5 1647.44   54.29
   0  -6  -5 1489.65   41.10
   0   6   6  800.22   33.70
   0   6   6  758.92   20.40
   0   6   6  717.43   20.10
   0   6   6  752.62   21.00
   0   6   6  718.03   20.70
   0  -6  -6  739.43   22.50
   0  -6  -6  742.23   20.20
   0  -6  -6  741.93   21.80
   0  -6  -6  719.73   21.70
   0  -6  -6  752.12   33.70
   0  -6  -6  751.22   22.30
   0   6   7  151.28    5.80
   0   6   7  159.58   14.40
   0   6   7  155.88    6.30
   0   6   7  149.79    5.50
   0   6   7  151.48    6.10
   0  -6  -7  151.58    5.60
   0  -6  -7  146.99    7.20
   0  -6  -7  165.08   15.10
   0  -6  -7  148.79    6.90
   0  -6  -7  145.79    6.60
   0  -6  -7  146.99    7.30
   0   6   8  813.32   39.30
   0   6   8  867.11   24.90
   0   6   8  858.91   24.50
   0   6   8  898.91   24.40
   0  -6  -8  876.11   41.30
   0  -6  -8  884.01   25.70
   0  -6  -8  900.01   26.50
   0  -6  -8  897.51   25.10
   0  -6  -8  890.91   26.80
   0   6   9   71.39   11.50
   0   6   9   75.09    4.30
   0   6   9   84.49    4.50
   0   6   9   74.39    4.50
   0  -6  -9   77.59    4.90
   0  -6  -9   75.99    5.60
   0  -6  -9   78.39   12.40
   0  -6  -9   83.19    5.60
   0   6  10   92.79   13.80
   0   6  10   95.89    5.10
   0   6  10  100.19    5.50
   0   6  10  100.69    5.00
   0  -6 -10  101.59   14.60
   0  -6 -10   97.39    6.20
   0  -6 -10  103.99    6.70
   0  -6 -10   94.49    5.80
   0   6  11 1091.19   31.20
   0   6  11 1080.29   52.89
   0   6  11 1090.49   31.50
   0  -6 -11 1135.89   32.50
   0  -6 -11 1108.79   32.90
   0  -6 -11 1171.68   55.09
   0   6  12   37.90   10.40
   0   6  12   38.20    3.50
   0   6  12   42.70    3.70
   0  -6 -12   36.00    9.80
   0  -6 -12   39.30    4.00
   0  -6 -12   41.20    4.00
   0   7 -11   12.90    2.70
   0   7 -11   12.10    2.50
   0  -7  11   11.50    2.10
   0  -7  11   12.60    2.50
   0  -7  11   12.70    6.70
   0   7 -10  177.58    8.50
   0   7 -10  160.58    8.20
   0  -7  10  176.68    7.40
   0  -7  10  169.18    7.90
   0  -7  10  175.08   18.40
   0   7  -9    2.40    1.60
   0   7  -9   -0.90    1.30
   0  -7   9    0.80    3.10
   0  -7   9   -0.20    1.00
   0  -7   9    3.00    1.70
   0  -7   9   -1.10    1.00
   0   7  -8   13.00    1.80
   0   7  -8   10.00    2.40
   0  -7   8    7.80    1.80
   0  -7   8    9.30    1.90
   0  -7   8    8.80    2.10
   0  -7   8   11.50    5.20
   0   7  -7  189.78    8.20
   0   7  -7  174.68   15.60
   0   7  -7  187.38    8.00
   0   7  -7  175.68    6.50
   0  -7   7  178.08    7.10
   0  -7   7  173.48    7.80
   0  -7   7  182.28   15.70
   0  -7   7  175.48    6.90
   0  -7   7  178.08    7.20
   0   7  -6   75.69    3.60
   0   7  -6   81.49    9.80
   0   7  -6   71.99    4.50
   0   7  -6   74.29    4.70
   0   7  -6   74.19    4.70
   0  -7   6   75.99    4.50
   0  -7   6   78.19    4.20
   0  -7   6   75.89    4.10
   0  -7   6   75.29    4.00
   0  -7   6   67.49    9.00
   0   7  -5    5.80    1.50
   0   7  -5    4.60    1.60
   0   7  -5    6.40    1.20
   0   7  -5    6.70    3.70
   0  -7   5    9.50    1.60
   0  -7   5    9.10    3.90
   0  -7   5    6.40    1.40
   0  -7   5    7.20    1.60
   0   7  -4  540.85   16.40
   0   7  -4  528.45   16.70
   0   7  -4  564.24   15.40
   0   7  -4  541.75   14.70
   0   7  -4  543.45   16.80
   0  -7   4  541.85   16.30
   0  -7   4  538.85   16.40
   0  -7   4  546.65   14.90
   0  -7   4  538.25   15.80
   0  -7   4  599.84   26.00
   0  -7   4  531.35   15.70
   0   7  -3  152.48    6.10
   0   7  -3  161.78    5.50
   0   7  -3  155.28    5.20
   0   7  -3  155.38    4.70
   0   7  -3  133.19   10.90
   0   7  -3  156.58    6.40
   0   7  -3  154.58    6.50
   0  -7   3  153.68    5.30
   0  -7   3  161.78    6.30
   0  -7   3  153.48    5.90
   0  -7   3  159.58    6.30
   0  -7   3  153.38    5.60
   0  -7   3  164.28   12.00
   0   7  -2  164.78    6.30
   0   7  -2  159.78    6.40
   0   7  -2  155.58    5.20
   0   7  -2  153.78    5.80
   0   7  -2  174.28   11.80
   0   7  -2  161.88    5.60
   0  -7   2  159.58    6.20
   0  -7   2  161.08    5.60
   0  -7   2  154.48    5.60
   0  -7   2  155.58    6.40
   0  -7   2  161.28    5.90
   0  -7   2  158.78    5.10
   0   7  -1  257.37   14.60
   0   7  -1  265.77    8.70
   0   7  -1  250.17    8.40
   0   7  -1  267.27    8.20
   0   7  -1  261.07    8.20
   0   7  -1  265.17    7.80
   0   7  -1  254.17    8.80
   0  -7   1  260.47    8.00
   0  -7   1  261.57    9.20
   0  -7   1  272.37    8.20
   0  -7   1  279.97   15.30
   0  -7   1  266.27    8.50
   0   7   0   22.50    1.90
   0   7   0   23.60    1.90
   0   7   0   22.20    1.50
   0   7   0   23.30    4.40
   0   7   0   20.70    1.70
   0   7   0   23.00    2.10
   0   7   0   23.80    1.60
   0  -7   0   23.10    1.80
   0  -7   0   23.70    2.30
   0  -7   0   24.10    1.90
   0  -7   0   22.50    4.60
   0   7   1  255.47    8.40
   0   7   1  261.77    7.80
   0   7   1  259.37    8.50
   0   7   1  274.47    8.20
   0   7   1  269.07   14.90
   0   7   1  268.57    8.30
   0  -7  -1  253.27    8.20
   0  -7  -1  288.87   15.80
   0  -7  -1  253.87    7.70
   0  -7  -1  252.97    9.30
   0  -7  -1  248.98    8.50
   0   7   2  161.78    5.90
   0   7   2  163.98    5.80
   0   7   2  159.88    5.50
   0   7   2  154.38   11.40
   0   7   2  152.98    5.20
   0   7   2  160.58    5.30
   0   7   2  168.28    5.90
   0  -7  -2  151.28    5.60
   0  -7  -2  154.68    5.50
   0  -7  -2  157.58    6.70
   0  -7  -2  161.78    6.40
   0  -7  -2  158.58   11.80
   0   7   3  150.78    5.20
   0   7   3  155.78    5.40
   0   7   3  154.78    5.80
   0   7   3  139.99    5.70
   0   7   3  157.48    5.60
   0   7   3  158.88   12.10
   0  -7  -3  154.98    5.60
   0  -7  -3  153.88    6.70
   0  -7  -3  155.38    5.80
   0  -7  -3  166.08   12.50
   0  -7  -3  154.48    6.60
   0   7   4  530.55   15.00
   0   7   4  526.45   15.60
   0   7   4  536.95   25.30
   0   7   4  563.04   15.30
   0   7   4  521.85   15.60
   0   7   4  530.35   15.00
   0  -7  -4  547.85   15.30
   0  -7  -4  545.65   16.00
   0  -7  -4  517.45   16.80
   0  -7  -4  575.84   26.40
   0  -7  -4  540.45   16.90
   0   7   5    5.90    1.30
   0   7   5   13.70    1.80
   0   7   5   12.90    1.50
   0   7   5    9.40    1.40
   0   7   5    9.40    4.20
   0  -7  -5    9.60    1.40
   0  -7  -5   11.70    1.90
   0  -7  -5    8.40    4.00
   0  -7  -5    5.70    1.60
   0  -7  -5    9.20    2.00
   0   7   6   64.49    9.00
   0   7   6   74.89    4.00
   0   7   6   75.29    3.50
   0   7   6   73.99    3.60
   0   7   6   77.69    4.10
   0  -7  -6   77.79    4.50
   0  -7  -6   70.19   10.00
   0  -7  -6   69.69    4.40
   0  -7  -6   80.19    3.60
   0  -7  -6   75.99    5.00
   0   7   7  179.48    7.20
   0   7   7  168.18    7.00
   0   7   7  162.78   15.20
   0   7   7  175.08    6.60
   0  -7  -7  198.78    8.10
   0  -7  -7  182.08    7.80
   0  -7  -7  174.48    8.40
   0  -7  -7  186.38   16.80
   0   7   8    9.30    1.80
   0   7   8    8.30    1.50
   0   7   8    7.90    4.60
   0   7   8    8.00    1.70
   0  -7  -8    8.60    2.20
   0  -7  -8    9.10    5.10
   0  -7  -8    8.90    2.20
   0  -7  -8    8.90    2.30
   0   7   9    0.60    3.10
   0   7   9    1.10    1.20
   0   7   9    0.20    1.10
   0  -7  -9    0.90    1.40
   0  -7  -9   -0.90    2.70
   0  -7  -9   -0.30    1.30
   0   7  10  173.38    7.40
   0   7  10  156.78   18.00
   0   7  10  162.18    7.10
   0   7  10  164.68    7.60
   0  -7 -10  183.08    8.80
   0  -7 -10  167.98   18.80
   0  -7 -10  172.08    8.20
   0   7  11   13.80    2.60
   0   7  11    9.00    6.00
   0   7  11    9.20    1.90
   0  -7 -11   14.20    7.30
   0  -7 -11    9.90    2.40
   0  -7 -11   10.60    2.60
   0   8 -11   38.50    4.20
   0   8 -11   33.40    4.10
   0  -8  11   32.70    3.40
   0  -8  11   37.00   10.10
   0  -8  11   35.50    3.70
   0   8 -10    0.70    1.80
   0   8 -10    2.20    1.80
   0  -8  10    3.80    1.50
   0  -8  10    3.70    1.80
   0   8  -9    9.90    2.50
   0   8  -9    6.70    2.20
   0   8  -9    9.30    2.30
   0  -8   9    7.80    1.80
   0  -8   9    8.00    2.00
   0  -8   9    4.90    4.50
   0   8  -8  281.37   11.10
   0   8  -8  290.67    9.60
   0   8  -8  289.77   11.60
   0  -8   8  269.47   21.30
   0  -8   8  290.37   10.60
   0  -8   8  293.27   10.40
   0  -8   8  281.77   11.40
   0   8  -7    9.80    2.30
   0   8  -7    9.60    1.60
   0   8  -7   11.80    2.40
   0  -8   7   11.20    2.00
   0  -8   7   11.90    2.20
   0  -8   7   11.70    2.30
   0  -8   7   10.30    4.90
   0  -8   7   11.90    2.00
   0   8  -6  210.58    9.10
   0   8  -6  212.98    7.40
   0   8  -6  213.18   17.70
   0   8  -6  207.08    8.50
   0   8  -6  201.78    8.80
   0  -8   6  205.88    7.90
   0  -8   6  203.48    7.90
   0  -8   6  204.88    8.60
   0  -8   6  212.08    8.10
   0  -8   6  206.88   16.60
   0   8  -5    2.00    0.90
   0   8  -5    0.20    1.00
   0   8  -5    0.10    1.20
   0   8  -5    1.10    2.40
   0  -8   5    1.40    1.00
   0  -8   5    1.50    1.10
   0  -8   5   -0.10    0.90
   0  -8   5    1.70    2.50
   0  -8   5    2.30    1.20
   0   8  -4    6.60    1.60
   0   8  -4    3.30    1.10
   0   8  -4    5.50    1.60
   0   8  -4    5.50    3.30
   0   8  -4    5.50    1.50
   0  -8   4    4.90    1.00
   0  -8   4    5.00    1.30
   0  -8   4    4.50    1.40
   0  -8   4    3.30    1.10
   0   8  -3  153.38    6.30
   0   8  -3  150.58    6.70
   0   8  -3  158.88    5.80
   0   8  -3  153.58    6.80
   0   8  -3  160.88    5.50
   0   8  -3  129.49   11.50
   0  -8   3  153.18    6.60
   0  -8   3  167.28   13.00
   0  -8   3  155.78    6.10
   0  -8   3  155.38    6.50
   0  -8   3  160.08    6.00
   0  -8   3  160.68    5.60
   0   8  -2  320.57    9.40
   0   8  -2  318.77    9.90
   0   8  -2  317.87   10.10
   0   8  -2  319.97   10.80
   0   8  -2  326.17   18.00
   0   8  -2  310.57   10.80
   0  -8   2  316.67   10.20
   0  -8   2  336.07   11.20
   0  -8   2  322.47    9.90
   0  -8   2  319.27   10.60
   0  -8   2  329.47   10.00
   0  -8   2  319.97    9.30
   0  -8   2  276.97   17.30
   0   8  -1   44.80    2.90
   0   8  -1   48.50    2.40
   0   8  -1   49.00    3.30
   0   8  -1   46.00    3.10
   0   8  -1   48.30    2.80
   0  -8   1   45.30    6.70
   0  -8   1   47.80    2.50
   0  -8   1   46.80    2.70
   0  -8   1   48.50    2.90
   0  -8   1   51.79    3.50
   0  -8   1   49.00    3.00
   0   8   0  378.36   11.60
   0   8   0  371.56   10.70
   0   8   0  327.77   18.50
   0   8   0  374.86   11.30
   0   8   0  378.36   11.60
   0   8   0  384.06   12.00
   0  -8   0  364.46   11.30
   0  -8   0  374.86   12.60
   0  -8   0  406.86   20.50
   0  -8   0  378.16   11.50
   0   8   1   43.70    3.00
   0   8   1   48.00    2.80
   0   8   1   45.30    2.90
   0   8   1   46.60    2.40
   0   8   1   46.30    2.80
   0   8   1   44.90    6.50
   0  -8  -1   47.90    2.90
   0  -8  -1   46.30    3.50
   0  -8  -1   49.60    2.30
   0  -8  -1   48.50    3.00
   0  -8  -1   46.80    6.90
   0   8   2  295.27   17.60
   0   8   2  322.97   10.20
   0   8   2  325.97   10.30
   0   8   2  326.07   10.40
   0   8   2  314.97    9.50
   0  -8  -2  321.47    9.70
   0  -8  -2  319.67   10.10
   0  -8  -2  338.27   11.60
   0  -8  -2  322.57   10.80
   0  -8  -2  331.67   19.00
   0   8   3  152.28    6.10
   0   8   3  166.28    6.10
   0   8   3  156.68    5.50
   0   8   3  158.28    6.10
   0   8   3  151.58   12.50
   0   8   3  151.58    5.60
   0  -8  -3  159.58    6.00
   0  -8  -3  157.98    5.90
   0  -8  -3  151.28    6.70
   0  -8  -3  148.69   12.80
   0  -8  -3  160.68    7.30
   0   8   4    5.20    1.20
   0   8   4    6.30    1.10
   0   8   4    5.20    1.00
   0   8   4    5.40    1.30
   0  -8  -4    4.10    1.20
   0  -8  -4    3.90    3.20
   0  -8  -4    4.70    1.10
   0  -8  -4    4.60    1.70
   0  -8  -4    7.60    1.90
   0   8   5    1.60    2.60
   0  -8  -5    1.20    2.70
   0  -8  -5    0.50    1.10
   0  -8  -5    3.20    1.00
   0   8   6  212.48    8.00
   0   8   6  205.38    7.30
   0   8   6  209.68    8.00
   0  -8  -6  201.18    8.90
   0  -8  -6  207.28    7.40
   0  -8  -6  205.78    8.50
   0  -8  -6  217.08   17.70
   0  -8  -6  205.68    9.30
   0   8   7    8.10    1.80
   0   8   7   15.20    2.30
   0   8   7   11.60    5.20
   0  -8  -7    8.40    4.70
   0  -8  -7    8.00    2.00
   0  -8  -7    7.40    2.20
   0  -8  -7   10.80    2.30
   0   8   8  276.57    9.70
   0   8   8  268.47   10.40
   0   8   8  267.97   10.10
   0  -8  -8  306.47   23.70
   0  -8  -8  280.17   11.10
   0  -8  -8  285.27   11.90
   0   8   9   10.70    2.30
   0   8   9    6.20    4.70
   0   8   9    6.80    1.70
   0   8   9    9.10    2.00
   0  -8  -9    7.50    2.40
   0  -8  -9   10.30    5.80
   0  -8  -9    5.70    2.20
   0   8  10    8.40    2.00
   0   8  10    3.80    4.60
   0   8  10    2.20    1.30
   0   8  10    4.00    1.80
   0  -8 -10    4.10    4.90
   0  -8 -10    1.60    1.60
   0  -8 -10    4.20    2.00
   0   8  11   35.00    3.40
   0   8  11   31.30    3.40
   0   8  11   36.00   10.30
   0  -8 -11   29.00    3.80
   0  -8 -11   31.80   10.00
   0  -8 -11   31.50    3.90
   0   9 -10  232.18   10.20
   0   9 -10  224.78   10.40
   0  -9  10  229.18    9.30
   0  -9  10  219.08    9.70
   0  -9  10  226.78   21.90
   0   9  -9    5.00    2.00
   0   9  -9    3.20    1.90
   0  -9   9    5.50    4.70
   0  -9   9    2.00    1.50
   0  -9   9    5.10    1.80
   0   9  -8    9.10    2.20
   0   9  -8    9.90    2.60
   0  -9   8    8.40    2.00
   0  -9   8    8.70    2.10
   0  -9   8    8.00    5.20
   0   9  -7  114.39    6.70
   0   9  -7  107.09    5.00
   0   9  -7  126.39    6.40
   0  -9   7  108.39    5.70
   0  -9   7  104.79    6.20
   0  -9   7  105.99    5.50
   0  -9   7  109.49   13.50
   0  -9   7  105.69    5.60
   0   9  -6  480.15   16.70
   0   9  -6  482.65   15.90
   0   9  -6  486.85   14.60
   0   9  -6  497.65   16.60
   0  -9   6  469.95   16.10
   0  -9   6  480.75   15.30
   0  -9   6  469.85   15.50
   0  -9   6  482.55   15.30
   0  -9   6  507.45   28.30
   0   9  -5   96.69    6.00
   0   9  -5  108.09    5.50
   0   9  -5  100.79    4.60
   0   9  -5   99.69    5.90
   0  -9   5   98.49    5.40
   0  -9   5  101.09    5.10
   0  -9   5   99.99    5.60
   0  -9   5  104.79   11.90
   0  -9   5   98.49    4.90
   0   9  -4  491.55   16.30
   0   9  -4  499.05   16.60
   0   9  -4  497.65   14.80
   0   9  -4  530.45   29.70
   0   9  -4  528.05   19.20
   0  -9   4  508.95   15.30
   0  -9   4  501.05   16.10
   0  -9   4  474.75   25.90
   0  -9   4  503.55   16.00
   0  -9   4  489.75   15.40
   0   9  -3   75.69    4.80
   0   9  -3   71.59    9.00
   0   9  -3   77.29    3.50
   0   9  -3   78.39    3.90
   0   9  -3   72.99    4.60
   0  -9   3   72.89    3.90
   0  -9   3   74.89    4.20
   0  -9   3   79.89    3.70
   0  -9   3   76.59    4.60
   0  -9   3   74.79    9.40
   0  -9   3   79.49    4.50
   0   9  -2  263.27   10.00
   0   9  -2  264.17    9.80
   0   9  -2  266.87    8.40
   0   9  -2  271.77    8.90
   0   9  -2  263.37   17.10
   0  -9   2  284.67    9.90
   0  -9   2  271.07   17.80
   0  -9   2  263.67    9.30
   0  -9   2  262.47   10.10
   0  -9   2  278.87    9.10
   0  -9   2  267.67    8.90
   0   9  -1  237.78    9.10
   0   9  -1  237.78    7.70
   0   9  -1  239.08    8.60
   0   9  -1  238.08    8.80
   0   9  -1  240.78    8.30
   0  -9   1  247.48    8.60
   0  -9   1  250.57    8.00
   0  -9   1  242.58    9.60
   0  -9   1  250.07    9.00
   0  -9   1  261.47   17.10
   0  -9   1  239.08    8.20
   0  -9   1  250.17    8.70
   0   9   0  580.74   17.70
   0   9   0  524.35   26.10
   0   9   0  598.54   17.10
   0   9   0  577.34   17.30
   0   9   0  594.44   16.30
   0   9   0  608.64   17.40
   0  -9   0  619.34   28.30
   0  -9   0  588.44   16.90
   0  -9   0  598.34   18.60
   0  -9   0  588.74   17.20
   0  -9   0  599.54   16.80
   0   9   1  249.38    8.70
   0   9   1  237.18   16.10
   0   9   1  238.08    7.70
   0   9   1  244.88    8.80
   0   9   1  237.98    8.30
   0  -9  -1  221.18   16.10
   0  -9  -1  235.28    8.50
   0  -9  -1  267.77    8.60
   0  -9  -1  234.28    9.60
   0   9   2  269.67    8.40
   0   9   2  265.17    9.30
   0   9   2  260.87    9.10
   0   9   2  271.77    9.40
   0   9   2  258.77   17.10
   0  -9  -2  265.67    9.10
   0  -9  -2  267.47    8.40
   0  -9  -2  268.97    9.60
   0  -9  -2  280.77   10.70
   0  -9  -2  268.17   18.00
   0   9   3   76.29    4.10
   0   9   3   76.39    3.50
   0   9   3   73.59    9.30
   0   9   3   88.09    4.40
   0   9   3   77.79    4.10
   0  -9  -3   74.09    4.00
   0  -9  -3   79.79    5.10
   0  -9  -3   90.29   10.70
   0  -9  -3   73.49    3.70
   0  -9  -3   75.09    4.60
   0   9   4  489.75   15.50
   0   9   4  488.95   14.50
   0   9   4  506.25   15.50
   0   9   4  527.85   27.20
   0  -9  -4  512.65   27.50
   0  -9  -4  506.05   15.40
   0  -9  -4  503.45   15.20
   0  -9  -4  514.45   16.80
   0  -9  -4  498.05   17.10
   0   9   5   93.89    5.00
   0   9   5  105.19   12.00
   0   9   5   95.39    4.40
   0   9   5   99.89    5.10
   0  -9  -5  101.39    4.80
   0  -9  -5   91.59    5.90
   0  -9  -5   97.99    5.10
   0  -9  -5  101.89   12.20
   0  -9  -5  113.79    6.40
   0   9   6  463.65   14.30
   0   9   6  476.65   15.30
   0   9   6  487.95   15.40
   0  -9  -6  506.45   29.20
   0  -9  -6  457.15   16.50
   0  -9  -6  475.25   16.90
   0  -9  -6  480.45   15.70
   0   9   7  106.19    5.70
   0   9   7  110.29    5.10
   0   9   7  105.09    5.70
   0  -9  -7  113.89   14.30
   0  -9  -7  108.39    6.80
   0  -9  -7  104.39    6.00
   0   9   8    8.60    1.90
   0   9   8   11.60    5.80
   0   9   8    9.20    2.10
   0   9   8   11.80    1.90
   0  -9  -8    6.30    2.00
   0  -9  -8    5.80    2.30
   0  -9  -8   12.10    6.30
   0   9   9    5.00    1.80
   0   9   9    5.80    1.60
   0   9   9    3.70    4.10
   0   9   9    9.10    2.20
   0  -9  -9    3.30    1.90
   0  -9  -9    2.50    4.20
   0  -9  -9    3.40    1.90
   0   9  10  228.68    9.00
   0   9  10  215.68   27.30
   0   9  10  215.08    9.50
   0   9  10  221.48    9.30
   0  -9 -10  238.88   23.30
   0  -9 -10  228.78   10.20
   0  -9 -10  224.68   10.80
   0 -10   9  185.78    8.30
   0  10  -8   33.10    3.80
   0 -10   8   22.60    3.20
   0 -10   8   21.40    8.00
   0  10  -7  388.16   14.30
   0 -10   7  365.26   12.90
   0 -10   7  361.66   25.60
   0 -10   7  359.16   12.90
   0  10  -6   99.89    4.90
   0  10  -6   97.89    6.10
   0  10  -6  107.69    6.80
   0 -10   6  100.89    6.10
   0 -10   6   98.09    5.50
   0 -10   6  104.59    5.80
   0 -10   6  109.69    5.70
   0 -10   6  104.69   13.30
   0  10  -5    1.10    1.40
   0  10  -5    2.90    1.50
   0  10  -5    0.20    1.00
   0 -10   5    5.80    1.70
   0 -10   5    1.90    1.40
   0 -10   5    1.30    3.30
   0 -10   5    3.10    1.40
   0 -10   5    0.50    1.10
   0  10  -4  191.08    8.80
   0  10  -4  179.98    8.40
   0  10  -4  188.38    7.10
   0 -10   4  183.18    8.20
   0 -10   4  179.58    7.40
   0 -10   4  196.38   16.60
   0 -10   4  192.18    7.80
   0 -10   4  191.38    8.20
   0  10  -3   72.39    5.00
   0  10  -3   74.49    4.80
   0  10  -3   75.29    3.70
   0  10  -3   77.09    4.00
   0 -10   3   70.49    9.90
   0 -10   3   74.19    4.40
   0 -10   3   72.99    4.10
   0 -10   3   74.09    3.80
   0 -10   3   72.69    4.60
   0 -10   3   73.39    4.80
   0  10  -2   49.30    4.00
   0  10  -2   47.60    3.20
   0  10  -2   48.60    2.90
   0  10  -2   54.69    3.90
   0 -10   2   48.70    3.20
   0 -10   2   51.29    3.20
   0 -10   2   46.00    8.00
   0 -10   2   50.39    3.70
   0 -10   2   49.90    4.00
   0  10  -1  328.27   11.80
   0  10  -1  329.17   10.80
   0  10  -1  328.37   10.10
   0 -10   1  338.67   11.60
   0 -10   1  330.87   11.20
   0 -10   1  305.87   20.30
   0 -10   1  316.67   10.60
   0 -10   1  326.77   11.00
   0 -10   1  333.07   12.20
   0  10   0  560.64   16.30
   0  10   0  537.55   15.30
   0  10   0  557.34   17.20
   0  10   0  569.04   27.80
   0  10   0  536.75   16.50
   0 -10   0  555.94   18.00
   0 -10   0  544.65   16.50
   0 -10   0  523.45   15.80
   0 -10   0  517.25   15.90
   0 -10   0  480.05   26.50
   0 -10   0  555.34   16.80
   0  10   1  350.46   21.20
   0  10   1  330.37   11.00
   0  10   1  321.87   10.20
   0  10   1  324.37   11.30
   0  10   1  339.07   11.70
   0 -10  -1  332.87   11.70
   0 -10  -1  337.47   11.20
   0 -10  -1  331.87   12.60
   0 -10  -1  343.97   21.50
   0 -10  -1  331.77   10.70
   0 -10  -1  322.97   11.10
   0  10   2   54.09    8.40
   0  10   2   51.39    3.60
   0  10   2   54.09    3.60
   0  10   2   48.50    3.60
   0  10   2   46.10    2.80
   0 -10  -2   57.49    3.60
   0 -10  -2   51.49    3.70
   0 -10  -2   51.39    8.70
   0 -10  -2   51.09    4.30
   0  10   3   74.99    9.90
   0  10   3   69.49    4.30
   0  10   3   70.49    3.60
   0  10   3   68.39    4.20
   0 -10  -3   69.49    9.90
   0 -10  -3   72.09    4.20
   0 -10  -3   77.99    4.70
   0 -10  -3   72.49    5.20
   0  10   4  182.68    7.70
   0  10   4  184.28    7.60
   0  10   4  201.58   16.60
   0  10   4  183.58    6.70
   0 -10  -4  182.28    7.40
   0 -10  -4  184.28    8.50
   0 -10  -4  182.78    9.00
   0 -10  -4  183.58    7.20
   0  10   5    1.50    3.10
   0  10   5    6.30    1.70
   0  10   5    1.10    0.90
   0  10   5    3.40    1.50
   0 -10  -5    1.70    1.20
   0 -10  -5    1.20    1.10
   0 -10  -5    2.30    1.60
   0 -10  -5    5.90    2.00
   0 -10  -5    3.30    3.90
   0  10   6  106.19    4.90
   0  10   6  102.09    5.60
   0  10   6  103.39   13.20
   0  10   6   98.89    5.50
   0 -10  -6   97.19   13.30
   0 -10  -6  105.39    6.70
   0 -10  -6   99.49    5.60
   0 -10  -6   95.29    6.50
   0  10   7  345.77   12.70
   0  10   7  365.16   11.90
   0  10   7  361.26   12.90
   0 -10  -7  362.66   13.20
   0 -10  -7  365.66   14.60
   0 -10  -7  367.16   26.60
   0  10   8   20.70    2.90
   0  10   8   20.00    2.50
   0  10   8   25.20    3.20
   0 -10  -8   25.20    8.50
   0 -10  -8   25.20    3.70
   0 -10  -8   25.70    3.20
   0  10   9  168.88    8.20
   0  11  -7  453.55   16.50
   0 -11   7  475.25   30.60
   0 -11   7  453.85   15.40
   0 -11   7  437.46   15.30
   0  11  -6   -0.50    1.50
   0  11  -6    0.90    1.10
   0  11  -6    3.40    1.90
   0 -11   6    1.90    1.40
   0 -11   6    2.40    1.50
   0 -11   6    0.60    3.40
   0  11  -5  110.39    6.80
   0  11  -5  111.59    6.60
   0  11  -5  107.49    5.30
   0 -11   5  103.09   13.40
   0 -11   5   96.89    5.40
   0 -11   5  108.09    5.90
   0  11  -4 1060.89   29.60
   0  11  -4 1065.69   31.40
   0  11  -4 1057.79   32.00
   0 -11   4 1036.00   30.40
   0 -11   4 1049.09   30.00
   0 -11   4 1168.88   48.10
   0  11  -3  405.26   14.40
   0  11  -3  406.26   13.10
   0  11  -3  399.56   14.80
   0 -11   3  429.86   26.00
   0 -11   3  398.16   13.70
   0 -11   3  397.66   13.30
   0 -11   3  416.46   15.20
   0  11  -2  223.98    9.60
   0  11  -2  207.18    7.70
   0  11  -2  218.88    8.20
   0 -11   2  218.58    8.20
   0 -11   2  226.38    8.30
   0 -11   2  190.18   17.00
   0 -11   2  224.58    9.10
   0 -11   2  217.38    8.70
   0  11  -1  299.57   10.30
   0  11  -1  295.37    9.60
   0  11  -1  302.27   11.50
   0 -11   1  295.57   10.60
   0 -11   1  259.97   12.50
   0 -11   1  288.97   11.00
   0 -11   1  293.57   10.20
   0 -11   1  295.47   10.70
   0 -11   1  339.67   22.30
   0  11   0  316.67   10.20
   0  11   0  331.57   11.60
   0  11   0  336.07   11.20
   0  11   0  332.27   12.10
   0 -11   0  330.07   10.90
   0 -11   0  318.47   11.40
   0 -11   0  312.47   21.70
   0 -11   0  319.47   11.50
   0 -11   0  326.77   13.00
   0 -11   0  321.07   11.80
   0  11   1  301.77   10.50
   0  11   1  310.97   11.30
   0  11   1  297.07    9.50
   0  11   1  299.67   10.80
   0 -11  -1  274.57   20.30
   0 -11  -1  290.87   10.40
   0 -11  -1  291.87   10.60
   0 -11  -1  298.67   10.10
   0 -11  -1  298.77   13.50
   0 -11  -1  301.07   11.20
   0  11   2  227.88    8.70
   0  11   2  222.08    8.90
   0  11   2  225.28    7.80
   0 -11  -2  214.28    9.50
   0 -11  -2  219.58    8.90
   0 -11  -2  227.18    8.80
   0 -11  -2  226.48   18.60
   0  11   3  391.96   13.20
   0  11   3  388.06   12.20
   0  11   3  408.66   13.70
   0 -11  -3  394.66   25.60
   0 -11  -3  393.26   13.90
   0 -11  -3  406.06   14.60
   0 -11  -3  398.46   13.30
   0  11   4 1026.10   28.30
   0  11   4  998.40   29.70
   0  11   4 1040.70   29.60
   0 -11  -4 1068.39   30.90
   0 -11  -4 1047.30   46.60
   0 -11  -4 1070.59   29.50
   0  11   5  108.49    5.80
   0  11   5  100.29    4.80
   0  11   5  107.09    5.90
   0 -11  -5  109.69    6.70
   0 -11  -5  107.89   14.10
   0  11   6    2.90    1.50
   0  11   6    4.50    1.60
   0  11   6    2.80    1.10
   0 -11  -6    0.20    1.60
   0 -11  -6    4.90    4.70
   0  11   7  436.86   15.30
   0  11   7  428.56   14.00
   0  11   7  446.46   15.40
   0 -11  -7  452.05   15.50
   0 -11  -7  442.86   17.00
   0 -11  -7  449.86   30.70
   0  12  -5  213.58   10.30
   0  12  -5  218.98    9.90
   0  12  -5  200.08    8.10
   0 -12   5  206.78   19.60
   0 -12   5  208.28    8.80
   0 -12   5  198.48    8.90
   0  12  -4   85.39    4.70
   0  12  -4   87.69    6.20
   0 -12   4   92.59   13.10
   0 -12   4   86.19    5.50
   0 -12   4   91.69    5.20
   0  12  -3  795.72   25.30
   0  12  -3  781.42   23.00
   0 -12   3  799.72   23.90
   0 -12   3  781.62   23.20
   0 -12   3  793.92   39.40
   0  12  -2   37.60    4.20
   0  12  -2   34.30    3.10
   0 -12   2   35.30    3.60
   0 -12   2   32.60    8.40
   0 -12   2   35.10    3.20
   0  12  -1    3.80    1.90
   0  12  -1    3.80    1.40
   0 -12   1    2.40    1.40
   0 -12   1    2.50    1.30
   0 -12   1    4.50    1.50
   0 -12   1    3.20    4.00
   0  12   0  543.55   16.70
   0 -12   0  542.15   17.10
   0 -12   0  504.45   16.90
   0 -12   0  506.55   30.00
   0  12   1    3.70    1.50
   0  12   1    3.90    1.50
   0 -12  -1    4.10    1.50
   0 -12  -1    2.10    1.50
   0 -12  -1    4.60    4.10
   0  12   2   30.80    3.30
   0  12   2   38.40    3.40
   0 -12  -2   40.30    4.10
   0 -12  -2   31.40    3.30
   0 -12  -2   36.40    8.90
   0  12   3  793.92   23.90
   0  12   3  786.62   24.20
   0 -12  -3  820.02   24.10
   0 -12  -3  833.62   41.00
   0 -12  -3  798.82   24.60
   0 -12  -3  802.72   25.30
   0  12   4   84.99    5.20
   0  12   4   95.49    5.60
   0 -12  -4   97.29    6.50
   0 -12  -4   81.59   12.50
   0 -12  -4   89.49    5.90
   0  12   5  209.78    9.00
   0  12   5  201.38    9.00
   0 -12  -5  207.18   19.80
   0 -12  -5  205.38   10.20
   0 -12  -5  207.38    9.90
   0  13  -1    2.40    1.80
   0  13  -1    0.50    1.00
   0 -13   1    1.60    1.30
   0 -13   1   -0.50    1.20
   0 -13   1    1.70    3.30
   0  13   0    8.60    2.00
   0 -13   0    7.80    2.10
   0 -13   0    9.00    5.30
   0 -13   0    9.90    2.10
   0  13   1    0.50    1.10
   0 -13  -1    1.00    1.30
   0 -13  -1    1.80    1.40
   0 -13  -1    0.60    2.90
   1 -13  -4  117.09    7.20
   1 -13  -4  117.99    6.80
   1 -13  -4  109.89   14.90
  -1  13   4  107.19    6.00
   1 -13  -3    6.80    4.90
   1 -13  -3    8.70    2.40
   1 -13  -3    8.00    2.00
  -1  13   3   15.90    2.60
  -1  13   3    4.30    1.80
   1 -13  -2   30.70    8.30
   1 -13  -2   28.60    3.20
  -1  13   2   27.60    3.20
  -1  13   2   27.80    3.00
   1 -13  -1  120.59    6.30
   1 -13  -1  123.89    6.60
   1 -13  -1  112.09   14.20
  -1  13   1  121.89    6.10
  -1  13   1  121.49    6.40
   1 -13   0    2.30    1.40
   1 -13   0    0.90    3.00
   1 -13   0    1.10    1.30
  -1  13   0    1.60    1.20
   1 -13   1   54.49   10.40
   1 -13   1   69.39    4.40
   1 -13   1   67.29    4.60
  -1  13  -1   61.89    4.10
  -1  13  -1   64.69    5.10
   1 -13   2  119.09    6.40
   1 -13   2  118.49   14.60
  -1  13  -2  115.99    5.70
  -1  13  -2  119.29    7.10
   1 -13   3   14.00    6.30
   1 -13   3   15.10    2.60
  -1  13  -3   14.70    3.00
  -1  13  -3   16.80    2.40
   1 -13   4   11.20    2.30
   1 -13   4    8.60    5.30
   1 -12  -6   26.50    3.90
   1 -12  -6   28.70    8.80
   1 -12  -6   28.50    3.90
  -1  12   6   27.40    3.30
  -1  12   6   26.60    3.10
   1 -12  -5   63.99   11.30
   1 -12  -5   78.99    5.90
   1 -12  -5   81.89    5.80
  -1  12   5   77.99    4.90
  -1  12   5   76.29    5.10
   1 -12  -4  361.46   26.20
   1 -12  -4  422.26   15.10
   1 -12  -4  435.76   15.60
  -1  12   4  414.46   14.30
  -1  12   4  432.76   14.20
   1 -12  -3   92.89    5.60
   1 -12  -3   99.89    5.40
   1 -12  -3   98.39   13.40
   1 -12  -3   90.99    6.00
  -1  12   3   91.19    5.50
  -1  12   3   97.99    5.30
   1 -12  -2    5.10    1.60
   1 -12  -2    2.60    1.50
   1 -12  -2    4.70    4.20
  -1  12   2    3.50    1.40
  -1  12   2    3.50    1.50
   1 -12  -1  305.47   22.10
   1 -12  -1  291.67   10.70
   1 -12  -1  273.27   10.90
  -1  12   1  272.87   10.60
  -1  12   1  290.67   11.20
  -1  12   1  297.37   10.40
   1 -12   0  156.78    7.20
   1 -12   0  151.18    7.00
   1 -12   0  153.38   15.70
  -1  12   0  158.28    6.70
  -1  12   0  161.88    7.70
  -1  12   0  150.08    7.00
   1 -12   1  699.43   21.40
   1 -12   1  704.83   36.10
   1 -12   1  698.83   21.10
  -1  12  -1  715.73   22.30
  -1  12  -1  724.63   20.80
   1 -12   2   11.20    5.60
   1 -12   2   17.30    2.20
   1 -12   2   18.10    2.50
  -1  12  -2   12.80    2.10
  -1  12  -2   16.10    3.00
   1 -12   3   83.99   12.00
   1 -12   3   75.19    4.80
   1 -12   3   77.79    4.50
  -1  12  -3   69.49    4.10
  -1  12  -3   74.39    5.50
  -1  12  -3   76.89    6.00
   1 -12   4  139.49   15.60
   1 -12   4  146.19    6.70
   1 -12   4  158.18    7.30
  -1  12  -4  152.68    7.80
  -1  12  -4  143.29    6.30
  -1  12  -4  150.48    8.00
   1 -12   5    4.50    4.30
   1 -12   5    1.30    1.60
   1 -12   5    0.80    1.20
  -1  12  -5    3.50    1.90
  -1  12  -5    0.20    1.50
   1 -12   6    2.00    3.80
   1 -12   6    1.50    1.50
   1 -12   6    1.90    1.50
  -1  12  -6    2.50    1.90
  -1  12  -6    3.10    2.10
   1 -11  -8  208.88    9.40
   1 -11  -8  204.98   10.40
   1 -11  -8  195.48   20.60
  -1  11   8  201.68    9.00
  -1  11   8  200.78   22.60
  -1  11   8  199.78    9.00
   1 -11  -7   14.90    3.20
   1 -11  -7    8.60    2.40
   1 -11  -7    5.50    1.90
   1 -11  -7    9.30    5.80
  -1  11   7    6.10    1.80
  -1  11   7   12.00    2.40
  -1  11   7    5.90    4.60
   1 -11  -6  153.48    7.20
   1 -11  -6  159.88    8.50
   1 -11  -6  151.08   16.70
   1 -11  -6  158.08    8.20
  -1  11   6  148.09    7.10
  -1  11   6  145.89    7.20
  -1  11   6  139.39   15.70
   1 -11  -5  397.66   13.40
   1 -11  -5  419.06   15.20
   1 -11  -5  398.26   15.10
   1 -11  -5  449.56   28.20
  -1  11   5  406.26   13.80
  -1  11   5  392.36   13.80
  -1  11   5  400.56   26.20
   1 -11  -4  134.29    7.00
   1 -11  -4  141.29   15.10
   1 -11  -4  132.69    7.50
   1 -11  -4  135.39    6.10
   1 -11  -4  132.99    7.20
  -1  11   4  129.69    6.30
  -1  11   4  131.69    6.20
  -1  11   4  114.49   13.40
  -1  11   4  111.79    5.60
   1 -11  -3  590.04   31.50
   1 -11  -3  585.04   18.70
   1 -11  -3  563.94   18.10
   1 -11  -3  575.04   17.30
   1 -11  -3  564.64   19.30
  -1  11   3  542.75   17.20
  -1  11   3  590.44   21.50
  -1  11   3  558.14   17.50
  -1  11   3  571.54   18.30
  -1  11   3  499.55   28.70
   1 -11  -2   67.59    4.30
   1 -11  -2   65.69    4.50
   1 -11  -2   65.69    5.00
   1 -11  -2   76.99    4.30
   1 -11  -2   59.49    9.70
  -1  11   2   68.79    4.00
  -1  11   2   71.39    4.50
  -1  11   2   57.89    9.20
  -1  11   2   66.59    4.20
   1 -11  -1   81.09    4.30
   1 -11  -1   66.69    4.20
   1 -11  -1   82.29    5.40
   1 -11  -1   66.89    4.00
   1 -11  -1   67.39    4.40
   1 -11  -1   70.89   10.20
  -1  11   1   66.09    4.00
  -1  11   1   64.59    4.20
  -1  11   1   71.49    4.60
  -1  11   1   71.39    9.90
   1 -11   0  568.84   17.00
   1 -11   0  566.04   16.60
   1 -11   0  561.14   18.80
   1 -11   0  553.64   17.50
   1 -11   0  571.94   18.80
   1 -11   0  575.44   30.10
   1 -11   0  565.24   17.40
  -1  11   0  574.74   17.40
  -1  11   0  559.04   17.90
  -1  11   0  572.34   17.00
   1 -11   1   16.10    2.20
   1 -11   1   16.90    2.90
   1 -11   1   15.60    5.70
   1 -11   1   14.30    1.90
   1 -11   1   17.60    2.10
  -1  11  -1   15.80    2.20
  -1  11  -1   15.40    2.00
  -1  11  -1   16.50    2.70
  -1  11  -1   19.90    6.00
   1 -11   2    5.10    1.30
   1 -11   2    4.70    1.70
   1 -11   2    1.00    1.10
   1 -11   2    3.30    1.30
   1 -11   2    3.10    3.50
  -1  11  -2    3.10    1.70
  -1  11  -2    0.90    0.90
  -1  11  -2    3.60    1.50
  -1  11  -2    1.60    3.30
   1 -11   3  731.13   35.90
   1 -11   3  763.52   21.80
   1 -11   3  759.62   23.40
   1 -11   3  762.72   21.50
   1 -11   3  765.02   22.40
  -1  11  -3  755.52   23.10
  -1  11  -3  763.62   23.40
  -1  11  -3  750.72   21.40
   1 -11   4   13.90    2.20
   1 -11   4   11.00    5.10
   1 -11   4   13.00    2.30
  -1  11  -4   14.50    2.80
  -1  11  -4   15.50    2.70
   1 -11   5  328.07   12.20
   1 -11   5  345.67   12.00
   1 -11   5  377.76   25.20
  -1  11  -5  351.16   13.30
  -1  11  -5  348.17   13.50
  -1  11  -5  337.97   11.30
   1 -11   6  126.59   15.10
   1 -11   6  133.69    6.70
   1 -11   6  131.59    6.50
  -1  11  -6  132.29    7.70
  -1  11  -6  138.69    7.40
   1 -11   7    2.80    4.00
   1 -11   7    2.80    1.50
   1 -11   7    4.30    1.70
  -1  11  -7    3.80    2.10
  -1  11  -7    9.40    2.70
   1 -11   8  196.28    8.60
   1 -11   8  180.68    8.40
   1 -11   8  184.08   19.30
  -1  11  -8  190.18    9.40
   1 -10  -9  307.47   12.20
   1 -10  -9  334.87   13.60
   1 -10  -9  323.77   12.60
   1 -10  -9  295.27   25.80
  -1  10   9  301.27   10.70
  -1  10   9  293.77   11.70
  -1  10   9  299.37   25.40
  -1  10   9  295.27   11.50
   1 -10  -8    2.80    1.70
   1 -10  -8    1.90    1.90
   1 -10  -8    4.00    1.90
   1 -10  -8    1.20    3.50
  -1  10   8    3.00    1.50
  -1  10   8    2.80    1.30
  -1  10   8    2.20    1.60
  -1  10   8    1.90    3.80
   1 -10  -7    1.90    3.60
   1 -10  -7    0.70    1.50
   1 -10  -7   -0.90    1.40
   1 -10  -7    0.50    1.30
  -1  10   7    0.30    3.00
  -1  10   7    4.30    1.20
  -1  10   7   -0.60    1.10
  -1  10   7    1.20    1.30
   1 -10  -6  143.29    7.70
   1 -10  -6  129.09   14.80
   1 -10  -6  147.49    7.60
  -1  10   6  144.09    6.70
  -1  10   6  136.99    6.50
  -1  10   6  118.79   13.90
  -1  10   6  136.69    5.60
   1 -10  -5   40.20    8.40
   1 -10  -5   43.70    4.20
   1 -10  -5   45.10    4.10
   1 -10  -5   47.20    3.50
  -1  10   5   49.20    8.90
  -1  10   5   44.30    3.50
  -1  10   5   45.90    2.80
  -1  10   5   42.50    3.60
   1 -10  -4   51.29    4.10
   1 -10  -4   52.89    3.40
   1 -10  -4   61.89    9.70
   1 -10  -4   48.80    4.20
   1 -10  -4   48.30    3.30
  -1  10   4   45.40    3.50
  -1  10   4   48.20    8.30
  -1  10   4   58.49    3.80
  -1  10   4   48.90    2.90
   1 -10  -3  362.66   22.80
   1 -10  -3  373.36   13.00
   1 -10  -3  356.66   13.40
   1 -10  -3  368.66   11.70
   1 -10  -3  349.37   11.20
   1 -10  -3  349.77   12.50
  -1  10   3  384.96   22.80
  -1  10   3  363.56   12.10
  -1  10   3  357.06   11.80
  -1  10   3  359.06   10.80
  -1  10   3  358.76   11.90
   1 -10  -2   15.70    2.80
   1 -10  -2   18.70    2.20
   1 -10  -2   17.30    2.60
   1 -10  -2   20.30    2.40
   1 -10  -2   16.30    5.40
  -1  10   2   20.40    1.70
  -1  10   2   21.10    2.30
  -1  10   2   22.30    5.90
  -1  10   2   21.80    2.20
   1 -10  -1  300.57   10.70
   1 -10  -1  297.67   11.50
   1 -10  -1  303.27    9.50
   1 -10  -1  307.67   10.20
   1 -10  -1  312.97   20.10
   1 -10  -1  295.27   10.10
  -1  10   1  297.37    9.10
  -1  10   1  302.57   10.30
  -1  10   1  294.67   10.50
  -1  10   1  304.07   10.00
  -1  10   1  261.07   18.20
   1 -10   0    6.10    1.50
   1 -10   0    7.00    1.80
   1 -10   0    9.90    1.50
   1 -10   0    6.90    1.60
   1 -10   0    6.50    3.70
   1 -10   0    7.70    1.40
  -1  10   0   11.00    4.40
  -1  10   0    5.70    1.50
  -1  10   0    5.90    1.50
  -1  10   0   11.70    1.80
   1 -10   1   79.49    3.90
   1 -10   1   90.09    4.50
   1 -10   1   87.29    4.60
   1 -10   1   83.49    5.20
   1 -10   1   84.39    4.50
   1 -10   1   87.99   10.60
   1 -10   1   80.39    4.00
  -1  10  -1   85.19    4.40
  -1  10  -1   85.39    4.20
  -1  10  -1   88.89    3.70
  -1  10  -1   84.59    4.60
  -1  10  -1   86.89    5.00
   1 -10   2  338.77   21.40
   1 -10   2  343.27   11.20
   1 -10   2  357.16   12.70
   1 -10   2  342.47   11.70
   1 -10   2  345.07   11.10
   1 -10   2  348.97   11.60
  -1  10  -2  341.17   12.00
  -1  10  -2  358.86   10.50
  -1  10  -2  350.56   11.10
  -1  10  -2  355.26   12.40
  -1  10  -2  374.06   21.70
   1 -10   3   74.59    9.90
   1 -10   3   87.59    5.20
   1 -10   3   91.29    4.80
   1 -10   3   86.79    4.30
   1 -10   3   82.29    4.70
   1 -10   3   90.49    4.20
  -1  10  -3   79.69    5.00
  -1  10  -3   81.89   10.20
  -1  10  -3   85.29    4.10
  -1  10  -3   99.59    5.40
   1 -10   4   16.10    5.80
   1 -10   4   18.20    2.50
   1 -10   4   17.50    2.10
   1 -10   4   19.10    2.40
   1 -10   4   16.80    2.50
  -1  10  -4   18.10    2.90
  -1  10  -4   19.30    5.90
  -1  10  -4   18.20    2.00
  -1  10  -4   19.10    2.70
   1 -10   5  197.68    7.90
   1 -10   5  202.48    8.60
   1 -10   5  203.58    8.60
   1 -10   5  207.78   17.50
   1 -10   5  207.88    8.30
  -1  10  -5  203.58    8.50
  -1  10  -5  199.48   25.10
  -1  10  -5  203.98    7.30
  -1  10  -5  208.88    9.10
  -1  10  -5  203.28    9.10
   1 -10   6  126.59   14.30
   1 -10   6  132.49    6.30
   1 -10   6  135.79    6.50
   1 -10   6  134.59    6.70
   1 -10   6  139.19    7.00
  -1  10  -6  150.88    7.60
  -1  10  -6  144.29    5.80
  -1  10  -6  138.29    7.50
  -1  10  -6  135.69    6.90
   1 -10   7   26.70    3.00
   1 -10   7   22.40    7.70
   1 -10   7   22.30    2.80
   1 -10   7   21.50    3.00
  -1  10  -7   28.70    3.50
  -1  10  -7   27.80    3.60
   1 -10   8  211.88   19.90
   1 -10   8  202.88    8.90
   1 -10   8  215.58    8.90
  -1  10  -8  215.48    9.40
  -1  10  -8  208.48    9.80
   1 -10   9    3.20    4.30
   1 -10   9    2.00    1.40
   1 -10   9    2.30    1.50
  -1  10  -9    5.30    2.00
   1  -9 -10   98.69    5.90
   1  -9 -10  101.99    6.40
   1  -9 -10   88.19   14.60
   1  -9 -10  104.99    6.90
  -1   9  10   92.79    5.60
  -1   9  10  101.09    5.40
  -1   9  10   93.49   14.90
  -1   9  10   93.39    5.80
   1  -9  -9  326.37   13.30
   1  -9  -9  341.67   12.70
   1  -9  -9  315.87   12.10
   1  -9  -9  310.37   25.60
  -1   9   9  307.67   11.50
  -1   9   9  310.37   10.90
  -1   9   9  315.77   11.90
  -1   9   9  314.07   25.40
   1  -9  -8   67.89    5.50
   1  -9  -8   65.69    4.80
   1  -9  -8   50.49   10.40
  -1   9   8   66.49   11.40
  -1   9   8   66.99    4.50
  -1   9   8   67.59    4.40
  -1   9   8   68.99    3.90
   1  -9  -7  236.88    9.60
   1  -9  -7  231.28   20.00
   1  -9  -7  241.88   10.60
   1  -9  -7  239.48    9.90
  -1   9   7  219.38   19.00
  -1   9   7  237.18    9.20
  -1   9   7  248.38    8.40
  -1   9   7  235.98    9.20
   1  -9  -6  796.82   24.60
   1  -9  -6  782.22   24.90
   1  -9  -6  778.12   38.20
   1  -9  -6  813.62   23.90
  -1   9   6  812.42   23.50
  -1   9   6  828.52   23.50
  -1   9   6  848.92   38.90
  -1   9   6  819.82   22.40
   1  -9  -5  112.69    6.30
   1  -9  -5  115.69    5.50
   1  -9  -5  108.89   12.40
   1  -9  -5  114.19    5.00
   1  -9  -5  112.19    6.20
  -1   9   5  122.49    5.50
  -1   9   5  119.89    4.70
  -1   9   5  109.59    5.40
  -1   9   5  111.39   12.30
   1  -9  -4   43.00    2.80
   1  -9  -4   38.70    7.60
   1  -9  -4   46.20    3.80
   1  -9  -4   40.00    2.90
   1  -9  -4   39.50    3.40
  -1   9   4   38.10    2.80
  -1   9   4   42.10    3.10
  -1   9   4   32.60    6.80
  -1   9   4   36.00    2.80
  -1   9   4   39.10    2.40
   1  -9  -3  872.21   36.60
   1  -9  -3  838.62   23.30
   1  -9  -3  843.02   23.10
   1  -9  -3  834.72   24.40
   1  -9  -3  836.72   25.20
  -1   9   3  842.02   23.50
  -1   9   3  828.42   23.70
  -1   9   3  846.52   23.50
  -1   9   3  856.71   35.90
  -1   9   3  849.52   22.60
   1  -9  -2  172.78    6.50
   1  -9  -2  174.38    7.80
   1  -9  -2  173.58    6.00
   1  -9  -2  167.98   13.90
   1  -9  -2  170.58    7.00
  -1   9   2  172.78    6.60
  -1   9   2  175.18    6.70
  -1   9   2  176.28    5.80
  -1   9   2  202.68    7.10
  -1   9   2  164.88   13.50
   1  -9  -1   56.99    3.30
   1  -9  -1   48.90    7.60
   1  -9  -1   54.99    3.40
   1  -9  -1   56.69    2.60
   1  -9  -1   56.49    4.00
   1  -9  -1   63.59    3.80
  -1   9   1   51.29    7.50
  -1   9   1   57.69    3.20
  -1   9   1   57.09    3.20
  -1   9   1   55.49    3.30
  -1   9   1   61.19    2.80
  -1   9   1   65.49    3.60
   1  -9   0  616.24   17.70
   1  -9   0  588.54   27.70
   1  -9   0  645.54   19.20
   1  -9   0  619.34   17.10
   1  -9   0  626.14   18.00
   1  -9   0  621.54   17.50
  -1   9   0  620.14   17.70
  -1   9   0  630.94   17.70
  -1   9   0  541.15   26.70
  -1   9   0  623.94   17.40
  -1   9   0  609.44   18.10
  -1   9   0  608.24   16.60
   1  -9   1  576.94   17.10
   1  -9   1  582.84   16.50
   1  -9   1  591.14   17.10
   1  -9   1  583.44   18.20
   1  -9   1  584.94   17.30
   1  -9   1  640.74   28.40
   1  -9   1  575.64   16.50
  -1   9  -1  597.24   16.00
  -1   9  -1  577.94   17.60
  -1   9  -1  577.84   16.60
  -1   9  -1  594.84   17.30
  -1   9  -1  569.74   17.00
   1  -9   2 1288.47   33.30
   1  -9   2 1262.67   46.90
   1  -9   2 1307.97   33.80
   1  -9   2 1260.67   33.90
   1  -9   2 1288.57   34.50
   1  -9   2 1273.97   35.40
   1  -9   2 1282.87   34.40
  -1   9  -2 1310.77   33.10
  -1   9  -2 1293.97   33.80
  -1   9  -2 1293.37   34.10
  -1   9  -2 1240.78   35.00
  -1   9  -2 1277.87   34.80
  -1   9  -2 1259.17   34.10
   1  -9   3   31.00    6.50
   1  -9   3   28.40    2.60
   1  -9   3   28.50    2.60
   1  -9   3   24.80    2.30
   1  -9   3   28.10    2.10
   1  -9   3   29.60    2.80
  -1   9  -3   28.50    2.00
  -1   9  -3   25.70    2.10
  -1   9  -3   28.70    6.20
  -1   9  -3   28.00    2.80
  -1   9  -3   28.50    2.60
  -1   9  -3   26.20    2.70
   1  -9   4   81.69    4.20
   1  -9   4   83.89    4.60
   1  -9   4   88.09    3.70
   1  -9   4   74.29    9.70
   1  -9   4   79.49    4.40
   1  -9   4   82.59    4.70
  -1   9  -4   79.79    4.50
  -1   9  -4   83.69    4.90
  -1   9  -4   81.29    4.90
  -1   9  -4   93.39   10.60
  -1   9  -4   82.49    3.80
   1  -9   5  483.45   15.40
   1  -9   5  479.15   14.70
   1  -9   5  472.15   14.80
   1  -9   5  479.25   15.30
   1  -9   5  497.95   26.70
  -1   9  -5  473.05   26.10
  -1   9  -5  466.35   15.70
  -1   9  -5  459.15   15.70
  -1   9  -5  460.35   13.80
  -1   9  -5  465.55   15.30
   1  -9   6   23.50    2.60
   1  -9   6   22.60    2.50
   1  -9   6   20.80    2.50
   1  -9   6   24.40    2.70
   1  -9   6   25.30    7.00
  -1   9  -6   19.10    2.00
  -1   9  -6   23.10    3.10
  -1   9  -6   21.70    6.40
  -1   9  -6   21.80    2.90
  -1   9  -6   22.20    3.10
   1  -9   7    7.10    1.80
   1  -9   7    7.00    2.00
   1  -9   7    5.90    1.70
   1  -9   7    8.80    4.90
   1  -9   7    7.00    1.80
  -1   9  -7    6.40    2.10
  -1   9  -7    6.80    2.20
  -1   9  -7    6.60    7.20
  -1   9  -7    6.80    1.90
   1  -9   8  855.71   26.80
   1  -9   8  902.51   25.80
   1  -9   8  883.11   42.90
   1  -9   8  868.01   25.90
  -1   9  -8  899.81   26.80
  -1   9  -8  921.91   27.40
   1  -9   9  196.48   19.60
   1  -9   9  202.88    8.40
   1  -9   9  196.28    8.60
  -1   9  -9  193.38    9.00
  -1   9  -9  195.98    9.40
   1  -9  10   66.29    4.50
   1  -9  10   60.79   11.90
   1  -9  10   73.09    5.10
  -1   9 -10   67.29    5.30
  -1   9 -10   71.19    5.30
   1  -8 -11    7.80    2.00
   1  -8 -11    7.40    2.20
   1  -8 -11    7.70    2.30
   1  -8 -11    6.20    5.30
  -1   8  11   10.70    6.60
  -1   8  11    8.90    2.00
  -1   8  11    8.90    2.00
  -1   8  11   10.70    2.40
   1  -8 -10  264.77   10.50
   1  -8 -10  292.47   11.50
   1  -8 -10  261.07   24.10
   1  -8 -10  265.07   11.50
  -1   8  10  262.37   10.50
  -1   8  10  269.87    9.90
  -1   8  10  277.77   10.40
  -1   8  10  274.17   24.30
   1  -8  -9   30.30    3.70
   1  -8  -9   28.80    3.60
   1  -8  -9   23.00    8.20
  -1   8   9   26.00    2.90
  -1   8   9   28.70    2.70
  -1   8   9   27.20    8.50
  -1   8   9   26.50    3.10
   1  -8  -8  498.45   31.30
   1  -8  -8  560.04   17.80
   1  -8  -8  554.14   18.60
  -1   8   8  554.84   16.10
  -1   8   8  561.64   16.90
  -1   8   8  538.05   17.00
  -1   8   8  502.25   30.80
   1  -8  -7  465.25   15.40
   1  -8  -7  463.15   16.20
   1  -8  -7  460.35   15.30
   1  -8  -7  483.55   28.60
  -1   8   7  455.65   14.60
  -1   8   7  433.56   26.80
  -1   8   7  465.05   14.80
  -1   8   7  467.95   13.80
   1  -8  -6    0.90    1.30
   1  -8  -6    1.60    2.80
   1  -8  -6    1.50    1.20
  -1   8   6    2.00    1.10
  -1   8   6    1.50    1.10
  -1   8   6    2.40    0.90
   1  -8  -5  170.68    6.90
   1  -8  -5  147.29   13.60
   1  -8  -5  175.68    7.50
   1  -8  -5  157.18    5.90
   1  -8  -5  168.98    7.70
  -1   8   5  160.68    6.50
  -1   8   5  159.88    6.50
  -1   8   5  164.48    5.80
  -1   8   5  159.88    6.00
  -1   8   5  176.08   14.60
   1  -8  -4  198.18    7.30
   1  -8  -4  197.18    6.80
   1  -8  -4  182.18   14.50
   1  -8  -4  208.28    8.30
   1  -8  -4  207.38    8.40
  -1   8   4  186.68   14.70
  -1   8   4  191.98    7.20
  -1   8   4  201.68    7.00
  -1   8   4  204.18    6.50
  -1   8   4  201.28    7.20
  -1   8   4  204.68    6.60
   1  -8  -3    5.70    1.50
   1  -8  -3    3.50    1.30
   1  -8  -3    3.90    1.00
   1  -8  -3    2.30    2.80
   1  -8  -3    3.30    0.90
  -1   8   3    4.40    0.80
  -1   8   3    2.60    2.70
  -1   8   3    4.20    1.10
  -1   8   3    3.40    1.00
  -1   8   3    4.60    1.10
   1  -8  -2 2700.63   66.99
   1  -8  -2 2627.34   68.69
   1  -8  -2 2608.74   66.59
   1  -8  -2 2574.64   67.69
   1  -8  -2 2708.73   80.49
  -1   8   2 2628.44   67.09
  -1   8   2 2627.94   67.29
  -1   8   2 2459.55   78.59
  -1   8   2 2715.73   66.29
  -1   8   2 2707.83   67.29
   1  -8  -1   43.90    2.20
   1  -8  -1   45.00    2.60
   1  -8  -1   42.50    6.50
   1  -8  -1   41.40    2.70
   1  -8  -1   46.30    3.40
  -1   8   1   41.00    2.60
  -1   8   1   42.40    2.60
  -1   8   1   42.60    6.50
  -1   8   1   46.10    2.90
  -1   8   1   39.00    2.10
   1  -8   0  148.99    5.50
   1  -8   0  149.99    4.60
   1  -8   0  140.29    5.80
   1  -8   0  150.28    5.60
   1  -8   0  148.59    5.10
   1  -8   0  152.08    6.50
   1  -8   0  160.78   12.00
  -1   8   0  156.68    5.70
  -1   8   0  123.59   10.60
  -1   8   0  150.08    5.10
  -1   8   0  143.89    4.80
  -1   8   0  143.59    5.60
  -1   8   0  147.19    5.90
  -1   8   0  143.99    5.30
   1  -8   1  357.46   11.90
   1  -8   1  361.06   11.00
   1  -8   1  358.26   11.10
   1  -8   1  365.86   10.50
   1  -8   1  349.96   10.90
   1  -8   1  358.16   10.50
   1  -8   1  306.67   17.80
  -1   8  -1  359.36   11.20
  -1   8  -1  371.06   10.70
  -1   8  -1  340.07   11.30
  -1   8  -1  367.56   10.10
  -1   8  -1  357.36   18.80
  -1   8  -1  356.26   10.60
  -1   8  -1  356.46   10.90
   1  -8   2    0.50    0.90
   1  -8   2    2.90    0.90
   1  -8   2    3.40    0.80
   1  -8   2    2.90    1.00
  -1   8  -2    1.70    1.00
  -1   8  -2    0.90    0.80
  -1   8  -2    6.30    3.20
  -1   8  -2    3.00    0.80
  -1   8  -2    1.80    0.80
   1  -8   3  489.15   14.10
   1  -8   3  496.55   15.20
   1  -8   3  437.96   22.70
   1  -8   3  490.25   13.80
   1  -8   3  486.45   14.60
   1  -8   3  487.75   14.40
  -1   8  -3  493.55   13.80
  -1   8  -3  488.65   13.40
  -1   8  -3  474.15   15.00
  -1   8  -3  478.55   23.50
  -1   8  -3  496.95   15.00
  -1   8  -3  482.95   14.60
   1  -8   4 1531.35   52.59
   1  -8   4 1516.75   39.50
   1  -8   4 1494.45   40.10
   1  -8   4 1525.85   38.70
   1  -8   4 1537.85   40.40
   1  -8   4 1507.65   39.80
  -1   8  -4 1463.75   40.50
  -1   8  -4 1482.55   40.20
  -1   8  -4 1485.25   40.60
  -1   8  -4 1496.85   38.90
  -1   8  -4 1500.65   52.49
   1  -8   5   43.60    3.30
   1  -8   5   46.90    7.80
   1  -8   5   44.00    3.20
   1  -8   5   45.00    3.00
   1  -8   5   45.40    3.20
  -1   8  -5   46.80    3.60
  -1   8  -5   40.30    3.40
  -1   8  -5   45.70    3.60
  -1   8  -5   42.00    7.40
  -1   8  -5   41.60    2.50
   1  -8   6  559.94   17.30
   1  -8   6  570.04   16.60
   1  -8   6  563.14   16.60
   1  -8   6  569.44   28.80
   1  -8   6  548.55   16.80
  -1   8  -6  565.04   15.70
  -1   8  -6  539.15   17.60
  -1   8  -6  547.55   17.40
  -1   8  -6  548.55   17.70
  -1   8  -6  497.75   27.50
   1  -8   7    0.80    1.00
   1  -8   7    5.30    1.60
   1  -8   7    2.20    1.30
   1  -8   7    1.10    1.00
   1  -8   7   -0.20    2.40
  -1   8  -7    0.70    1.40
  -1   8  -7    4.10    3.80
  -1   8  -7    0.30    1.20
  -1   8  -7    0.40    1.30
   1  -8   8    9.60    2.20
   1  -8   8    8.90    4.80
  -1   8  -8   10.10    5.40
  -1   8  -8    7.20    2.20
  -1   8  -8    7.20    1.90
   1  -8   9  579.64   18.60
   1  -8   9  568.64   33.70
   1  -8   9  595.54   18.20
   1  -8   9  580.84   19.70
  -1   8  -9  619.04   19.80
  -1   8  -9  604.84   19.60
   1  -8  10   80.89    5.20
   1  -8  10   78.49    4.80
   1  -8  10   75.79   13.00
  -1   8 -10   81.79    5.80
  -1   8 -10   80.79    5.80
   1  -8  11    4.90    1.70
   1  -8  11    3.40    4.70
   1  -8  11    2.70    1.60
   1  -8  11    4.50    1.80
  -1   8 -11    4.20    1.90
  -1   8 -11    6.40    2.20
   1  -7 -12   33.10   10.30
   1  -7 -12   35.20    4.00
   1  -7 -12   34.60    3.90
  -1   7  12   38.50    3.60
  -1   7  12   30.90    3.20
  -1   7  12   33.80   10.50
   1  -7 -11    5.50    5.00
   1  -7 -11    6.70    2.10
   1  -7 -11   10.70    2.50
  -1   7  11    5.10    1.70
  -1   7  11    4.90    1.50
  -1   7  11    4.20    4.70
  -1   7  11    7.40    1.80
   1  -7 -10  284.77   11.70
   1  -7 -10  297.67   11.50
   1  -7 -10  276.37   24.00
  -1   7  10  288.27   10.40
  -1   7  10  299.07   11.00
  -1   7  10  281.97   10.30
  -1   7  10  281.67   24.20
   1  -7  -9  154.88    7.40
   1  -7  -9  142.89   16.50
   1  -7  -9  150.58    7.80
  -1   7   9  140.89    6.60
  -1   7   9  136.09   15.90
  -1   7   9  140.29    6.40
  -1   7   9  143.09    6.20
   1  -7  -8  265.17   21.10
   1  -7  -8  254.27   10.10
   1  -7  -8  265.37   10.80
  -1   7   8  245.38    9.10
  -1   7   8  260.17   20.60
  -1   7   8  249.88    9.40
  -1   7   8  245.08    8.70
   1  -7  -7  116.99   13.10
   1  -7  -7  130.29    6.00
   1  -7  -7  135.49    6.90
   1  -7  -7  133.79    6.40
  -1   7   7  140.09    5.80
  -1   7   7  116.49   12.80
  -1   7   7  127.39    5.20
  -1   7   7  128.79    5.80
   1  -7  -6   14.20    2.20
   1  -7  -6   12.30    5.00
   1  -7  -6   12.10    2.30
   1  -7  -6   12.90    2.10
   1  -7  -6   13.80    1.50
  -1   7   6   17.50    5.50
  -1   7   6   15.20    1.60
  -1   7   6   14.20    1.60
  -1   7   6   14.50    1.80
   1  -7  -5  127.29    6.20
   1  -7  -5  126.69    6.00
   1  -7  -5  125.09   11.90
   1  -7  -5  125.79    4.70
   1  -7  -5  129.19    5.70
  -1   7   5  125.69    4.50
  -1   7   5  121.39    4.60
  -1   7   5  130.29    5.30
  -1   7   5  133.49   12.10
  -1   7   5  131.19    5.30
  -1   7   5  130.39    4.80
   1  -7  -4  972.80   26.60
   1  -7  -4 1034.70   38.30
   1  -7  -4  959.90   27.40
   1  -7  -4  976.80   25.70
   1  -7  -4  968.50   27.60
  -1   7   4  951.00   25.50
  -1   7   4  956.20   25.40
  -1   7   4  991.60   37.60
  -1   7   4  964.10   26.30
  -1   7   4  976.10   26.30
  -1   7   4  971.30   25.90
   1  -7  -3   83.59    3.50
   1  -7  -3   83.19    8.70
   1  -7  -3   81.59    4.30
   1  -7  -3   91.19    4.70
  -1   7   3   92.39    9.10
  -1   7   3   86.39    3.70
  -1   7   3   84.69    3.30
  -1   7   3   82.89    2.90
  -1   7   3   84.29    3.90
  -1   7   3   83.19    3.30
  -1   7   3   85.99    3.80
   1  -7  -2   30.40    1.90
   1  -7  -2   24.60    4.80
   1  -7  -2   28.10    1.90
   1  -7  -2   32.60    2.40
   1  -7  -2   28.60    2.60
  -1   7   2   31.20    1.70
  -1   7   2   28.70    2.10
  -1   7   2   29.10    2.00
  -1   7   2   32.60    1.50
  -1   7   2   28.60    5.00
   1  -7  -1  698.83   18.40
   1  -7  -1  701.13   18.90
   1  -7  -1  682.73   19.30
   1  -7  -1  608.74   26.50
   1  -7  -1  711.13   20.20
  -1   7   1  718.03   18.30
  -1   7   1  704.03   19.20
  -1   7   1  709.43   18.90
  -1   7   1  728.33   27.70
  -1   7   1  688.03   19.10
  -1   7   1  711.63   18.20
   1  -7   0   33.10    2.10
   1  -7   0   31.10    2.50
   1  -7   0   27.10    4.80
   1  -7   0   31.80    2.00
   1  -7   0   36.10    1.60
  -1   7   0   34.00    2.00
  -1   7   0   30.00    2.20
  -1   7   0   33.80    2.00
  -1   7   0   35.50    1.90
  -1   7   0   31.30    5.00
  -1   7   0   31.60    1.60
   1  -7   1  865.41   31.00
   1  -7   1  815.72   22.90
   1  -7   1  821.52   20.70
   1  -7   1  828.12   21.60
   1  -7   1  788.82   21.60
   1  -7   1  797.22   22.00
   1  -7   1  803.52   22.00
  -1   7  -1  800.22   30.30
  -1   7  -1  816.12   21.70
  -1   7  -1  808.42   22.10
  -1   7  -1  790.12   22.30
  -1   7  -1  837.02   21.20
  -1   7  -1  806.02   21.60
  -1   7  -1  834.92   22.00
  -1   7  -1  810.22   20.70
   1  -7   2  230.38    7.70
   1  -7   2  228.58    7.40
   1  -7   2  234.68    7.80
   1  -7   2  234.38    7.00
   1  -7   2  262.77    8.60
   1  -7   2  226.38    7.30
  -1   7  -2  231.38    6.30
  -1   7  -2  233.48   14.00
  -1   7  -2  237.08    6.90
  -1   7  -2  240.18    7.30
  -1   7  -2  230.88    7.60
  -1   7  -2  231.78    8.00
  -1   7  -2  231.88    7.50
  -1   7  -2  242.28    6.50
  -1   7  -2  227.48    8.10
   1  -7   3  128.49    4.80
   1  -7   3  127.49    4.60
   1  -7   3  123.19    5.00
   1  -7   3  127.19    5.20
   1  -7   3  130.79    5.60
   1  -7   3  140.99   10.90
  -1   7  -3  128.19    4.40
  -1   7  -3  126.19    5.50
  -1   7  -3  129.19    4.60
  -1   7  -3  128.39    5.40
  -1   7  -3  125.19    5.20
  -1   7  -3  125.49    4.20
  -1   7  -3  134.39   10.70
   1  -7   4  300.47   17.20
   1  -7   4  286.67    9.70
   1  -7   4  289.57    9.40
   1  -7   4  281.37    8.50
   1  -7   4  294.27    9.80
   1  -7   4  283.67    9.20
  -1   7  -4  278.07    9.90
  -1   7  -4  294.07    8.70
  -1   7  -4  285.87    9.80
  -1   7  -4  289.97   10.00
  -1   7  -4  313.47   17.70
   1  -7   5   20.10    2.00
   1  -7   5   19.80    5.30
   1  -7   5   20.70    1.40
   1  -7   5   24.00    2.30
   1  -7   5   24.50    2.20
   1  -7   5   24.10    2.10
  -1   7  -5   21.60    2.50
  -1   7  -5   20.90    2.40
  -1   7  -5   18.70    2.30
  -1   7  -5   20.20    1.60
  -1   7  -5   17.50    5.00
   1  -7   6    8.00    1.70
   1  -7   6    6.00    3.70
   1  -7   6    5.60    1.30
   1  -7   6    4.80    1.30
   1  -7   6    5.60    1.30
  -1   7  -6    4.70    1.60
  -1   7  -6    3.90    3.20
  -1   7  -6    4.30    0.90
  -1   7  -6    6.10    1.70
  -1   7  -6    2.50    1.30
   1  -7   7  875.41   25.60
   1  -7   7  872.21   24.50
   1  -7   7  831.52   37.60
   1  -7   7  881.71   24.80
   1  -7   7  889.61   24.50
  -1   7  -7  893.51   25.80
  -1   7  -7  877.91   23.50
  -1   7  -7  863.41   25.80
  -1   7  -7  916.61   39.50
  -1   7  -7  859.11   25.70
   1  -7   8   12.00    2.10
   1  -7   8   11.80    2.10
   1  -7   8   12.10    2.40
   1  -7   8    9.60    4.70
  -1   7  -8   13.20    2.50
  -1   7  -8   14.70    2.00
  -1   7  -8   20.50    6.80
  -1   7  -8   11.90    2.40
   1  -7   9    0.80    3.00
   1  -7   9    1.00    1.10
   1  -7   9    6.30    1.70
   1  -7   9    0.70    1.30
  -1   7  -9    1.60    1.40
  -1   7  -9    2.10    3.50
  -1   7  -9    1.10    1.30
   1  -7  10   53.29   10.90
   1  -7  10   58.79    3.90
   1  -7  10   59.39    4.90
   1  -7  10   57.09    4.40
  -1   7 -10   58.69    4.90
  -1   7 -10   58.39    4.80
   1  -7  11   37.90    3.80
   1  -7  11   34.10    9.70
   1  -7  11   28.40    3.40
   1  -7  11   33.70    3.20
  -1   7 -11   34.80    3.90
  -1   7 -11   34.40    4.20
   1  -7  12  136.79   17.70
   1  -7  12  124.59    6.20
   1  -7  12  123.19    6.80
   1  -7  12  129.49    7.00
  -1   7 -12  131.49    7.50
  -1   7 -12  125.09    7.30
   1  -6 -12  126.99   17.10
   1  -6 -12  122.09    6.90
   1  -6 -12  130.29    7.20
  -1   6  12  132.39    6.70
  -1   6  12  131.09   17.50
  -1   6  12  136.39    6.50
   1  -6 -11  324.37   26.50
   1  -6 -11  322.77   12.30
   1  -6 -11  319.07   12.50
  -1   6  11  338.87   27.00
  -1   6  11  309.97   11.60
  -1   6  11  314.37   11.10
  -1   6  11  309.07   11.20
   1  -6 -10  448.86   15.30
   1  -6 -10  463.75   15.80
   1  -6 -10  412.66   29.30
  -1   6  10  439.76   14.10
  -1   6  10  446.76   30.00
  -1   6  10  437.26   15.90
  -1   6  10  439.76   14.10
  -1   6  10  437.76   14.50
   1  -6  -9   72.59    5.10
   1  -6  -9   70.29   11.60
   1  -6  -9   72.69    4.80
  -1   6   9   69.69   11.20
  -1   6   9   70.99    4.30
  -1   6   9   72.69    4.20
  -1   6   9   71.59    4.00
   1  -6  -8   24.20    3.00
   1  -6  -8   26.90    3.00
   1  -6  -8   25.40    6.90
  -1   6   8   24.20    2.50
  -1   6   8   24.40    2.20
  -1   6   8   21.40    6.40
  -1   6   8   21.90    2.50
   1  -6  -7  617.94   18.40
   1  -6  -7  667.13   32.30
   1  -6  -7  622.64   19.60
   1  -6  -7  601.94   18.90
  -1   6   7  598.04   18.20
  -1   6   7  656.13   17.70
  -1   6   7  614.34   17.60
  -1   6   7  626.84   31.00
  -1   6   7  629.24   18.10
   1  -6  -6   62.59    3.70
   1  -6  -6   64.89    2.80
   1  -6  -6   63.19    8.80
   1  -6  -6   64.59    4.30
   1  -6  -6   54.59    3.80
  -1   6   6   62.49    3.10
  -1   6   6   61.09    2.90
  -1   6   6   64.79    3.50
  -1   6   6   60.99    2.70
  -1   6   6   69.89    3.70
  -1   6   6   58.39    8.20
   1  -6  -5   72.09    3.90
   1  -6  -5   63.49    3.80
   1  -6  -5   71.49    2.90
   1  -6  -5   70.19    4.30
  -1   6   5   71.39    8.50
  -1   6   5   72.29    3.60
  -1   6   5   73.29    2.90
  -1   6   5   69.19    3.10
  -1   6   5   73.19    3.10
  -1   6   5   74.19    3.60
   1  -6  -4 2017.90   67.39
   1  -6  -4 2218.08   57.69
   1  -6  -4 2219.28   58.09
   1  -6  -4 2235.18   57.29
   1  -6  -4 2270.87   56.19
  -1   6   4 2236.48   56.39
  -1   6   4 2329.87   56.59
  -1   6   4 2196.88   56.09
  -1   6   4 2252.67   56.79
  -1   6   4 2272.07   56.89
  -1   6   4 2252.67   68.29
   1  -6  -3  260.57    9.00
   1  -6  -3  256.87    8.40
   1  -6  -3  280.47   15.20
   1  -6  -3  270.97    6.80
   1  -6  -3  269.57    9.10
   1  -6  -3  252.57    7.80
  -1   6   3  268.97    8.30
  -1   6   3  267.77    7.60
  -1   6   3  274.47    7.40
  -1   6   3  266.27    8.30
  -1   6   3  260.27    7.70
  -1   6   3  255.77   14.60
  -1   6   3  271.77    8.10
   1  -6  -2  551.94   16.00
   1  -6  -2  538.95   14.90
   1  -6  -2  557.94   14.80
   1  -6  -2  562.84   22.80
   1  -6  -2  539.55   15.60
  -1   6   2  541.05   14.50
  -1   6   2  552.34   14.40
  -1   6   2  510.85   22.10
  -1   6   2  541.15   15.00
  -1   6   2  557.54   14.20
  -1   6   2  540.15   15.10
  -1   6   2  539.95   15.00
   1  -6  -1  424.36   18.30
   1  -6  -1  376.16   10.80
   1  -6  -1  399.66   11.60
   1  -6  -1  394.56   11.10
   1  -6  -1  412.46   12.30
  -1   6   1  389.86   11.40
  -1   6   1  392.46   11.10
  -1   6   1  397.66   10.60
  -1   6   1  393.26   11.30
  -1   6   1  376.86   11.10
  -1   6   1  407.36   17.90
  -1   6   1  386.06   10.60
   1  -6   0  615.94   16.60
   1  -6   0  615.04   17.50
   1  -6   0  606.94   16.70
   1  -6   0  611.04   16.00
   1  -6   0  577.94   23.30
  -1   6   0  614.34   16.20
  -1   6   0  610.04   16.70
  -1   6   0  671.03   24.10
  -1   6   0  608.54   16.10
  -1   6   0  625.74   16.00
  -1   6   0  604.54   16.40
  -1   6   0  616.44   16.90
   1  -6   1  969.50   27.40
   1  -6   1 1145.29   35.70
   1  -6   1 1026.30   27.50
   1  -6   1 1048.60   27.10
   1  -6   1 1080.49   26.50
   1  -6   1 1014.70   28.20
   1  -6   1 1013.80   27.10
  -1   6  -1 1084.39   26.80
  -1   6  -1 1054.39   27.40
  -1   6  -1 1032.60   26.30
  -1   6  -1 1022.00   27.20
  -1   6  -1 1168.48   36.10
  -1   6  -1 1070.19   27.10
  -1   6  -1 1036.10   27.10
  -1   6  -1 1014.10   27.80
   1  -6   2  563.34   16.10
   1  -6   2  552.14   15.20
   1  -6   2  581.84   14.20
   1  -6   2  560.34   14.80
   1  -6   2  544.75   15.40
   1  -6   2  565.84   15.20
   1  -6   2  571.64   22.70
   1  -6   2  555.84   15.50
  -1   6  -2  561.14   15.30
  -1   6  -2  569.84   14.70
  -1   6  -2  568.24   14.60
  -1   6  -2  536.45   15.80
  -1   6  -2  554.94   15.70
  -1   6  -2  549.25   15.40
  -1   6  -2  547.45   22.40
  -1   6  -2  561.24   15.00
   1  -6   3  306.17    9.50
   1  -6   3  335.17   16.20
   1  -6   3  297.17    8.80
   1  -6   3  314.17    9.80
   1  -6   3  303.87    9.10
   1  -6   3  300.97    9.30
  -1   6  -3  295.97    9.80
  -1   6  -3  300.27    8.80
  -1   6  -3  304.07    9.60
  -1   6  -3  307.57    9.80
  -1   6  -3  310.67    8.70
  -1   6  -3  311.77   16.10
   1  -6   4 1776.32   44.70
   1  -6   4 1711.03   54.39
   1  -6   4 1782.82   44.80
   1  -6   4 1693.13   43.30
   1  -6   4 1756.82   44.30
   1  -6   4 1755.22   44.20
  -1   6  -4 1697.33   44.90
  -1   6  -4 1782.02   43.60
  -1   6  -4 1719.43   43.90
  -1   6  -4 1737.83   45.00
  -1   6  -4 1696.73   44.80
  -1   6  -4 1473.75   53.19
   1  -6   5  154.08    5.80
   1  -6   5  153.08    4.80
   1  -6   5  155.08    6.00
   1  -6   5  162.28   12.30
   1  -6   5  158.98    6.30
   1  -6   5  154.48    5.90
  -1   6  -5  165.58    6.60
  -1   6  -5  162.28    5.80
  -1   6  -5  155.48    5.20
  -1   6  -5  161.38    6.60
  -1   6  -5  148.09    6.30
   1  -6   6    2.50    0.90
   1  -6   6    3.60    1.20
   1  -6   6    4.20    1.10
   1  -6   6    3.90    3.00
   1  -6   6    3.10    1.10
  -1   6  -6    3.40    0.80
  -1   6  -6    5.00    3.10
  -1   6  -6    3.80    1.50
  -1   6  -6    3.60    1.40
  -1   6  -6    4.40    1.40
   1  -6   7  739.63   22.20
   1  -6   7  745.63   21.40
   1  -6   7  764.12   21.20
  -1   6  -7  746.93   22.20
  -1   6  -7  733.33   22.30
  -1   6  -7  778.62   20.30
  -1   6  -7  744.13   22.30
  -1   6  -7  749.82   34.50
  -1   6  -7  754.22   21.50
   1  -6   8   64.69    4.00
   1  -6   8   70.19    4.60
   1  -6   8   70.59    3.90
   1  -6   8   63.79    9.70
  -1   6  -8   87.29    5.20
  -1   6  -8   67.09    3.40
  -1   6  -8   68.59    4.80
  -1   6  -8   78.29   11.10
   1  -6   9   80.39    5.20
   1  -6   9   81.39    4.40
   1  -6   9   80.19    4.70
   1  -6   9   84.79   11.80
  -1   6  -9   79.29    5.10
  -1   6  -9   69.49   11.10
  -1   6  -9   79.59    5.30
   1  -6  10  318.27   10.80
   1  -6  10  303.27   11.40
   1  -6  10  306.67   12.40
   1  -6  10  339.77   24.80
   1  -6  10  310.57   11.40
  -1   6 -10  311.67   12.00
  -1   6 -10  288.97   23.90
  -1   6 -10  320.07   12.20
   1  -6  11  262.17   10.40
   1  -6  11  264.17   23.10
   1  -6  11  262.87    9.60
   1  -6  11  261.07   10.30
  -1   6 -11  265.97   11.10
  -1   6 -11  263.27   10.80
   1  -6  12  189.88    7.70
   1  -6  12  154.38   18.50
   1  -6  12  192.18    8.60
   1  -6  12  197.38    8.70
  -1   6 -12  198.48    9.00
  -1   6 -12  203.98    9.50
   1  -5 -13   63.49   12.70
   1  -5 -13   59.29    4.60
   1  -5 -13   55.79    4.60
  -1   5  13   55.59    4.20
  -1   5  13   57.09    4.20
  -1   5  13   57.99   12.40
  -1   5  13   61.39    4.40
   1  -5 -12    6.60    5.20
   1  -5 -12    7.70    2.10
   1  -5 -12    8.00    2.20
  -1   5  12    6.40    1.70
  -1   5  12    4.90    1.70
  -1   5  12    8.40    5.90
   1  -5 -11  464.15   31.40
   1  -5 -11  452.55   15.60
   1  -5 -11  452.95   15.70
  -1   5  11  462.05   14.50
  -1   5  11  449.36   31.00
  -1   5  11  461.95   14.60
  -1   5  11  450.95   14.60
   1  -5 -10   92.39    5.40
   1  -5 -10   79.09   12.50
   1  -5 -10   84.39    5.80
   1  -5 -10   74.59    4.90
  -1   5  10   70.79    4.20
  -1   5  10   75.49    4.30
  -1   5  10   70.79    4.10
  -1   5  10   76.99   12.40
  -1   5  10   69.09    5.10
   1  -5  -9    5.90    1.70
   1  -5  -9    6.00    4.50
   1  -5  -9    2.70    1.40
   1  -5  -9    2.20    1.60
  -1   5   9    1.40    1.40
  -1   5   9    1.80    1.10
  -1   5   9    3.00    1.20
  -1   5   9    0.80    0.90
  -1   5   9    3.30    3.60
   1  -5  -8  461.85   15.20
   1  -5  -8  434.16   26.50
   1  -5  -8  467.75   14.90
   1  -5  -8  471.25   16.00
  -1   5   8  447.06   13.70
  -1   5   8  440.86   13.80
  -1   5   8  446.56   13.60
  -1   5   8  447.26   26.60
  -1   5   8  501.45   13.70
  -1   5   8  458.85   15.20
   1  -5  -7   40.00    3.50
   1  -5  -7   31.60    6.70
   1  -5  -7   43.00    3.20
   1  -5  -7   31.80    2.00
  -1   5   7   33.10    2.00
  -1   5   7   32.40    2.50
  -1   5   7   31.00    6.60
  -1   5   7   33.80    3.00
  -1   5   7   34.10    2.10
  -1   5   7   34.40    2.40
  -1   5   7   33.00    2.30
   1  -5  -6  458.65   14.40
   1  -5  -6  480.25   15.10
   1  -5  -6  463.05   24.10
   1  -5  -6  455.05   14.80
   1  -5  -6  455.55   13.80
   1  -5  -6  474.55   12.50
  -1   5   6  479.05   13.60
  -1   5   6  479.95   13.00
  -1   5   6  396.06   22.20
  -1   5   6  472.05   14.50
  -1   5   6  477.05   13.30
  -1   5   6  484.35   12.80
   1  -5  -5 1308.07   34.20
   1  -5  -5 1305.57   36.30
   1  -5  -5 1307.67   35.50
   1  -5  -5 1273.87   35.70
   1  -5  -5 1375.06   46.80
   1  -5  -5 1342.07   36.30
  -1   5   5 1359.26   34.50
  -1   5   5 1396.36   46.50
  -1   5   5 1375.46   35.80
  -1   5   5 1377.56   35.10
  -1   5   5 1378.06   34.30
  -1   5   5 1346.57   34.60
   1  -5  -4    7.80    0.80
   1  -5  -4    7.30    1.30
   1  -5  -4    5.90    1.20
   1  -5  -4    6.60    1.30
   1  -5  -4    7.60    3.10
  -1   5   4    7.30    0.90
  -1   5   4    5.50    2.50
  -1   5   4    7.70    0.80
   1  -5  -3  576.94   16.20
   1  -5  -3  628.24   23.90
   1  -5  -3  589.54   16.60
   1  -5  -3  558.54   16.70
   1  -5  -3  575.74   15.50
  -1   5   3  590.74   16.00
  -1   5   3  568.34   23.00
  -1   5   3  599.54   16.00
  -1   5   3  579.44   15.70
  -1   5   3  588.34   15.50
  -1   5   3  601.84   15.30
   1  -5  -2  598.74   14.40
   1  -5  -2  578.04   16.30
   1  -5  -2  527.25   21.60
   1  -5  -2  584.84   15.30
   1  -5  -2  576.14   16.20
   1  -5  -2  583.24   15.70
  -1   5   2  568.34   22.00
  -1   5   2  595.84   15.10
  -1   5   2  595.34   15.10
  -1   5   2  601.34   15.60
  -1   5   2  585.64   14.90
  -1   5   2  588.54   15.60
  -1   5   2  552.94   15.60
   1  -5  -1   22.70    1.80
   1  -5  -1   23.00    1.40
   1  -5  -1   25.80    3.80
   1  -5  -1   25.30    1.40
  -1   5   1   25.70    1.60
  -1   5   1   24.60    1.20
  -1   5   1   22.30    1.40
  -1   5   1   23.40    1.50
  -1   5   1   23.40    1.20
  -1   5   1   25.00    1.50
   1  -5   0 2744.73   71.39
   1  -5   0 2642.64   72.49
   1  -5   0 2703.43   73.19
   1  -5   0 2953.20  101.69
   1  -5   0 2739.43   72.79
  -1   5   0 2702.93   94.19
  -1   5   0 2856.31   72.59
  -1   5   0 2685.03   71.79
  -1   5   0 2699.03   69.99
  -1   5   0 2682.03   71.09
  -1   5   0 2791.92   71.09
  -1   5   0 2695.93   71.79
   1  -5   1  892.51   22.90
   1  -5   1  875.71   23.20
   1  -5   1  900.71   22.90
   1  -5   1 1002.60   30.10
   1  -5   1  862.71   23.20
   1  -5   1  913.61   22.40
   1  -5   1  901.81   23.90
  -1   5  -1  880.51   22.50
  -1   5  -1  916.01   22.60
  -1   5  -1  792.32   28.80
  -1   5  -1  876.61   23.00
  -1   5  -1  879.41   22.90
  -1   5  -1  901.21   23.20
  -1   5  -1  873.41   23.50
   1  -5   2  103.19    2.80
   1  -5   2   97.79    4.00
   1  -5   2   95.59    3.40
   1  -5   2   97.89    3.70
   1  -5   2   99.19    3.70
   1  -5   2   93.79    3.40
   1  -5   2   82.89    6.80
  -1   5  -2   96.79    3.90
  -1   5  -2  103.99    3.60
  -1   5  -2  103.19    3.20
  -1   5  -2   92.59    3.10
  -1   5  -2  102.19    3.70
  -1   5  -2   93.59    7.20
  -1   5  -2   98.39    3.30
   1  -5   3  797.32   28.60
   1  -5   3  810.22   21.10
   1  -5   3  824.42   21.90
   1  -5   3  836.62   22.10
   1  -5   3  809.62   21.50
   1  -5   3  799.72   21.70
  -1   5  -3  792.12   22.00
  -1   5  -3  832.22   21.20
  -1   5  -3  834.12   21.40
  -1   5  -3  856.61   29.50
  -1   5  -3  817.92   22.10
  -1   5  -3  803.52   22.10
   1  -5   4    3.50    0.90
   1  -5   4    3.20    2.00
   1  -5   4    6.80    0.70
   1  -5   4    6.80    1.20
   1  -5   4    7.60    1.10
  -1   5  -4    5.00    0.80
  -1   5  -4    4.70    1.00
  -1   5  -4    2.80    1.00
  -1   5  -4    2.80    1.00
   1  -5   5  534.45   13.70
   1  -5   5  550.74   14.90
   1  -5   5  533.95   14.90
   1  -5   5  525.75   23.30
   1  -5   5  521.35   14.90
   1  -5   5  521.95   15.40
  -1   5  -5  512.95   15.10
  -1   5  -5  525.35   14.10
  -1   5  -5  512.35   15.50
  -1   5  -5  509.35   13.60
  -1   5  -5  525.65   15.40
  -1   5  -5  497.45   23.30
  -1   5  -5  524.25   15.60
   1  -5   6 1610.24   41.30
   1  -5   6 1570.94   41.20
   1  -5   6 1599.74   41.50
   1  -5   6 1600.34   42.30
   1  -5   6 1634.84   53.79
  -1   5  -6 1524.95   41.80
  -1   5  -6 1599.34   54.39
  -1   5  -6 1561.84   42.40
  -1   5  -6 1582.84   42.10
  -1   5  -6 1605.04   42.30
  -1   5  -6 1584.34   40.50
   1  -5   7   24.00    2.30
   1  -5   7   17.90    5.20
   1  -5   7   25.20    2.20
  -1   5  -7   21.50    2.40
  -1   5  -7   26.50    1.80
  -1   5  -7   19.40    5.60
  -1   5  -7   19.90    2.50
  -1   5  -7   21.40    2.60
   1  -5   8  153.98    7.10
   1  -5   8  153.98    6.00
   1  -5   8  147.49    6.40
   1  -5   8  145.19   14.00
  -1   5  -8  145.79    6.80
  -1   5  -8  151.08   14.70
  -1   5  -8  145.59    7.00
  -1   5  -8  139.99    6.50
   1  -5   9   71.19    3.80
   1  -5   9   67.29    4.70
   1  -5   9   66.49    4.10
   1  -5   9   57.59    9.60
  -1   5  -9   61.89   10.40
  -1   5  -9   64.89    4.30
  -1   5  -9   64.59    4.50
  -1   5  -9   65.39    4.60
   1  -5  10    1.90    1.50
   1  -5  10    1.60    1.20
   1  -5  10    2.20    1.50
   1  -5  10    1.50    1.10
   1  -5  10    1.70    3.50
  -1   5 -10    4.90    1.60
  -1   5 -10    0.70    1.40
  -1   5 -10    3.20    3.80
  -1   5 -10    0.80    1.50
   1  -5  11  491.35   18.00
   1  -5  11  506.95   16.60
   1  -5  11  515.55   15.70
   1  -5  11  545.05   33.10
   1  -5  11  496.25   16.50
  -1   5 -11  504.25   17.40
  -1   5 -11  519.75   33.10
  -1   5 -11  508.25   17.00
   1  -5  12   96.99    5.70
   1  -5  12   81.09   13.30
   1  -5  12   97.79    5.70
   1  -5  12   92.39    4.90
  -1   5 -12   94.39    5.80
  -1   5 -12   92.59    6.20
   1  -5  13    0.30    1.30
   1  -5  13    0.20    1.20
   1  -5  13    3.10    4.40
  -1   5 -13   -0.10    1.40
  -1   5 -13    5.30    2.10
   1  -4 -13  144.39    7.40
   1  -4 -13  139.59   17.50
  -1   4  13  149.59    7.00
  -1   4  13  150.38    7.10
  -1   4  13  154.88   18.70
   1  -4 -12   74.09   12.80
   1  -4 -12   80.09    5.30
   1  -4 -12   76.09    5.10
  -1   4  12   95.99   14.50
  -1   4  12   82.59    4.80
  -1   4  12   81.09    4.80
   1  -4 -11   86.49    5.20
   1  -4 -11   89.59    6.30
   1  -4 -11   83.79   13.00
   1  -4 -11   85.89    5.20
  -1   4  11   82.69    5.80
  -1   4  11   85.79    4.70
  -1   4  11   90.09    4.60
  -1   4  11   87.99    4.70
  -1   4  11   85.89   13.30
   1  -4 -10   22.40    7.40
   1  -4 -10   25.60    3.30
   1  -4 -10   25.40    2.90
   1  -4 -10   23.30    2.80
  -1   4  10   19.50    2.50
  -1   4  10   18.40    2.30
  -1   4  10   21.50    7.60
  -1   4  10   23.80    2.40
  -1   4  10   21.90    3.00
   1  -4  -9  513.55   16.40
   1  -4  -9  507.75   29.70
   1  -4  -9  535.05   17.70
   1  -4  -9  526.15   16.30
  -1   4   9  501.95   16.90
  -1   4   9  452.85   28.50
  -1   4   9  522.85   14.70
  -1   4   9  507.45   15.20
  -1   4   9  527.65   15.40
  -1   4   9  515.65   15.20
   1  -4  -8   17.90    2.70
   1  -4  -8   15.90    2.40
   1  -4  -8   18.00    5.70
   1  -4  -8   17.60    2.20
   1  -4  -8   17.70    1.50
  -1   4   8   18.80    6.00
  -1   4   8   13.00    2.20
  -1   4   8   22.00    1.70
  -1   4   8   15.20    1.80
  -1   4   8   16.70    2.00
  -1   4   8   18.30    1.60
  -1   4   8   12.60    1.80
   1  -4  -7  312.37   10.60
   1  -4  -7  324.87   20.30
   1  -4  -7  298.47   11.30
   1  -4  -7  317.77    9.60
   1  -4  -7  305.37    9.00
   1  -4  -7  317.77   10.90
  -1   4   7  306.97    9.20
  -1   4   7  298.97    9.70
  -1   4   7  306.27    9.60
  -1   4   7  301.57    9.50
  -1   4   7  309.77    9.10
  -1   4   7  320.67   20.00
  -1   4   7  295.87   10.70
   1  -4  -6 1410.56   37.90
   1  -4  -6 1446.06   37.00
   1  -4  -6 1438.66   39.60
   1  -4  -6 1409.96   50.49
   1  -4  -6 1432.26   38.80
   1  -4  -6 1530.85   39.30
  -1   4   6 1455.85   37.90
  -1   4   6 1375.66   49.70
  -1   4   6 1509.15   39.00
  -1   4   6 1575.94   37.20
  -1   4   6 1406.66   37.30
  -1   4   6 1466.65   37.70
  -1   4   6 1502.55   37.60
   1  -4  -5   51.29    2.10
   1  -4  -5   52.99    6.80
   1  -4  -5   53.39    3.40
   1  -4  -5   50.39    3.20
   1  -4  -5   47.10    2.70
  -1   4   5   47.70    6.30
  -1   4   5   50.19    2.60
  -1   4   5   55.19    2.40
  -1   4   5   56.79    3.10
  -1   4   5   53.59    2.20
  -1   4   5   54.19    2.40
  -1   4   5   51.29    2.40
   1  -4  -4  308.77    9.90
   1  -4  -4  311.37    9.70
   1  -4  -4  311.17    8.40
   1  -4  -4  289.17   15.30
   1  -4  -4  315.47    9.50
   1  -4  -4  307.67   10.00
  -1   4   4  314.27    8.50
  -1   4   4  315.87    8.80
  -1   4   4  345.77   16.10
  -1   4   4  315.27    8.80
  -1   4   4  300.07    9.50
  -1   4   4  308.27    8.70
  -1   4   4  308.87    9.10
   1  -4  -3  970.10   23.80
   1  -4  -3  920.31   24.70
   1  -4  -3  873.01   30.80
   1  -4  -3  954.00   24.80
   1  -4  -3  960.40   25.20
  -1   4   3  968.50   24.00
  -1   4   3  942.61   24.30
  -1   4   3  985.50   24.20
  -1   4   3  829.92   30.50
  -1   4   3  960.80   24.10
   1  -4  -2  438.36   12.50
   1  -4  -2  446.56   12.80
   1  -4  -2  496.15   18.20
   1  -4  -2  443.86   12.90
   1  -4  -2  502.95   12.10
  -1   4   2  457.45   11.90
  -1   4   2  442.66   12.30
  -1   4   2  488.15   13.20
  -1   4   2  435.36   11.90
  -1   4   2  447.36   12.40
  -1   4   2  461.45   17.70
  -1   4   2  441.46   12.20
   1  -4  -1  412.66   11.50
   1  -4  -1  421.26   15.90
   1  -4  -1  426.76   11.80
   1  -4  -1  403.26   11.10
   1  -4  -1  418.86   11.10
  -1   4   1  408.16   11.20
  -1   4   1  387.66   11.20
  -1   4   1  418.86   10.80
  -1   4   1  401.76   10.80
  -1   4   1  396.16   15.80
  -1   4   1  446.06   10.90
  -1   4   1  435.26   11.30
  -1   4   1  442.26   11.30
   1  -4   0 1551.74   41.80
   1  -4   0 1589.84   41.60
   1  -4   0 1590.04   41.50
   1  -4   0 1576.94   42.40
   1  -4   0 1497.25   45.00
  -1   4   0 1640.04   42.00
  -1   4   0 1615.74   40.30
  -1   4   0 1600.34   40.30
  -1   4   0 1637.94   41.20
  -1   4   0 1643.04   41.70
   1  -4   1  776.32   20.50
   1  -4   1  794.92   20.30
   1  -4   1  786.72   20.50
   1  -4   1  780.82   20.50
   1  -4   1  787.02   21.00
   1  -4   1  776.72   20.30
   1  -4   1  877.81   25.90
   1  -4   1  802.02   20.30
  -1   4  -1  799.42   20.10
  -1   4  -1  766.32   20.40
  -1   4  -1  856.71   26.10
  -1   4  -1  790.22   20.50
  -1   4  -1  768.62   20.70
  -1   4  -1  765.62   20.40
  -1   4  -1  787.82   20.30
   1  -4   2 2569.64   70.39
   1  -4   2 2775.92   94.19
   1  -4   2 2663.03   69.49
   1  -4   2 2539.05   68.99
   1  -4   2 2461.25   68.59
   1  -4   2 2766.42   66.79
   1  -4   2 2593.34   70.69
  -1   4  -2 2547.75   68.79
  -1   4  -2 2595.14   68.89
  -1   4  -2 2725.83   69.59
  -1   4  -2 2549.04   70.19
  -1   4  -2 2605.44   66.99
  -1   4  -2 2585.24   66.59
  -1   4  -2 2774.22   92.29
   1  -4   3   14.00    0.90
   1  -4   3   15.60    1.40
   1  -4   3   14.50    1.20
   1  -4   3   20.50    3.50
   1  -4   3   18.30    1.40
   1  -4   3   13.40    1.20
  -1   4  -3   14.00    1.00
  -1   4  -3   18.60    1.40
  -1   4  -3   21.20    3.60
  -1   4  -3   20.30    1.60
  -1   4  -3   18.80    1.60
  -1   4  -3   13.60    1.40
   1  -4   4   31.20    1.90
   1  -4   4   33.90    2.20
   1  -4   4   32.80    2.00
   1  -4   4   32.10    1.90
   1  -4   4   40.80    5.20
  -1   4  -4   33.90    2.20
  -1   4  -4   36.90    2.40
  -1   4  -4   32.90    2.20
  -1   4  -4   32.10    4.80
  -1   4  -4   32.40    1.60
   1  -4   5  836.92   21.80
   1  -4   5  833.92   20.70
   1  -4   5  804.72   21.90
   1  -4   5  816.82   21.80
   1  -4   5  922.21   31.80
   1  -4   5  854.41   22.60
  -1   4  -5  801.62   22.30
  -1   4  -5  687.93   29.70
  -1   4  -5  819.42   21.10
  -1   4  -5  783.32   22.30
  -1   4  -5  840.02   20.90
  -1   4  -5  782.72   22.40
  -1   4  -5  797.72   22.60
   1  -4   6   22.20    1.80
   1  -4   6   24.80    1.20
   1  -4   6   26.10    2.10
   1  -4   6   24.60    2.40
  -1   4  -6   24.30    1.60
  -1   4  -6   24.10    1.40
  -1   4  -6   24.10    2.30
  -1   4  -6   23.30    2.20
  -1   4  -6   30.90    5.80
  -1   4  -6   29.10    2.50
  -1   4  -6   23.00    2.40
   1  -4   7   17.60    2.40
   1  -4   7   22.60    5.40
   1  -4   7   18.90    2.00
   1  -4   7   19.00    1.90
  -1   4  -7   21.60    2.30
  -1   4  -7   18.70    2.20
  -1   4  -7   16.30    2.20
   1  -4   8 1293.77   47.80
   1  -4   8 1179.78   31.30
   1  -4   8 1140.69   31.80
   1  -4   8 1135.29   32.90
  -1   4  -8 1158.48   32.50
  -1   4  -8 1150.98   32.70
  -1   4  -8 1131.69   32.70
  -1   4  -8 1208.88   48.20
   1  -4   9  258.97    8.70
   1  -4   9  268.87   20.10
   1  -4   9  257.37    9.40
   1  -4   9  258.87   10.30
   1  -4   9  254.87    9.30
  -1   4  -9  256.47   10.00
  -1   4  -9  238.68   19.90
  -1   4  -9  265.77   10.20
  -1   4  -9  255.97    9.70
   1  -4  10  103.79    5.40
   1  -4  10   87.99   12.40
   1  -4  10  101.09    4.70
   1  -4  10  106.69    5.40
   1  -4  10  100.69    6.00
  -1   4 -10  104.49   13.90
  -1   4 -10   97.99    5.40
  -1   4 -10   98.49    5.80
  -1   4 -10  102.49    5.80
   1  -4  11   33.30    2.80
   1  -4  11   31.30    3.20
   1  -4  11   37.80    9.10
   1  -4  11   35.10    3.90
   1  -4  11   30.90    3.10
  -1   4 -11   35.40    3.50
  -1   4 -11   35.30    3.80
  -1   4 -11   37.50    3.80
  -1   4 -11   48.10   10.20
   1  -4  12   28.30    2.70
   1  -4  12   24.20    3.10
   1  -4  12   31.30    3.30
   1  -4  12   30.20    8.90
  -1   4 -12   22.50    4.90
  -1   4 -12   32.70    3.70
  -1   4 -12   31.70    3.50
  -1   4 -12   35.20    9.30
   1  -4  13  232.88   22.60
   1  -4  13  249.18   10.00
   1  -4  13  235.18   10.00
  -1   4 -13  245.58   10.20
  -1   4 -13  251.87   10.90
   1  -3 -13  174.18    8.20
   1  -3 -13  190.48   19.90
  -1   3  13  173.28   19.70
  -1   3  13  178.98    7.90
  -1   3  13  177.98    7.90
   1  -3 -12   19.70    7.30
   1  -3 -12   18.70    2.90
   1  -3 -12   17.50    2.60
  -1   3  12   20.10    7.60
  -1   3  12   17.20    2.40
  -1   3  12   21.70    2.70
   1  -3 -11  656.83   20.20
   1  -3 -11  615.64   19.80
   1  -3 -11  648.54   21.70
   1  -3 -11  657.63   36.60
  -1   3  11  665.13   19.50
  -1   3  11  687.73   37.80
  -1   3  11  674.33   19.50
  -1   3  11  637.04   21.30
  -1   3  11  638.64   18.90
   1  -3 -10  186.28    8.00
   1  -3 -10  201.38    8.20
   1  -3 -10  195.38    7.30
   1  -3 -10  178.48   17.40
   1  -3 -10  204.38    9.40
  -1   3  10  212.28   19.10
  -1   3  10  196.08    7.30
  -1   3  10  195.98    7.50
  -1   3  10  198.18    7.60
  -1   3  10  194.48    8.90
  -1   3  10  205.08    7.10
   1  -3  -9 1046.70   29.30
   1  -3  -9 1050.79   30.90
   1  -3  -9 1022.00   28.10
   1  -3  -9 1060.39   29.40
  -1   3   9 1127.69   46.90
  -1   3   9 1030.00   30.20
  -1   3   9 1041.10   28.30
  -1   3   9 1043.90   27.90
  -1   3   9 1033.90   28.50
  -1   3   9 1032.30   28.50
   1  -3  -8   85.69    4.60
   1  -3  -8   83.19    3.80
   1  -3  -8   91.59   11.20
   1  -3  -8   82.89    4.50
   1  -3  -8   80.79    5.20
  -1   3   8   77.39   10.30
  -1   3   8   80.19    3.60
  -1   3   8   84.69    4.00
  -1   3   8   94.39    4.10
  -1   3   8   84.09    4.00
  -1   3   8   87.39    5.00
   1  -3  -7  255.47    9.10
   1  -3  -7  259.77   10.00
   1  -3  -7  254.97    8.00
   1  -3  -7  246.88    9.00
   1  -3  -7  264.57   18.00
   1  -3  -7  258.87    7.80
  -1   3   7  297.47   18.80
  -1   3   7  242.78    8.10
  -1   3   7  250.07    7.80
  -1   3   7  261.27    8.30
  -1   3   7  247.78    8.20
  -1   3   7  252.17    9.40
   1  -3  -6 1147.59   31.20
   1  -3  -6 1095.19   29.80
   1  -3  -6 1108.59   31.80
   1  -3  -6 1181.98   42.60
   1  -3  -6 1151.38   31.00
   1  -3  -6 1157.68   29.80
  -1   3   6 1139.59   29.60
  -1   3   6 1129.29   31.20
  -1   3   6 1230.68   42.90
  -1   3   6 1183.68   30.00
  -1   3   6 1169.88   30.20
  -1   3   6 1118.99   30.00
   1  -3  -5  186.38   12.50
   1  -3  -5  188.08    6.90
   1  -3  -5  179.78    6.00
   1  -3  -5  191.98    6.80
   1  -3  -5  191.08    5.80
   1  -3  -5  186.78    7.30
  -1   3   5  185.58    6.80
  -1   3   5  193.98   12.60
  -1   3   5  195.18    5.70
  -1   3   5  191.28    5.90
  -1   3   5  208.38    6.10
  -1   3   5  199.78    6.20
  -1   3   5  185.18    5.90
   1  -3  -4   19.50    1.70
   1  -3  -4   19.30    1.80
   1  -3  -4   19.80    3.70
   1  -3  -4   21.70    1.20
   1  -3  -4   22.50    2.00
  -1   3   4   23.30    3.90
  -1   3   4   23.00    1.40
  -1   3   4   28.20    1.60
  -1   3   4   20.60    1.70
  -1   3   4   21.90    1.30
  -1   3   4   22.10    1.30
   1  -3  -3 3729.13  119.29
   1  -3  -3 3714.03   99.59
   1  -3  -3 3657.53   94.69
   1  -3  -3 3732.83   97.69
   1  -3  -3 3545.55   97.19
   1  -3  -3 3520.65   98.49
  -1   3   3 3900.61   96.49
  -1   3   3 3972.10   94.49
  -1   3   3 3703.43   95.29
  -1   3   3 3659.93   95.29
  -1   3   3 3686.83   99.59
  -1   3   3 3609.24   94.79
  -1   3   3 3725.23   96.59
   1  -3  -2 4415.36  140.79
   1  -3  -2 4274.07  113.19
   1  -3  -2 4336.27  109.39
   1  -3  -2 4296.07  111.19
   1  -3  -2 4207.18  108.99
   1  -3  -2 4164.48  113.89
   1  -3  -2 4502.75  113.49
  -1   3   2 4068.29  108.59
  -1   3   2 4355.16  109.99
  -1   3   2 4375.36  111.79
  -1   3   2 4411.56  112.19
  -1   3   2 4450.65  110.99
  -1   3   2 4164.18  112.29
  -1   3   2 4469.05  113.29
   1  -3  -1  876.11   21.80
   1  -3  -1  840.32   21.90
   1  -3  -1  838.42   21.70
   1  -3  -1  941.21   26.30
   1  -3  -1  817.72   22.20
   1  -3  -1  840.82   22.20
   1  -3  -1  837.82   21.80
  -1   3   1  850.51   22.20
  -1   3   1  847.52   21.80
  -1   3   1  860.51   21.90
  -1   3   1  887.51   26.10
  -1   3   1  853.11   21.90
  -1   3   1  866.31   22.00
  -1   3   1  869.61   22.30
  -1   3   1  867.61   21.90
   1  -3   0 1400.96   37.50
   1  -3   0 1441.46   46.40
   1  -3   0 1367.66   35.20
   1  -3   0 1445.16   37.00
   1  -3   0 1313.27   36.90
   1  -3   0 1402.86   36.40
  -1   3   0 1418.76   36.60
  -1   3   0 1367.96   35.40
  -1   3   0 1421.66   36.10
  -1   3   0 1437.16   49.70
  -1   3   0 1396.66   36.90
  -1   3   0 1395.36   35.60
  -1   3   0 1498.05   36.50
   1  -3   1  131.89    3.80
   1  -3   1  131.09    3.90
   1  -3   1  134.49    4.00
   1  -3   1  134.29    4.00
   1  -3   1  140.49    3.90
   1  -3   1  135.99    4.30
   1  -3   1  140.69    6.90
   1  -3   1  134.69    3.60
  -1   3  -1  138.39    4.00
  -1   3  -1  133.09    4.20
  -1   3  -1  125.29    4.30
  -1   3  -1  130.59    3.90
  -1   3  -1  133.59    3.60
  -1   3  -1  130.49    3.80
  -1   3  -1  132.09    3.80
  -1   3  -1  127.99    6.70
   1  -3   2 2018.70   53.79
   1  -3   2 1974.50   67.19
   1  -3   2 2132.09   53.89
   1  -3   2 2118.69   54.49
   1  -3   2 2230.68   52.49
   1  -3   2 1988.60   52.69
   1  -3   2 2088.89   54.49
   1  -3   2 1986.30   52.89
  -1   3  -2 2148.69   53.09
  -1   3  -2 2109.89   53.59
  -1   3  -2 1901.41   51.49
  -1   3  -2 1943.51   52.89
  -1   3  -2 2070.19   54.39
  -1   3  -2 2136.89   53.89
  -1   3  -2 1803.52   65.39
  -1   3  -2 2112.39   53.89
   1  -3   3   81.59    3.10
   1  -3   3   84.09    3.10
   1  -3   3   85.79    3.10
   1  -3   3   84.09    3.20
   1  -3   3   84.59    6.30
   1  -3   3   87.19    3.40
   1  -3   3   99.19    2.70
  -1   3  -3   85.79    6.50
  -1   3  -3   87.89    2.70
  -1   3  -3   82.59    3.30
  -1   3  -3   90.39    3.50
  -1   3  -3   82.79    3.30
  -1   3  -3   87.49    3.30
   1  -3   4 2425.76   59.99
   1  -3   4 2045.20   64.19
   1  -3   4 2358.36   60.69
   1  -3   4 2360.26   59.79
   1  -3   4 2403.96   58.79
   1  -3   4 2270.37   59.39
  -1   3  -4 2235.58   57.69
  -1   3  -4 2283.77   57.59
  -1   3  -4 2064.79   57.19
  -1   3  -4 2255.87   57.39
  -1   3  -4 2357.26   58.29
  -1   3  -4 2158.98   58.69
   1  -3   5 2945.61   75.19
   1  -3   5 2884.91   75.49
   1  -3   5 3163.28   76.59
   1  -3   5 3012.90   83.79
   1  -3   5 2622.04   95.09
  -1   3  -5 2976.00   77.19
  -1   3  -5 2990.10   77.29
  -1   3  -5 3112.39   76.69
  -1   3  -5 2996.10   80.39
  -1   3  -5 3079.29   79.49
  -1   3  -5 3330.67  106.69
  -1   3  -5 2874.31   76.09
   1  -3   6   27.90    2.20
   1  -3   6   31.50    5.60
   1  -3   6   28.60    1.30
  -1   3  -6   25.20    2.30
  -1   3  -6   29.30    1.70
  -1   3  -6   26.20    2.30
  -1   3  -6   26.00    2.10
  -1   3  -6   24.00    5.20
   1  -3   7  399.86   11.90
   1  -3   7  388.96   11.30
   1  -3   7  380.36   12.60
   1  -3   7  336.57   20.10
  -1   3  -7  412.56   22.80
  -1   3  -7  386.26   10.90
  -1   3  -7  379.86   12.20
  -1   3  -7  391.36   12.80
  -1   3  -7  375.36   12.50
   1  -3   8  527.25   27.90
   1  -3   8  555.84   16.70
   1  -3   8  576.14   16.70
   1  -3   8  571.24   17.80
   1  -3   8  560.44   16.00
  -1   3  -8  587.94   17.90
  -1   3  -8  604.84   30.70
  -1   3  -8  564.34   17.10
  -1   3  -8  553.74   17.40
   1  -3   9  380.86   11.70
   1  -3   9  390.96   12.60
   1  -3   9  400.26   24.60
   1  -3   9  390.66   12.50
   1  -3   9  388.06   11.50
   1  -3   9  398.86   13.80
  -1   3  -9  377.16   24.90
  -1   3  -9  380.26   13.50
  -1   3  -9  384.36   12.80
  -1   3  -9  382.46   13.30
   1  -3  10    1.70    1.10
   1  -3  10    2.50    1.20
   1  -3  10    3.40    1.10
  -1   3 -10    2.00    1.30
  -1   3 -10    0.20    0.80
  -1   3 -10    1.70    1.20
  -1   3 -10    1.50    1.20
  -1   3 -10    2.80    3.60
   1  -3  11  468.45   15.20
   1  -3  11  462.25   16.80
   1  -3  11  503.55   30.60
   1  -3  11  462.95   14.30
   1  -3  11  466.05   15.40
  -1   3 -11  485.45   16.30
  -1   3 -11  505.75   31.60
  -1   3 -11  482.55   15.60
  -1   3 -11  468.75   16.60
   1  -3  12  119.99   15.50
   1  -3  12  111.79    6.10
   1  -3  12  118.79    6.10
  -1   3 -12  127.79   16.10
  -1   3 -12  123.09    6.40
  -1   3 -12  122.79    6.80
   1  -3  13  512.35   16.80
   1  -3  13  440.36   31.40
  -1   3 -13  522.45   35.90
  -1   3 -13  525.85   17.70
  -1   3 -13  519.55   16.80
   1  -2 -13  365.46   12.80
   1  -2 -13  358.96   38.10
  -1   2  13  353.36   12.40
  -1   2  13  372.46   12.60
  -1   2  13  327.27   26.70
   1  -2 -12   16.50    2.40
   1  -2 -12   18.50    7.10
  -1   2  12   16.10    2.40
  -1   2  12   15.80    2.50
  -1   2  12   21.50    7.80
   1  -2 -11   93.29    5.00
   1  -2 -11   97.49    4.90
   1  -2 -11  101.29    6.50
   1  -2 -11   93.59    5.30
   1  -2 -11   95.39   13.50
  -1   2  11  100.89   13.90
  -1   2  11   95.89    4.70
  -1   2  11   93.89    4.90
  -1   2  11   97.59    5.00
  -1   2  11  100.59    6.30
  -1   2  11  101.59    4.70
   1  -2 -10   62.69    4.80
   1  -2 -10   65.09   10.70
   1  -2 -10   61.29    3.90
   1  -2 -10   62.09    4.00
   1  -2 -10   63.49    3.70
  -1   2  10   62.29    4.70
  -1   2  10   64.79    3.80
  -1   2  10   61.79    3.50
  -1   2  10   57.99    3.60
  -1   2  10   65.49    3.40
  -1   2  10   52.69    9.90
   1  -2  -9    0.20    0.90
   1  -2  -9    0.90    1.00
   1  -2  -9    2.00    1.10
   1  -2  -9    4.30    3.60
  -1   2   9    1.00    0.90
  -1   2   9    1.10    0.90
  -1   2   9    1.50    1.50
  -1   2   9    0.90    2.90
   1  -2  -8  974.90   27.00
   1  -2  -8  925.31   26.80
   1  -2  -8  955.70   26.40
   1  -2  -8  979.10   28.50
  -1   2   8  971.00   26.40
  -1   2   8  989.10   27.90
  -1   2   8  989.00   25.90
  -1   2   8 1007.20   41.40
  -1   2   8  991.70   26.20
   1  -2  -7  875.21   24.20
   1  -2  -7  901.51   23.20
   1  -2  -7  971.30   38.40
   1  -2  -7  926.41   26.20
   1  -2  -7  903.51   24.90
   1  -2  -7  885.11   24.80
  -1   2   7  825.02   36.00
  -1   2   7  907.31   25.50
  -1   2   7  893.51   24.00
  -1   2   7  909.11   24.20
  -1   2   7  900.31   23.70
   1  -2  -6   10.50    3.90
   1  -2  -6   11.70    1.90
   1  -2  -6   12.60    1.60
   1  -2  -6   16.50    1.10
   1  -2  -6   10.50    1.20
   1  -2  -6   11.40    1.50
  -1   2   6   15.10    1.90
  -1   2   6   18.20    1.60
  -1   2   6   14.30    1.40
   1  -2  -5  721.73   29.40
   1  -2  -5  762.92   20.10
   1  -2  -5  766.82   21.20
   1  -2  -5  787.52   20.60
   1  -2  -5  755.62   21.90
   1  -2  -5  768.02   21.20
  -1   2   5  782.92   20.20
  -1   2   5  853.91   30.50
  -1   2   5  798.02   21.60
  -1   2   5  774.22   20.50
  -1   2   5  774.32   20.50
   1  -2  -4   30.50    4.50
   1  -2  -4   31.20    1.60
   1  -2  -4   28.70    2.20
   1  -2  -4   28.80    1.50
   1  -2  -4   35.70    2.10
   1  -2  -4   35.70    2.10
  -1   2   4   30.70    1.40
  -1   2   4   30.20    1.60
  -1   2   4   36.00    2.20
  -1   2   4   29.50    1.60
   1  -2  -3 1293.87   34.00
   1  -2  -3 1308.37   34.00
   1  -2  -3 1293.47   33.70
   1  -2  -3 1304.07   34.50
   1  -2  -3 1346.67   34.40
   1  -2  -3 1273.97   33.80
   1  -2  -3 1347.47   39.60
  -1   2   3 1294.77   35.60
  -1   2   3 1353.96   33.50
  -1   2   3 1326.77   35.10
  -1   2   3 1317.57   33.90
  -1   2   3 1334.17   35.30
  -1   2   3 1426.06   47.60
   1  -2  -2 3823.42   94.39
   1  -2  -2 3821.92  119.59
   1  -2  -2 3725.53   95.19
   1  -2  -2 3384.26   95.29
   1  -2  -2 3767.62   96.99
   1  -2  -2 3480.85   95.69
   1  -2  -2 3727.23   98.09
  -1   2   2 3659.63   93.79
  -1   2   2 3736.33   95.69
  -1   2   2 3907.01   93.09
  -1   2   2 3696.53   96.99
  -1   2   2 3728.63  116.29
  -1   2   2 3786.42   95.09
  -1   2   2 3467.25   97.09
  -1   2   2 3895.11   94.99
   1  -2  -1  158.28    4.60
   1  -2  -1  159.98    4.30
   1  -2  -1  171.28    6.90
   1  -2  -1  161.58    4.50
   1  -2  -1  161.38    4.50
   1  -2  -1  164.28    4.20
   1  -2  -1  162.08    4.40
  -1   2   1  159.18    4.50
  -1   2   1  154.48    4.60
  -1   2   1  160.48    4.50
  -1   2   1  159.38    4.50
  -1   2   1  163.58    4.30
  -1   2   1  168.28    4.20
   1  -2   0  528.15   15.40
   1  -2   0  591.94   15.40
   1  -2   0  580.64   15.60
   1  -2   0  610.74   17.70
   1  -2   0  603.04   15.30
  -1   2   0  605.04   15.60
  -1   2   0  630.34   15.50
  -1   2   0  654.73   18.00
  -1   2   0  634.14   15.70
  -1   2   0  603.64   15.60
  -1   2   0  626.64   15.40
  -1   2   0  616.94   15.70
   1  -2   1 2175.58   69.39
   1  -2   1 2186.58   57.39
   1  -2   1 2307.57   55.79
   1  -2   1 2471.75   56.99
   1  -2   1 2096.49   56.99
   1  -2   1 2200.98   56.49
   1  -2   1 2058.69   56.09
   1  -2   1 2121.69   58.19
  -1   2  -1 2276.77   57.49
  -1   2  -1 2274.27   57.29
  -1   2  -1 2054.39   63.79
  -1   2  -1 2261.07   57.09
  -1   2  -1 2114.09   57.59
  -1   2  -1 2360.26   55.99
  -1   2  -1 2230.18   57.39
  -1   2  -1 1927.71   56.09
   1  -2   2   57.59    2.00
   1  -2   2   53.09    2.10
   1  -2   2   53.29    2.10
   1  -2   2   53.19    1.70
   1  -2   2   59.99    4.30
   1  -2   2   53.79    2.00
   1  -2   2   51.99    2.00
  -1   2  -2   49.99    2.00
  -1   2  -2   59.19    1.70
  -1   2  -2   57.69    4.30
  -1   2  -2   51.99    2.10
  -1   2  -2   51.09    2.10
  -1   2  -2   49.99    2.10
   1  -2   3 2275.27   60.39
   1  -2   3 2154.68   60.89
   1  -2   3 2187.78   59.39
   1  -2   3 2367.86   57.79
   1  -2   3 2217.18   59.19
  -1   2  -3 2575.24   85.79
  -1   2  -3 2144.19   58.69
  -1   2  -3 2200.18   60.09
  -1   2  -3 2251.27   56.69
  -1   2  -3 2305.67   58.19
  -1   2  -3 2297.57   59.89
  -1   2  -3 2160.18   58.69
  -1   2  -3 2149.28   56.79
   1  -2   4  680.53   17.50
   1  -2   4  666.13   17.80
   1  -2   4  729.03   25.00
   1  -2   4  646.54   18.20
   1  -2   4  671.93   17.00
  -1   2  -4  697.03   25.30
  -1   2  -4  663.43   17.90
  -1   2  -4  666.73   17.80
  -1   2  -4  667.03   18.20
  -1   2  -4  658.53   18.30
  -1   2  -4  614.24   17.30
  -1   2  -4  622.54   17.50
   1  -2   5  204.78    6.20
   1  -2   5  204.58    7.10
   1  -2   5  191.18    5.60
   1  -2   5  192.98    6.40
  -1   2  -5  196.78    6.50
  -1   2  -5  199.78   12.90
  -1   2  -5  193.98    7.10
  -1   2  -5  214.58    6.80
  -1   2  -5  195.58    6.10
  -1   2  -5  182.98    6.80
   1  -2   6 1224.68   30.70
   1  -2   6 1152.28   31.40
   1  -2   6 1158.98   30.60
   1  -2   6 1212.48   30.10
   1  -2   6 1163.38   41.30
  -1   2  -6 1151.48   30.80
  -1   2  -6 1130.69   31.60
  -1   2  -6 1148.79   31.20
  -1   2  -6 1070.69   41.80
  -1   2  -6 1187.38   30.20
   1  -2   7   36.40    2.10
   1  -2   7   41.60    3.10
   1  -2   7   35.60    6.40
   1  -2   7   36.50    2.50
   1  -2   7   38.30    2.50
   1  -2   7   36.30    2.10
  -1   2  -7   35.40    7.00
  -1   2  -7   41.70    3.00
  -1   2  -7   34.10    2.50
  -1   2  -7   39.80    3.30
  -1   2  -7   37.00    2.30
   1  -2   8   30.40    1.90
   1  -2   8   25.10    6.00
   1  -2   8   30.50    2.10
   1  -2   8   29.80    2.50
   1  -2   8   28.10    2.40
   1  -2   8   30.70    2.90
  -1   2  -8   27.40    3.00
  -1   2  -8   28.00    2.40
  -1   2  -8   31.70    2.20
  -1   2  -8   26.30    2.80
  -1   2  -8   25.60    6.30
   1  -2   9  813.22   22.70
   1  -2   9  734.33   35.50
   1  -2   9  818.12   21.70
   1  -2   9  793.82   23.90
   1  -2   9  788.22   21.40
   1  -2   9  814.02   22.50
  -1   2  -9  794.02   38.00
  -1   2  -9  795.72   23.30
  -1   2  -9  791.72   24.00
  -1   2  -9  800.62   22.70
   1  -2  10   46.00    3.30
   1  -2  10   56.39    3.10
   1  -2  10   43.40    3.90
   1  -2  10   45.60    3.50
   1  -2  10   48.90    9.20
  -1   2 -10   47.60    3.80
  -1   2 -10   54.59    3.70
  -1   2 -10   60.69   10.30
  -1   2 -10   52.69    4.40
   1  -2  11  220.18    8.40
   1  -2  11  220.18    7.60
   1  -2  11  218.88    8.70
   1  -2  11  206.48    9.60
   1  -2  11  192.88   18.50
  -1   2 -11  239.68   21.00
  -1   2 -11  219.58    8.60
  -1   2 -11  210.48    8.10
  -1   2 -11  216.38    9.70
  -1   2 -11  210.28    9.10
   1  -2  12   71.79    4.80
   1  -2  12   68.59    4.30
   1  -2  12   77.29   12.60
  -1   2 -12   70.99    4.60
  -1   2 -12   67.69   12.00
  -1   2 -12   72.79    5.20
   1  -2  13   19.00    2.70
   1  -2  13   21.70    3.10
   1  -2  13   14.60    7.00
   1  -2  13   17.60    2.60
  -1   2 -13   19.10    8.10
  -1   2 -13   13.30    2.60
  -1   2 -13   17.40    2.70
   1  -1 -13   39.10    3.50
  -1   1  13   38.90    3.40
  -1   1  13   37.80    3.40
  -1   1  13   38.20   10.00
   1  -1 -12  132.99    6.20
   1  -1 -12  140.99   16.20
   1  -1 -12  135.09    6.40
  -1   1  12  132.09    6.40
  -1   1  12  136.69    5.90
  -1   1  12  131.29   15.90
   1  -1 -11  326.47   11.30
   1  -1 -11  356.56   25.20
   1  -1 -11  335.67   11.50
   1  -1 -11  333.57   13.10
  -1   1  11  323.37   10.80
  -1   1  11  321.37   12.80
  -1   1  11  322.77   10.70
  -1   1  11  334.97   11.40
  -1   1  11  316.97   24.00
   1  -1 -10  375.76   12.00
   1  -1 -10  360.26   11.70
   1  -1 -10  381.26   12.20
   1  -1 -10  365.36   24.60
   1  -1 -10  375.16   13.70
  -1   1  10  378.96   11.50
  -1   1  10  364.16   13.30
  -1   1  10  361.66   11.40
  -1   1  10  372.86   12.00
  -1   1  10  314.17   22.90
   1  -1  -9  184.78    7.20
   1  -1  -9  182.58    7.10
   1  -1  -9  187.18   16.50
   1  -1  -9  194.28    8.60
   1  -1  -9  175.38    6.90
  -1   1   9  186.78    6.70
  -1   1   9  186.88    7.00
  -1   1   9  186.48    6.70
  -1   1   9  188.18    8.20
   1  -1  -8   21.90    2.10
   1  -1  -8   25.40    6.50
   1  -1  -8   23.10    2.80
   1  -1  -8   21.60    2.10
   1  -1  -8   25.30    2.70
   1  -1  -8   24.80    2.30
  -1   1   8   26.80    2.80
  -1   1   8   27.70    2.10
  -1   1   8   23.00    5.90
  -1   1   8   27.30    2.00
  -1   1   8   24.10    2.20
   1  -1  -7 1007.70   28.40
   1  -1  -7  971.90   25.20
   1  -1  -7  997.50   27.40
   1  -1  -7  997.60   27.00
   1  -1  -7 1021.40   40.40
   1  -1  -7  965.60   26.70
   1  -1  -7 1013.50   26.90
  -1   1   7  989.10   26.60
  -1   1   7  999.10   27.90
  -1   1   7  971.70   38.90
  -1   1   7 1008.00   26.40
  -1   1   7 1001.90   26.20
   1  -1  -6   78.99    8.90
   1  -1  -6   70.89    3.70
   1  -1  -6   74.59    3.50
   1  -1  -6   72.19    3.50
   1  -1  -6   71.99    4.20
   1  -1  -6   72.69    3.50
   1  -1  -6   75.89    2.50
  -1   1   6   74.19    2.70
  -1   1   6   75.49    4.00
  -1   1   6   74.19    3.20
  -1   1   6   76.49    3.10
  -1   1   6   75.79    3.30
  -1   1   6   81.29    8.50
   1  -1  -5  113.19    4.20
   1  -1  -5  107.59    4.20
   1  -1  -5  107.99    4.30
   1  -1  -5   91.79    8.70
   1  -1  -5  109.69    5.00
   1  -1  -5  115.79    3.40
   1  -1  -5  107.49    4.40
  -1   1   5  113.69    3.40
  -1   1   5  119.49    4.00
  -1   1   5  112.69    4.80
  -1   1   5  118.39    3.90
  -1   1   5  117.29    4.10
   1  -1  -4 2842.62   76.99
   1  -1  -4 2792.22   74.89
   1  -1  -4 3074.79  110.09
   1  -1  -4 2904.01   75.29
   1  -1  -4 2761.22   72.89
   1  -1  -4 2771.32   73.29
   1  -1  -4 2745.63   72.49
  -1   1   4 2950.60   75.49
  -1   1   4 2868.21   73.39
  -1   1   4 3009.50   74.99
  -1   1   4 2782.22   73.79
  -1   1   4 2960.80   73.09
  -1   1   4 2748.63  102.99
   1  -1  -3  150.18    5.10
   1  -1  -3  135.59    4.80
   1  -1  -3  141.39    4.60
   1  -1  -3  145.49    4.60
   1  -1  -3  154.58    8.70
   1  -1  -3  149.49    4.50
   1  -1  -3  147.09    3.90
   1  -1  -3  149.49    4.70
  -1   1   3  153.78    4.20
  -1   1   3  145.49    4.40
  -1   1   3  140.09    4.40
  -1   1   3  150.68    4.90
  -1   1   3  138.89    4.90
  -1   1   3  148.19    3.90
  -1   1   3  128.69    7.80
   1  -1  -2 1202.18   30.30
   1  -1  -2 1070.49   28.90
   1  -1  -2 1134.59   29.80
   1  -1  -2 1105.79   30.60
   1  -1  -2 1175.28   38.80
   1  -1  -2 1087.39   29.20
   1  -1  -2 1061.89   29.50
  -1   1   2 1115.49   28.80
  -1   1   2 1128.09   28.60
  -1   1   2 1088.49   29.10
  -1   1   2 1219.68   32.00
  -1   1   2 1142.29   29.70
   1  -1  -1 1316.87   33.30
   1  -1  -1 1323.37   33.80
   1  -1  -1 1150.88   38.40
   1  -1  -1 1300.47   34.00
   1  -1  -1 1334.97   34.70
  -1   1   1 1263.87   33.70
  -1   1   1 1349.56   44.20
   1  -1   0    0.00    0.10
   1  -1   0    0.10    0.10
   1  -1   1  978.50   29.60
   1  -1   1 1003.20   30.00
   1  -1   1 1118.89   30.00
   1  -1   1 1300.97   41.10
  -1   1  -1 1325.37   31.30
  -1   1  -1 1195.78   29.80
  -1   1  -1 1008.80   30.30
   1  -1   2 1063.29   28.30
   1  -1   2 1101.29   28.20
   1  -1   2 1224.28   31.00
   1  -1   2  989.10   31.30
   1  -1   2 1071.09   27.90
   1  -1   2 1105.89   29.70
   1  -1   2 1108.09   28.10
  -1   1  -2 1075.49   28.10
  -1   1  -2 1051.59   27.90
  -1   1  -2 1078.49   28.00
  -1   1  -2 1158.58   30.10
  -1   1  -2 1262.07   37.90
   1  -1   3  139.99    4.10
   1  -1   3  140.89    4.20
   1  -1   3  145.39    4.40
   1  -1   3  145.79    4.40
   1  -1   3  143.29    4.80
   1  -1   3  129.19    7.80
   1  -1   3  143.69    4.90
  -1   1  -3  147.59    4.90
  -1   1  -3  149.39    4.70
  -1   1  -3  147.39    4.40
  -1   1  -3  137.59    4.40
  -1   1  -3  121.59    8.00
  -1   1  -3  143.59    4.70
  -1   1  -3  136.69    4.30
   1  -1   4 2860.91   75.59
   1  -1   4 2851.21   75.19
   1  -1   4 2928.01   75.49
   1  -1   4 2786.72   76.89
   1  -1   4 3070.49  106.89
   1  -1   4 2976.10   79.69
  -1   1  -4 3009.60   77.49
  -1   1  -4 2892.81   76.89
  -1   1  -4 2793.32   75.69
  -1   1  -4 2768.72   76.49
  -1   1  -4 2919.71  109.79
   1  -1   5  113.39    4.10
   1  -1   5  117.79    3.90
   1  -1   5  109.69    9.00
   1  -1   5  110.39    3.60
   1  -1   5  117.99    4.80
   1  -1   5  112.39    4.20
  -1   1  -5   92.69    8.90
  -1   1  -5  105.69    4.40
  -1   1  -5  115.29    5.00
  -1   1  -5  110.09    4.20
  -1   1  -5  109.79    4.20
  -1   1  -5  106.79    3.70
   1  -1   6   73.49    2.80
   1  -1   6   68.99    7.90
   1  -1   6   73.29    3.30
   1  -1   6   78.39    3.50
   1  -1   6   77.49    4.00
   1  -1   6   73.19    3.00
  -1   1  -6   89.59    9.40
  -1   1  -6   71.39    3.50
  -1   1  -6   73.79    4.20
  -1   1  -6   72.29    3.80
  -1   1  -6   77.19    3.50
   1  -1   7  987.50   38.70
   1  -1   7 1011.60   26.40
   1  -1   7 1039.40   27.00
   1  -1   7 1024.90   28.20
   1  -1   7 1016.30   27.10
   1  -1   7 1035.40   26.20
  -1   1  -7 1009.00   27.70
  -1   1  -7 1001.20   27.00
  -1   1  -7 1008.70   28.50
  -1   1  -7  961.10   27.00
  -1   1  -7  981.80   40.20
   1  -1   8   25.20    2.70
   1  -1   8   26.40    1.90
   1  -1   8   28.00    1.80
   1  -1   8   27.10    2.30
   1  -1   8   26.80    2.20
  -1   1  -8   27.40    2.60
  -1   1  -8   24.50    2.20
  -1   1  -8   21.70    2.80
  -1   1  -8   29.20    2.30
  -1   1  -8   29.50    6.70
   1  -1   9  188.08   16.00
   1  -1   9  189.78    8.20
   1  -1   9  186.88    6.40
   1  -1   9  191.88    7.30
   1  -1   9  187.88    7.00
   1  -1   9  181.18    6.20
  -1   1  -9  186.68    7.10
  -1   1  -9  182.78    7.60
  -1   1  -9  184.28   16.60
  -1   1  -9  181.78    6.90
  -1   1  -9  193.78    8.40
   1  -1  10  372.76   13.60
   1  -1  10  380.16   24.50
   1  -1  10  374.06   12.40
   1  -1  10  382.56   12.10
  -1   1 -10  373.96   12.00
  -1   1 -10  355.06   24.80
  -1   1 -10  380.16   12.20
  -1   1 -10  382.76   13.90
  -1   1 -10  376.16   12.90
   1  -1  11  341.37   11.60
   1  -1  11  314.37   23.50
   1  -1  11  328.37   11.10
  -1   1 -11  341.97   12.20
  -1   1 -11  326.67   12.90
  -1   1 -11  331.27   11.20
  -1   1 -11  319.87   11.20
  -1   1 -11  315.17   24.10
   1  -1  12  131.39   15.80
   1  -1  12  133.39    6.20
   1  -1  12  127.69    6.20
   1  -1  12  132.29    6.50
  -1   1 -12  128.89    6.10
  -1   1 -12  132.49   16.20
  -1   1 -12  140.39    7.00
  -1   1 -12  145.99    6.40
   1  -1  13   37.10    3.50
   1  -1  13   39.00    9.90
   1  -1  13   40.20    3.80
   1  -1  13   37.80    3.30
  -1   1 -13   35.00    3.70
  -1   1 -13   43.60   10.40
   1   0 -13   40.10    3.60
  -1   0  13   40.50   10.10
  -1   0  13   39.20    3.70
   1   0 -12  125.09    6.00
   1   0 -12  147.49   16.40
   1   0 -12  129.39    6.30
  -1   0  12  137.79    6.10
  -1   0  12  127.99   15.60
  -1   0  12  142.99    6.60
   1   0 -11  322.57   11.40
   1   0 -11  325.27   24.10
   1   0 -11  333.27   13.00
   1   0 -11  315.27   11.00
  -1   0  11  325.87   23.80
  -1   0  11  334.77   10.80
  -1   0  11  338.17   13.00
  -1   0  11  335.17   11.00
  -1   0  11  332.07   11.40
   1   0 -10  389.16   13.00
   1   0 -10  373.66   13.60
   1   0 -10  345.27   23.90
   1   0 -10  379.76   12.00
   1   0 -10  363.26   12.20
  -1   0  10  377.96   11.70
  -1   0  10  330.67   23.10
  -1   0  10  375.46   13.60
  -1   0  10  376.56   12.10
  -1   0  10  364.06   11.40
   1   0  -9  189.28    6.80
   1   0  -9  188.98    8.50
   1   0  -9  217.18   17.50
   1   0  -9  189.88    7.10
   1   0  -9  191.38    7.90
   1   0  -9  189.28    7.50
  -1   0   9  194.08    8.40
  -1   0   9  214.58   17.00
  -1   0   9  189.38    6.90
  -1   0   9  188.18    7.20
  -1   0   9  182.68    6.70
  -1   0   9  189.48    6.20
   1   0  -8   25.80    6.30
   1   0  -8   26.90    2.70
   1   0  -8   25.90    2.20
   1   0  -8   25.30    2.80
   1   0  -8   25.10    2.00
  -1   0   8   24.80    2.00
  -1   0   8   28.20    2.90
  -1   0   8   27.30    1.70
  -1   0   8   24.80    6.00
  -1   0   8   23.80    2.20
   1   0  -7  993.90   25.20
   1   0  -7 1003.10   27.10
   1   0  -7 1004.80   27.50
   1   0  -7 1019.90   26.40
   1   0  -7  992.40   26.70
   1   0  -7  984.90   28.20
   1   0  -7 1065.99   40.50
  -1   0   7  983.10   26.40
  -1   0   7  991.00   26.70
  -1   0   7  980.60   27.90
  -1   0   7 1016.80   26.40
  -1   0   7  979.50   25.70
  -1   0   7  939.31   38.10
   1   0  -6   70.99    4.10
   1   0  -6   81.99    2.40
   1   0  -6   72.99    3.80
   1   0  -6   78.69    3.50
   1   0  -6   81.59    8.80
   1   0  -6   73.19    3.50
   1   0  -6   70.49    3.10
  -1   0   6   74.79    4.00
  -1   0   6   70.39    3.10
  -1   0   6   73.49    2.80
  -1   0   6   71.89    7.90
  -1   0   6   75.59    3.40
   1   0  -5  123.39    9.90
   1   0  -5  111.69    4.00
   1   0  -5  108.69    4.10
   1   0  -5  117.59    4.50
   1   0  -5  109.89    4.60
   1   0  -5  112.09    3.30
  -1   0   5  113.19    4.10
  -1   0   5  111.19    4.70
  -1   0   5  114.19    4.00
  -1   0   5  110.59    8.90
   1   0  -4 2621.94   71.09
   1   0  -4 2764.02   68.89
   1   0  -4 2615.44   70.99
   1   0  -4 2599.14   70.69
   1   0  -4 2534.25   70.79
   1   0  -4 2549.74   76.49
   1   0  -4 2592.64   70.49
  -1   0   4 2898.81   70.29
  -1   0   4 2886.61   72.99
  -1   0   4 3021.10   75.39
   1   0  -3  145.39    4.90
   1   0  -3  149.88    4.30
   1   0  -3  153.08    3.90
   1   0  -3  141.89    4.40
   1   0  -3  160.78    9.10
   1   0  -3  141.49    4.90
   1   0  -3  132.79    4.70
   1   0  -3  148.19    3.90
   1   0  -3  147.49    5.00
  -1   0   3  141.49    4.90
  -1   0   3  155.78    8.50
  -1   0   3  147.69    4.10
  -1   0   3  153.48    4.50
   1   0  -2 1101.69   28.10
   1   0  -2 1138.09   28.20
   1   0  -2 1131.59   27.70
   1   0  -2 1054.79   27.60
   1   0  -2  986.50   27.50
   1   0  -2 1069.79   28.10
   1   0  -2 1093.69   34.70
   1   0  -2 1066.49   29.20
   1   0  -2  992.30   27.30
   1   0  -2 1113.29   27.80
  -1   0   2 1142.29   27.70
  -1   0   2 1166.18   41.20
  -1   0   2 1056.79   28.10
  -1   0   2 1109.29   28.40
  -1   0   2 1035.50   27.50
  -1   0   2 1114.39   30.20
   1   0  -1 1357.46   34.40
   1   0  -1 1278.07   34.80
   1   0  -1 1410.36   35.80
   1   0  -1 1245.38   33.60
   1   0  -1 1414.56   34.30
   1   0  -1 1424.56   33.80
   1   0  -1 1201.08   34.30
   1   0  -1 1308.37   34.00
   1   0   1 1036.70   30.90
   1   0   1 1325.87   32.90
   1   0   1 1275.77   39.10
   1   0   1 1163.78   31.50
   1   0   1 1144.39   31.10
   1   0   1 1373.06   30.80
  -1   0  -1 1156.28   32.20
  -1   0  -1 1209.58   31.80
   1   0   2 1113.09   28.80
   1   0   2 1154.28   31.40
   1   0   2 1098.59   28.20
   1   0   2 1153.38   29.80
   1   0   2 1097.79   29.40
   1   0   2 1109.19   29.20
  -1   0  -2 1157.08   29.90
  -1   0  -2 1079.59   28.60
  -1   0  -2 1190.48   29.50
  -1   0  -2 1100.69   33.40
  -1   0  -2 1096.39   29.60
  -1   0  -2 1170.98   30.40
   1   0   3  151.68    8.50
   1   0   3  142.59    4.80
   1   0   3  149.88    4.40
   1   0   3  151.08    4.50
   1   0   3  145.89    4.20
   1   0   3  137.39    5.00
   1   0   3  153.38    4.00
  -1   0  -3  138.89    5.10
  -1   0  -3  150.78    4.60
  -1   0  -3  136.59    4.70
  -1   0  -3  140.29    4.30
  -1   0  -3  141.29    4.70
  -1   0  -3  130.69    8.60
   1   0   4 2628.94   95.09
   1   0   4 2617.34   71.29
   1   0   4 2830.82   72.29
   1   0   4 2816.22   73.89
   1   0   4 2880.81   73.29
   1   0   4 3051.29   74.89
  -1   0  -4 3029.80  108.09
  -1   0  -4 2858.51   71.79
  -1   0  -4 2717.33   74.49
  -1   0  -4 2767.42   75.29
  -1   0  -4 2522.35   74.29
   1   0   5  114.89    4.20
   1   0   5  113.49    3.80
   1   0   5  113.59    3.70
   1   0   5  112.49    4.80
   1   0   5  134.69   10.00
   1   0   5  113.49    4.10
  -1   0  -5  110.59    4.50
  -1   0  -5  119.39   10.10
  -1   0  -5  112.79    4.50
  -1   0  -5  113.79    4.20
  -1   0  -5  113.59    5.10
   1   0   6   73.99    2.80
   1   0   6   74.39    3.90
   1   0   6   73.49    8.20
   1   0   6   72.59    3.30
   1   0   6   72.69    3.30
  -1   0  -6   71.29    3.50
  -1   0  -6   72.59    3.20
  -1   0  -6   64.39    8.10
  -1   0  -6   69.49    4.10
   1   0   7 1075.09   40.20
   1   0   7  983.80   26.90
   1   0   7 1018.60   27.20
   1   0   7 1014.20   28.30
   1   0   7 1004.30   26.30
  -1   0  -7 1009.90   27.50
  -1   0  -7  980.50   26.90
  -1   0  -7 1046.00   41.20
  -1   0  -7 1018.60   28.80
  -1   0  -7  988.90   27.60
   1   0   8   29.30    6.40
   1   0   8   22.40    2.00
   1   0   8   24.10    2.70
   1   0   8   23.00    2.20
   1   0   8   25.80    1.70
  -1   0  -8   24.30    6.10
  -1   0  -8   22.50    2.80
  -1   0  -8   25.20    2.30
  -1   0  -8   27.20    1.90
  -1   0  -8   22.10    2.30
  -1   0  -8   22.00    2.00
   1   0   9  195.08   16.30
   1   0   9  183.18    6.30
   1   0   9  182.48    6.90
   1   0   9  185.38    7.10
   1   0   9  185.58    8.20
  -1   0  -9  183.18   16.60
  -1   0  -9  185.38    7.20
  -1   0  -9  188.88    6.90
  -1   0  -9  198.08    8.60
  -1   0  -9  189.58    7.60
   1   0  10  371.26   11.90
   1   0  10  374.36   12.20
   1   0  10  363.66   13.50
   1   0  10  362.16   24.10
   1   0  10  393.06   12.10
  -1   0 -10  380.76   12.70
  -1   0 -10  376.36   12.20
  -1   0 -10  361.76   13.70
  -1   0 -10  331.57   24.00
  -1   0 -10  384.16   11.90
   1   0  11  331.17   11.20
   1   0  11  337.37   11.30
   1   0  11  324.97   12.90
   1   0  11  328.77   11.50
   1   0  11  349.96   24.80
  -1   0 -11  352.86   14.00
  -1   0 -11  324.37   11.00
  -1   0 -11  326.27   11.90
  -1   0 -11  324.67   11.50
  -1   0 -11  339.37   13.20
  -1   0 -11  311.57   24.20
   1   0  12  117.79   15.00
   1   0  12  134.49    6.10
   1   0  12  126.99    6.20
   1   0  12  135.29    6.50
  -1   0 -12  141.99   16.70
  -1   0 -12  132.89    6.80
  -1   0 -12  132.69    6.40
   1   0  13   35.20    3.40
   1   0  13   35.90    3.70
   1   0  13   35.30    3.30
   1   0  13   39.30    9.80
  -1   0 -13   48.90    3.80
  -1   0 -13   42.50   10.20
   1   1 -13  381.96   13.30
  -1  -1  13  373.56   13.30
  -1  -1  13  379.76   28.10
  -1  -1  13  366.66   12.70
   1   1 -12   12.20    2.90
   1   1 -12   13.90    2.40
  -1  -1  12   11.40    5.70
  -1  -1  12   17.70    2.40
  -1  -1  12   18.50    2.60
   1   1 -11   99.09    5.30
   1   1 -11  106.89   13.80
   1   1 -11   97.09    4.70
   1   1 -11   99.99    5.80
   1   1 -11   99.69    6.20
  -1  -1  11   94.59    4.70
  -1  -1  11   85.19   12.40
  -1  -1  11   98.39    6.40
  -1  -1  11   96.69    5.00
  -1  -1  11   96.79    5.30
   1   1 -10   55.49    9.60
   1   1 -10   64.29    4.60
   1   1 -10   62.19    4.40
   1   1 -10   58.89    3.90
   1   1 -10   68.89    3.60
  -1  -1  10   62.59    3.80
  -1  -1  10   60.49    3.90
  -1  -1  10   61.59    3.10
  -1  -1  10   61.69   10.00
  -1  -1  10   59.29    4.60
  -1  -1  10   54.19    3.30
   1   1  -9    0.30    1.10
   1   1  -9    2.80    1.40
   1   1  -9    2.70    1.20
   1   1  -9    0.90    0.90
  -1  -1   9    2.10    2.90
  -1  -1   9   -0.10    0.90
  -1  -1   9    3.40    1.70
  -1  -1   9    2.20    1.00
  -1  -1   9    2.00    1.00
  -1  -1   9    0.50    0.70
   1   1  -8 1051.99   42.00
   1   1  -8  970.90   27.80
   1   1  -8  985.40   26.00
   1   1  -8  964.10   27.30
   1   1  -8  983.20   28.30
   1   1  -8  973.30   26.50
  -1  -1   8  995.90   26.70
  -1  -1   8  992.00   25.90
  -1  -1   8  967.50   26.40
  -1  -1   8  984.70   28.30
  -1  -1   8 1055.09   40.90
  -1  -1   8  947.61   26.90
   1   1  -7  863.91   36.50
   1   1  -7  898.51   25.70
   1   1  -7  901.51   24.10
   1   1  -7  938.51   25.40
   1   1  -7  892.31   24.90
   1   1  -7  868.61   23.50
  -1  -1   7  878.41   35.80
  -1  -1   7  934.11   25.70
  -1  -1   7  894.31   24.50
  -1  -1   7  948.31   23.70
   1   1  -6   11.20    1.70
   1   1  -6    9.40    1.70
   1   1  -6   11.40    4.00
   1   1  -6   12.80    1.30
   1   1  -6   13.40    1.10
   1   1  -6   11.30    1.60
   1   1  -6   10.30    0.90
  -1  -1   6   11.30    3.80
  -1  -1   6   12.20    1.40
   1   1  -5  811.72   21.50
   1   1  -5  746.03   19.80
   1   1  -5  776.62   21.10
   1   1  -5  769.02   21.40
   1   1  -5  669.23   28.80
   1   1  -5  772.22   19.80
   1   1  -5  748.93   20.20
  -1  -1   5  802.82   20.60
  -1  -1   5  799.02   21.40
  -1  -1   5  788.52   20.00
  -1  -1   5  794.22   28.90
   1   1  -4   33.20    1.40
   1   1  -4   33.70    1.30
   1   1  -4   29.00    2.10
   1   1  -4   27.60    1.50
   1   1  -4   29.40    4.40
   1   1  -4   30.50    2.10
   1   1  -4   30.40    1.60
   1   1  -4   34.30    2.10
  -1  -1   4   37.00    2.20
  -1  -1   4   29.90    1.50
  -1  -1   4   32.20    1.30
  -1  -1   4   31.70    1.70
  -1  -1   4   28.90    4.00
   1   1  -3 1238.48   32.90
   1   1  -3 1235.18   31.90
   1   1  -3 1250.87   33.60
   1   1  -3 1239.58   38.30
   1   1  -3 1314.57   32.20
   1   1  -3 1251.57   32.40
   1   1  -3 1245.78   32.70
   1   1  -3 1196.68   32.80
  -1  -1   3 1383.76   33.60
  -1  -1   3 1350.06   34.70
  -1  -1   3 1193.98   32.70
  -1  -1   3 1320.07   34.40
  -1  -1   3 1281.67   32.30
  -1  -1   3 1360.36   41.10
   1   1  -2 3508.35   90.29
   1   1  -2 3242.48   90.09
   1   1  -2 3618.14   86.09
   1   1  -2 3673.33   87.59
   1   1  -2 3300.97   88.89
   1   1  -2 3450.55   90.29
   1   1  -2 3371.06   88.29
  -1  -1   2 3333.17   87.69
  -1  -1   2 3522.15   87.79
  -1  -1   2 3422.66   89.19
  -1  -1   2 3316.47   90.39
  -1  -1   2 3329.27  104.39
  -1  -1   2 3408.76   87.79
   1   1  -1  159.48    6.00
   1   1  -1  163.48    4.30
   1   1  -1  160.98    4.40
   1   1  -1  158.38    4.50
   1   1  -1  150.38    4.70
   1   1  -1  158.88    4.30
   1   1  -1  153.18    4.50
   1   1  -1  143.89    4.60
   1   1  -1  158.98    4.00
  -1  -1   1  155.48    4.60
  -1  -1   1  161.58    4.30
  -1  -1   1  157.78    4.50
  -1  -1   1  154.88    4.20
  -1  -1   1  164.18    4.20
  -1  -1   1  158.18    5.80
   1   1   0  618.94   15.20
   1   1   0  601.64   15.30
   1   1   0  617.24   15.50
   1   1   0  537.25   16.30
   1   1   0  618.94   15.20
   1   1   0  635.34   15.60
   1   1   0  611.24   15.10
   1   1   0  575.34   15.10
   1   1   0  667.73   16.10
   1   1   0  621.44   15.20
  -1  -1   0  595.94   15.40
  -1  -1   0  605.84   21.00
  -1  -1   0  542.95   15.50
  -1  -1   0  528.15   15.30
   1   1   1 2245.38   57.59
   1   1   1 2207.38   57.69
   1   1   1 2174.48   56.39
   1   1   1 2267.57   59.39
   1   1   1 2271.97   70.59
   1   1   1 2224.08   57.29
   1   1   1 2297.67   59.09
  -1  -1  -1 2177.28   55.89
  -1  -1  -1 2013.80   58.89
  -1  -1  -1 2532.05   75.29
  -1  -1  -1 2151.68   58.79
  -1  -1  -1 2202.18   59.59
   1   1   2   58.79    4.10
   1   1   2   52.99    1.80
   1   1   2   48.60    1.40
   1   1   2   48.80    2.30
   1   1   2   49.80    2.10
   1   1   2   51.29    1.90
   1   1   2   50.89    1.80
   1   1   2   52.79    1.70
  -1  -1  -2   52.69    2.40
  -1  -1  -2   53.09    2.10
  -1  -1  -2   50.39    1.50
  -1  -1  -2   51.59    2.40
  -1  -1  -2   53.19    1.90
  -1  -1  -2   53.99    2.20
   1   1   3 2007.10   66.39
   1   1   3 2231.58   58.99
   1   1   3 2356.06   58.99
   1   1   3 2320.37   61.99
   1   1   3 2240.98   56.79
   1   1   3 2416.56   58.59
  -1  -1  -3 2377.96   83.99
  -1  -1  -3 2106.79   56.69
  -1  -1  -3 2204.08   58.89
  -1  -1  -3 2182.18   60.09
  -1  -1  -3 2176.98   59.09
  -1  -1  -3 2154.68   61.69
   1   1   4  674.83   17.30
   1   1   4  671.83   18.10
   1   1   4  665.73   17.40
   1   1   4  659.53   24.50
   1   1   4  682.53   17.30
   1   1   4  694.03   17.00
  -1  -1  -4  642.24   17.60
  -1  -1  -4  680.23   25.90
  -1  -1  -4  645.44   18.60
  -1  -1  -4  610.64   18.00
  -1  -1  -4  634.54   17.70
  -1  -1  -4  621.84   17.00
   1   1   5  203.78    5.90
   1   1   5  191.48    6.20
   1   1   5  222.58    7.30
   1   1   5  199.78    6.20
   1   1   5  188.78   12.30
  -1  -1  -5  211.38   13.70
  -1  -1  -5  197.98    7.50
  -1  -1  -5  191.88    6.00
  -1  -1  -5  203.88    6.60
  -1  -1  -5  194.78    7.00
  -1  -1  -5  205.68    6.60
   1   1   6 1178.98   30.20
   1   1   6 1174.18   31.50
   1   1   6 1091.49   29.70
   1   1   6 1165.08   41.70
   1   1   6 1108.29   30.20
   1   1   6 1157.58   30.40
  -1  -1  -6 1166.98   30.70
  -1  -1  -6 1169.08   31.10
  -1  -1  -6 1187.08   32.10
  -1  -1  -6 1198.48   30.10
  -1  -1  -6 1124.89   42.70
  -1  -1  -6 1177.48   30.50
   1   1   7   34.50    2.00
   1   1   7   33.90    2.90
   1   1   7   30.50    6.00
   1   1   7   38.80    2.40
   1   1   7   33.70    2.40
   1   1   7   31.80    2.20
  -1  -1  -7   38.40    2.20
  -1  -1  -7   36.80    2.30
  -1  -1  -7   35.50    3.20
  -1  -1  -7   35.10    6.90
  -1  -1  -7   36.70    2.80
  -1  -1  -7   35.70    2.50
   1   1   8   28.50    6.30
   1   1   8   27.50    1.90
   1   1   8   26.80    2.80
   1   1   8   28.20    2.10
   1   1   8   26.00    2.30
   1   1   8   28.90    2.20
  -1  -1  -8   31.50    2.60
  -1  -1  -8   26.60    2.00
  -1  -1  -8   28.60    2.50
  -1  -1  -8   27.10    6.70
  -1  -1  -8   25.60    2.90
  -1  -1  -8   29.80    2.10
   1   1   9  806.12   22.70
   1   1   9  880.31   38.70
   1   1   9  777.42   21.90
   1   1   9  809.12   24.40
   1   1   9  795.82   22.50
   1   1   9  813.02   22.90
  -1  -1  -9  801.72   23.20
  -1  -1  -9  841.22   39.20
  -1  -1  -9  815.12   22.40
  -1  -1  -9  804.72   23.40
  -1  -1  -9  819.52   24.80
   1   1  10   53.79    4.30
   1   1  10   50.99    3.50
   1   1  10   51.69    3.40
   1   1  10   46.00    3.20
   1   1  10   55.09    9.70
  -1  -1 -10   45.10    4.10
  -1  -1 -10   45.20    2.90
  -1  -1 -10   44.70    3.50
  -1  -1 -10   45.30    3.50
  -1  -1 -10   59.09   10.30
   1   1  11  212.68    9.90
   1   1  11  211.18    8.30
   1   1  11  218.48    8.20
   1   1  11  220.98   19.70
   1   1  11  210.08    8.40
  -1  -1 -11  216.68    8.70
  -1  -1 -11  220.88   10.00
  -1  -1 -11  204.68   19.40
  -1  -1 -11  204.78    8.40
   1   1  12   72.19    4.20
   1   1  12   72.79   12.30
   1   1  12   65.89    4.30
   1   1  12   67.29    4.40
  -1  -1 -12   58.09   11.00
  -1  -1 -12   74.09    4.70
   1   1  13   19.60    2.70
   1   1  13   14.00    2.50
   1   1  13   16.10    2.70
   1   1  13   18.20    7.80
  -1  -1 -13   20.00    8.10
  -1  -1 -13   14.20    2.60
   1   2 -13  183.58    8.30
  -1  -2  13  180.08    7.90
  -1  -2  13  174.08   19.10
  -1  -2  13  184.08    8.20
   1   2 -12   21.90    3.20
   1   2 -12   17.80    2.60
  -1  -2  12   20.70    2.50
  -1  -2  12   19.50    7.40
  -1  -2  12   21.30    2.70
   1   2 -11  648.14   20.60
   1   2 -11  655.03   20.30
   1   2 -11  639.04   19.60
  -1  -2  11  661.13   19.20
  -1  -2  11  623.74   21.00
  -1  -2  11  643.34   18.50
  -1  -2  11  666.83   19.60
  -1  -2  11  541.15   32.70
   1   2 -10  203.28    8.70
   1   2 -10  197.18    8.80
   1   2 -10  204.08   17.90
   1   2 -10  211.18    8.40
  -1  -2  10  201.58    6.90
  -1  -2  10  186.78    8.90
  -1  -2  10  197.28    7.80
  -1  -2  10  200.98    7.40
  -1  -2  10  203.58    8.00
  -1  -2  10  203.18   17.70
   1   2  -9 1015.00   28.80
   1   2  -9 1034.80   27.40
   1   2  -9 1019.50   29.20
   1   2  -9 1044.50   29.60
   1   2  -9  949.11   42.90
  -1  -2   9  984.40   29.60
  -1  -2   9 1075.99   27.30
  -1  -2   9 1060.19   28.50
  -1  -2   9 1071.49   43.90
  -1  -2   9 1016.70   28.10
  -1  -2   9 1008.90   27.70
   1   2  -8   85.29    4.60
   1   2  -8   87.89   10.70
   1   2  -8   83.49    4.80
   1   2  -8   85.49    3.70
   1   2  -8   88.99    4.90
  -1  -2   8   80.99    4.90
  -1  -2   8   84.29    3.60
  -1  -2   8   81.99    9.90
  -1  -2   8   81.99    4.20
   1   2  -7  254.27   17.30
   1   2  -7  254.87    9.30
   1   2  -7  257.57    9.00
   1   2  -7  254.17    7.80
   1   2  -7  262.27    9.40
  -1  -2   7  253.07    8.50
  -1  -2   7  247.98   16.40
  -1  -2   7  270.57    9.60
  -1  -2   7  255.47    7.90
   1   2  -6 1153.88   31.10
   1   2  -6 1098.79   28.60
   1   2  -6 1170.88   29.80
   1   2  -6 1238.38   42.80
   1   2  -6 1123.49   29.40
   1   2  -6 1154.38   31.00
   1   2  -6 1156.88   30.90
   1   2  -6 1113.19   29.40
  -1  -2   6 1145.29   30.20
  -1  -2   6 1151.78   40.60
  -1  -2   6 1057.99   30.90
  -1  -2   6 1154.28   29.60
   1   2  -5  186.38    5.50
   1   2  -5  195.78    6.00
   1   2  -5  187.88    4.90
   1   2  -5  181.38    6.60
   1   2  -5  166.68   11.70
   1   2  -5  186.48    5.80
   1   2  -5  192.18    6.90
   1   2  -5  186.48    6.80
  -1  -2   5  174.48   11.30
  -1  -2   5  196.08    6.20
  -1  -2   5  198.48    5.60
  -1  -2   5  193.88    6.90
  -1  -2   5  198.88    5.90
   1   2  -4   26.20    1.50
   1   2  -4   21.70    1.10
   1   2  -4   25.20    1.50
   1   2  -4   26.60    1.80
   1   2  -4   23.60    3.90
   1   2  -4   19.70    1.80
   1   2  -4   19.80    1.80
  -1  -2   4   22.60    1.40
  -1  -2   4   22.80    2.00
  -1  -2   4   22.60    1.30
  -1  -2   4   24.80    1.90
  -1  -2   4   21.50    1.50
   1   2  -3 3310.47   91.29
   1   2  -3 3419.56   89.89
   1   2  -3 3338.47   94.09
   1   2  -3 4008.70  125.99
   1   2  -3 3542.45   94.89
   1   2  -3 3637.44   91.49
   1   2  -3 3476.75   95.09
   1   2  -3 3749.02   93.49
  -1  -2   3 3632.54   94.29
  -1  -2   3 3709.53   94.09
  -1  -2   3 3510.75   93.89
  -1  -2   3 3487.25   93.09
  -1  -2   3 3601.04   89.69
  -1  -2   3 3361.86   95.09
  -1  -2   3 3974.60  126.69
   1   2  -2 3591.64  115.59
   1   2  -2 3798.02  103.39
   1   2  -2 4519.55  102.79
   1   2  -2 3996.50  105.49
   1   2  -2 4316.57  103.09
   1   2  -2 3712.13  101.59
   1   2  -2 3870.71  105.29
   1   2  -2 3962.50  101.49
  -1  -2   2 3718.03  103.09
  -1  -2   2 4136.49  123.59
  -1  -2   2 4319.57  103.59
  -1  -2   2 3733.53  102.49
  -1  -2   2 4013.80  103.99
  -1  -2   2 3958.10  102.89
   1   2  -1  788.62   21.00
   1   2  -1  830.82   23.80
   1   2  -1  847.12   20.90
   1   2  -1  825.62   21.20
   1   2  -1  806.92   21.20
   1   2  -1  767.62   21.20
   1   2  -1  821.92   20.60
   1   2  -1  858.51   20.70
  -1  -2   1  805.72   21.10
  -1  -2   1  753.32   21.20
  -1  -2   1  852.91   20.90
  -1  -2   1  865.81   27.20
   1   2   0 1288.07   36.10
   1   2   0 1468.95   37.10
   1   2   0 1503.25   36.00
   1   2   0 1370.56   36.70
   1   2   0 1344.77   35.50
   1   2   0 1352.86   35.30
   1   2   0 1387.56   35.90
   1   2   0 1429.26   36.00
   1   2   0 1377.96   34.90
   1   2   0 1468.65   36.20
  -1  -2   0 1220.98   36.00
  -1  -2   0 1376.56   36.60
  -1  -2   0 1299.87   35.10
  -1  -2   0 1420.36   36.30
  -1  -2   0 1578.14   50.39
   1   2   1  109.59    3.70
   1   2   1  119.49    3.70
   1   2   1  133.49    3.90
   1   2   1  120.79    3.50
   1   2   1  130.49    4.20
   1   2   1  130.09    3.70
   1   2   1  129.09    3.80
   1   2   1  143.49    6.40
  -1  -2  -1  120.19    4.00
  -1  -2  -1  122.99    4.20
  -1  -2  -1  138.69    6.50
   1   2   2 2169.98   55.39
   1   2   2 2037.80   53.29
   1   2   2 2129.59   53.59
   1   2   2 2038.70   54.59
   1   2   2 2052.69   52.99
   1   2   2 2065.69   52.59
   1   2   2 2238.88   74.39
   1   2   2 2028.00   52.59
  -1  -2  -2 1841.82   52.29
  -1  -2  -2 2330.67   76.69
  -1  -2  -2 1839.32   55.79
  -1  -2  -2 2020.70   56.19
   1   2   3   82.29    2.90
   1   2   3   81.69    3.40
   1   2   3   94.79    2.90
   1   2   3   78.09    2.90
   1   2   3   85.39    2.40
   1   2   3   92.19    6.40
   1   2   3   86.89    3.00
  -1  -2  -3   79.39    3.70
  -1  -2  -3   84.49    3.40
  -1  -2  -3   89.09    2.30
  -1  -2  -3   82.69    2.80
  -1  -2  -3   69.89    6.00
  -1  -2  -3   75.69    3.60
   1   2   4 2375.56   59.19
   1   2   4 2341.17   62.99
   1   2   4 2337.97   60.29
   1   2   4 2053.59   64.89
   1   2   4 2359.86   57.79
   1   2   4 2402.66   60.29
   1   2   4 2369.86   61.29
  -1  -2  -4 2141.39   58.09
  -1  -2  -4 2199.58   61.09
  -1  -2  -4 2324.47   58.29
  -1  -2  -4 2246.08   58.69
  -1  -2  -4 2291.97   60.99
  -1  -2  -4 2342.87   73.19
   1   2   5 3000.20   79.09
   1   2   5 3278.17   81.19
   1   2   5 3220.78   80.79
   1   2   5 2857.91   86.09
   1   2   5 3114.99   77.99
   1   2   5 3145.69   79.19
   1   2   5 3200.58   82.49
  -1  -2  -5 2932.11   77.19
  -1  -2  -5 2875.71   81.19
  -1  -2  -5 2825.92  101.89
  -1  -2  -5 2902.21   77.59
  -1  -2  -5 3022.60   77.39
  -1  -2  -5 3046.20   82.09
   1   2   6   29.80    5.60
   1   2   6   29.10    2.50
   1   2   6   27.00    1.80
   1   2   6   28.50    1.70
   1   2   6   29.20    1.40
   1   2   6   30.80    2.00
   1   2   6   30.80    2.10
  -1  -2  -6   28.60    2.10
  -1  -2  -6   25.70    2.60
  -1  -2  -6   24.70    5.40
  -1  -2  -6   28.60    2.00
  -1  -2  -6   27.30    1.50
  -1  -2  -6   28.50    2.50
   1   2   7  382.56   11.00
   1   2   7  369.06   12.50
   1   2   7  376.86   11.20
   1   2   7  396.16   21.90
   1   2   7  393.46   11.60
   1   2   7  369.16   11.40
  -1  -2  -7  375.36   12.40
  -1  -2  -7  388.16   11.60
  -1  -2  -7  379.06   11.70
  -1  -2  -7  389.36   10.80
  -1  -2  -7  359.26   21.80
  -1  -2  -7  391.06   13.20
   1   2   8  512.95   27.80
   1   2   8  572.14   16.00
   1   2   8  548.25   16.10
   1   2   8  546.05   15.50
   1   2   8  552.14   16.20
   1   2   8  548.05   17.50
  -1  -2  -8  558.84   16.40
  -1  -2  -8  588.24   18.20
  -1  -2  -8  589.04   16.10
  -1  -2  -8  553.64   29.50
  -1  -2  -8  566.44   15.40
  -1  -2  -8  552.64   17.00
   1   2   9  383.86   11.50
   1   2   9  389.16   12.30
   1   2   9  410.56   12.40
   1   2   9  383.96   11.90
   1   2   9  382.26   13.60
   1   2   9  370.56   24.10
  -1  -2  -9  390.46   13.10
  -1  -2  -9  379.86   24.90
  -1  -2  -9  386.06   14.00
   1   2  10    1.70    1.30
   1   2  10    9.80    1.70
   1   2  10    4.90    4.20
  -1  -2 -10    2.20    1.40
   1   2  11  482.65   14.70
   1   2  11  473.75   14.30
   1   2  11  447.86   14.60
   1   2  11  401.86   27.90
   1   2  11  464.75   16.50
  -1  -2 -11  457.05   15.20
  -1  -2 -11  457.55   16.60
  -1  -2 -11  465.25   30.00
  -1  -2 -11  448.76   15.10
   1   2  12  112.19   15.10
   1   2  12  113.19    5.70
   1   2  12  121.19    6.10
   1   2  12  116.09    5.50
  -1  -2 -12  114.49    6.10
  -1  -2 -12  105.59    5.90
  -1  -2 -12  100.09   14.30
   1   2  13  513.85   16.60
   1   2  13  513.75   33.90
   1   2  13  504.15   16.30
  -1  -2 -13  495.45   16.70
  -1  -2 -13  490.35   33.00
   1   3 -13  155.18    7.60
  -1  -3  13  154.78    7.50
  -1  -3  13  159.48    7.30
  -1  -3  13  139.19   17.30
   1   3 -12   81.29    5.60
   1   3 -12   87.69    5.50
  -1  -3  12   84.69    5.00
  -1  -3  12   70.09   12.10
   1   3 -11   91.59    5.70
   1   3 -11   93.49    5.60
   1   3 -11   94.79    5.70
  -1  -3  11  100.39   13.50
  -1  -3  11   86.39    4.60
  -1  -3  11   88.69    5.00
  -1  -3  11   89.99    6.20
  -1  -3  11   88.89    5.20
   1   3 -10   20.50    3.10
   1   3 -10   23.00    2.90
   1   3 -10   24.40    7.20
   1   3 -10   20.70    2.70
  -1  -3  10   22.60    7.10
  -1  -3  10   22.40    2.70
  -1  -3  10   22.90    2.20
  -1  -3  10   23.20    3.20
  -1  -3  10   21.60    2.40
  -1  -3  10   21.90    2.50
   1   3  -9  507.95   28.80
   1   3  -9  523.95   16.60
   1   3  -9  510.55   16.30
   1   3  -9  506.55   16.70
  -1  -3   9  526.15   15.00
  -1  -3   9  507.65   17.10
  -1  -3   9  504.05   28.30
  -1  -3   9  547.15   16.10
   1   3  -8   13.90    2.30
   1   3  -8   14.90    2.20
   1   3  -8   16.90    2.20
   1   3  -8   18.30    5.70
  -1  -3   8   22.40    2.20
  -1  -3   8   15.00    5.20
  -1  -3   8   19.20    2.50
   1   3  -7  321.47    9.60
   1   3  -7  311.87    8.90
   1   3  -7  309.17   10.90
   1   3  -7  304.27   10.60
   1   3  -7  308.97   10.60
   1   3  -7  320.17   19.80
  -1  -3   7  295.57   10.00
  -1  -3   7  311.37    9.50
  -1  -3   7  325.07   11.10
  -1  -3   7  321.27   19.00
   1   3  -6 1497.35   37.80
   1   3  -6 1485.05   38.60
   1   3  -6 1469.15   40.00
   1   3  -6 1484.55   40.00
   1   3  -6 1466.65   50.89
   1   3  -6 1468.45   39.50
  -1  -3   6 1468.35   40.00
  -1  -3   6 1697.53   51.59
  -1  -3   6 1509.05   38.30
  -1  -3   6 1469.85   38.60
  -1  -3   6 1502.35   39.10
   1   3  -5   55.19    2.50
   1   3  -5   50.09    3.10
   1   3  -5   52.39    3.20
   1   3  -5   55.39    1.90
   1   3  -5   60.39    6.90
  -1  -3   5   52.59    2.40
  -1  -3   5   51.99    2.70
  -1  -3   5   46.60    3.00
  -1  -3   5   52.19    6.10
  -1  -3   5   55.89    2.50
   1   3  -4  304.47    9.80
   1   3  -4  307.87    8.80
   1   3  -4  300.67    9.80
   1   3  -4  311.27    7.90
   1   3  -4  312.67   15.00
   1   3  -4  302.47    9.00
   1   3  -4  306.17    9.80
  -1  -3   4  303.77    8.90
  -1  -3   4  314.47    9.70
  -1  -3   4  326.17   14.80
  -1  -3   4  315.27    7.90
  -1  -3   4  296.47    9.00
  -1  -3   4  312.27    8.90
  -1  -3   4  317.07    9.20
   1   3  -3  903.11   30.00
   1   3  -3  922.91   25.00
   1   3  -3  970.20   24.10
   1   3  -3  920.41   25.00
   1   3  -3  905.81   24.90
   1   3  -3  976.00   24.00
   1   3  -3  925.81   23.90
  -1  -3   3  950.80   24.30
  -1  -3   3  929.51   29.80
  -1  -3   3  978.50   24.00
  -1  -3   3  942.61   24.80
  -1  -3   3  872.11   24.20
  -1  -3   3  946.01   24.20
   1   3  -2  439.26   11.40
   1   3  -2  439.86   11.60
   1   3  -2  436.96   11.50
   1   3  -2  408.16   12.00
   1   3  -2  442.16   12.40
   1   3  -2  430.06   12.30
  -1  -3   2  431.76   11.70
  -1  -3   2  454.05   12.00
  -1  -3   2  449.95   11.00
  -1  -3   2  418.46   11.70
  -1  -3   2  431.66   11.10
  -1  -3   2  440.86   12.10
  -1  -3   2  395.16   15.50
   1   3  -1  413.06   11.50
   1   3  -1  442.96   11.30
   1   3  -1  388.56   11.10
   1   3  -1  421.26   10.60
   1   3  -1  387.76   11.40
   1   3  -1  433.26   10.90
   1   3  -1  419.16   11.00
  -1  -3   1  406.86   11.50
  -1  -3   1  415.76   11.10
  -1  -3   1  406.96   10.80
  -1  -3   1  378.06   14.40
   1   3   0 1661.33   41.10
   1   3   0 1673.13   52.69
   1   3   0 1544.35   41.40
   1   3   0 1515.15   41.10
   1   3   0 1696.73   42.30
   1   3   0 1523.95   40.70
   1   3   0 1651.33   42.50
   1   3   0 1621.74   40.60
   1   3   0 1671.63   41.60
   1   3   0 1630.24   41.90
  -1  -3   0 1657.43   41.90
  -1  -3   0 1562.54   42.30
  -1  -3   0 1587.54   43.10
   1   3   1  708.93   23.50
   1   3   1  768.12   19.50
   1   3   1  761.82   19.40
   1   3   1  780.42   19.40
   1   3   1  730.13   19.40
   1   3   1  777.12   19.40
   1   3   1  766.32   19.10
   1   3   1  767.22   19.30
  -1  -3  -1  730.43   20.10
  -1  -3  -1  751.22   19.40
  -1  -3  -1  757.62   20.10
  -1  -3  -1  798.82   19.50
  -1  -3  -1  669.83   23.40
   1   3   2 2634.74   63.49
   1   3   2 2491.95   62.09
   1   3   2 2519.25   62.79
   1   3   2 2497.25   65.39
   1   3   2 2391.16   81.69
   1   3   2 2463.35   64.89
   1   3   2 2498.05   62.69
   1   3   2 2602.44   65.19
  -1  -3  -2 2313.87   65.69
  -1  -3  -2 2521.55   67.29
  -1  -3  -2 2379.66   67.39
   1   3   3   14.70    1.20
   1   3   3   14.30    1.20
   1   3   3   13.00    1.00
   1   3   3   15.00    0.90
   1   3   3   14.70    1.10
  -1  -3  -3   11.70    1.60
  -1  -3  -3   16.50    3.30
  -1  -3  -3   13.40    1.60
  -1  -3  -3   14.90    1.50
   1   3   4   34.40    1.70
   1   3   4   36.70    1.90
   1   3   4   39.50    5.10
   1   3   4   32.00    1.90
   1   3   4   32.80    1.80
   1   3   4   34.50    1.40
  -1  -3  -4   34.10    2.70
  -1  -3  -4   29.00    2.50
  -1  -3  -4   27.80    2.20
  -1  -3  -4   31.80    5.00
   1   3   5  804.92   21.60
   1   3   5  819.32   21.50
   1   3   5  838.62   22.70
   1   3   5  820.22   21.50
   1   3   5  818.92   21.60
   1   3   5  794.72   20.70
   1   3   5  823.72   21.70
   1   3   5  872.91   31.40
  -1  -3  -5  785.02   22.40
  -1  -3  -5  808.92   23.30
  -1  -3  -5  813.52   31.80
  -1  -3  -5  782.02   23.00
  -1  -3  -5  804.52   20.50
   1   3   6   24.10    1.80
   1   3   6   24.20    5.30
   1   3   6   22.10    1.70
   1   3   6   23.70    2.30
   1   3   6   23.10    1.30
   1   3   6   22.90    1.70
  -1  -3  -6   25.50    2.20
  -1  -3  -6   22.20    2.40
  -1  -3  -6   25.90    2.70
  -1  -3  -6   26.40    5.80
  -1  -3  -6   24.70    1.20
   1   3   7   18.50    1.60
   1   3   7   18.20    1.70
   1   3   7   18.00    1.80
   1   3   7   20.10    2.30
   1   3   7   18.80    1.80
   1   3   7   16.00    5.00
  -1  -3  -7   18.40    5.70
  -1  -3  -7   18.90    2.50
  -1  -3  -7   18.80    1.90
   1   3   8 1130.89   30.20
   1   3   8 1143.59   46.30
   1   3   8 1124.69   30.70
   1   3   8 1128.59   30.80
   1   3   8 1146.19   32.40
   1   3   8 1131.69   30.40
  -1  -3  -8 1210.88   47.90
  -1  -3  -8 1131.89   32.00
  -1  -3  -8 1149.29   30.90
  -1  -3  -8 1149.98   32.90
   1   3   9  248.78   10.20
   1   3   9  247.98    8.60
   1   3   9  261.87    8.50
   1   3   9  258.47    9.10
   1   3   9  263.57   20.30
   1   3   9  257.87    9.00
  -1  -3  -9  266.17   10.10
  -1  -3  -9  270.97   11.00
  -1  -3  -9  229.88   19.30
   1   3  10   98.69    6.10
   1   3  10   97.39    4.90
   1   3  10  101.79    5.10
   1   3  10  103.79    4.80
   1   3  10   94.19   12.80
  -1  -3 -10  102.09    5.70
  -1  -3 -10  102.19   13.40
  -1  -3 -10  100.09    6.30
  -1  -3 -10  104.49    5.60
   1   3  11   36.30    2.90
   1   3  11   35.70    3.20
   1   3  11   34.80    8.90
   1   3  11   35.00    4.00
   1   3  11   36.10    3.30
  -1  -3 -11   38.80    4.10
  -1  -3 -11   34.30    3.50
  -1  -3 -11   32.90    9.00
  -1  -3 -11   32.10    3.30
   1   3  12   34.40    3.20
   1   3  12   28.90    3.00
   1   3  12   35.40    3.30
   1   3  12   28.00    9.10
  -1  -3 -12   29.70    3.40
  -1  -3 -12   30.80    9.40
  -1  -3 -12   28.90    3.30
   1   3  13  235.18    9.60
   1   3  13  227.58   22.50
   1   3  13  235.18    9.40
  -1  -3 -13  252.57   23.40
  -1  -3 -13  227.68    9.80
  -1  -3 -13  239.38   10.00
   1   4 -13   59.49    4.80
  -1  -4  13   59.79    4.50
  -1  -4  13   58.29    4.70
  -1  -4  13   68.89   12.90
   1   4 -12    7.30    2.20
   1   4 -12    6.90    2.10
  -1  -4  12    7.70    1.90
  -1  -4  12    5.20    4.90
  -1  -4  12    8.80    2.10
   1   4 -11  460.95   15.70
   1   4 -11  471.95   16.20
  -1  -4  11  445.46   15.10
  -1  -4  11  461.35   29.80
  -1  -4  11  443.26   14.30
  -1  -4  11  449.16   15.00
  -1  -4  11  468.55   14.10
   1   4 -10   70.99    5.00
  -1  -4  10   77.49   11.70
  -1  -4  10   76.09    5.40
  -1  -4  10   82.99    4.80
  -1  -4  10   73.19    4.00
   1   4  -9    2.90    1.50
   1   4  -9    1.90    1.20
   1   4  -9    2.80    1.40
   1   4  -9    2.70    3.40
  -1  -4   9    3.70    1.40
  -1  -4   9    1.30    3.10
  -1  -4   9    3.10    1.10
   1   4  -8  477.85   13.90
   1   4  -8  469.75   14.80
   1   4  -8  462.85   26.60
   1   4  -8  473.05   15.30
   1   4  -8  479.85   15.50
  -1  -4   8  486.65   14.70
  -1  -4   8  477.95   13.90
  -1  -4   8  444.36   25.50
  -1  -4   8  472.55   15.70
   1   4  -7   34.40    3.10
   1   4  -7   33.70    2.30
   1   4  -7   31.40    6.50
   1   4  -7   32.60    3.10
  -1  -4   7   32.70    6.50
  -1  -4   7   33.90    2.60
  -1  -4   7   37.20    2.40
  -1  -4   7   35.60    2.10
  -1  -4   7   35.20    3.00
   1   4  -6  455.65   23.20
   1   4  -6  473.05   13.60
   1   4  -6  472.65   14.90
   1   4  -6  473.95   14.10
   1   4  -6  506.55   15.20
  -1  -4   6  494.35   15.00
  -1  -4   6  496.05   13.80
  -1  -4   6  507.15   14.20
  -1  -4   6  438.46   22.30
  -1  -4   6  483.65   13.50
   1   4  -5 1374.06   35.10
   1   4  -5 1352.46   36.50
   1   4  -5 1389.06   36.50
   1   4  -5 1343.67   35.20
   1   4  -5 1348.27   45.50
   1   4  -5 1349.77   36.50
  -1  -4   5 1376.66   36.40
  -1  -4   5 1296.37   44.60
  -1  -4   5 1369.16   35.50
  -1  -4   5 1368.26   35.30
  -1  -4   5 1394.96   35.20
   1   4  -4   10.40    1.10
   1   4  -4    8.90    1.50
   1   4  -4    6.80    2.60
   1   4  -4    6.00    1.20
   1   4  -4    8.90    0.90
   1   4  -4    6.30    1.30
  -1  -4   4    7.80    1.40
  -1  -4   4    6.30    1.00
  -1  -4   4    6.80    1.00
  -1  -4   4    8.40    1.20
  -1  -4   4    8.10    2.80
  -1  -4   4    9.10    0.90
   1   4  -3  578.34   21.90
   1   4  -3  592.34   15.30
   1   4  -3  574.14   16.50
   1   4  -3  558.54   16.30
   1   4  -3  583.64   16.60
   1   4  -3  581.54   15.40
   1   4  -3  579.44   15.60
  -1  -4   3  564.94   15.90
  -1  -4   3  585.54   15.80
  -1  -4   3  587.64   14.80
  -1  -4   3  572.54   15.70
  -1  -4   3  597.14   21.90
  -1  -4   3  580.34   16.30
   1   4  -2  590.44   15.60
   1   4  -2  537.25   15.90
   1   4  -2  575.14   15.00
   1   4  -2  634.24   21.50
   1   4  -2  559.24   16.20
   1   4  -2  568.04   16.20
   1   4  -2  596.14   15.30
  -1  -4   2  569.34   16.10
  -1  -4   2  571.84   15.60
  -1  -4   2  609.24   21.20
  -1  -4   2  575.54   16.00
  -1  -4   2  590.94   14.90
  -1  -4   2  577.94   15.60
   1   4  -1   22.10    1.50
   1   4  -1   22.40    1.30
   1   4  -1   22.60    1.60
   1   4  -1   22.80    3.20
   1   4  -1   20.70    1.50
   1   4  -1   24.10    1.00
   1   4  -1   23.00    1.40
  -1  -4   1   23.10    0.90
  -1  -4   1   24.30    1.30
  -1  -4   1   22.50    1.40
  -1  -4   1   24.10    3.30
  -1  -4   1   23.40    1.80
   1   4   0 2703.23   70.69
   1   4   0 2889.01   67.59
   1   4   0 2489.95   69.39
   1   4   0 2602.54   71.19
   1   4   0 2730.03   69.89
   1   4   0 2632.44   71.09
   1   4   0 2492.55   69.19
   1   4   0 2798.72   68.09
   1   4   0 2795.52   71.49
   1   4   0 3058.19   93.39
  -1  -4   0 2590.54   71.99
  -1  -4   0 2447.46   88.19
  -1  -4   0 2739.93   70.79
  -1  -4   0 2726.13   73.09
   1   4   1  888.51   28.60
   1   4   1  887.81   22.80
   1   4   1  895.01   23.10
   1   4   1  913.21   23.00
   1   4   1  899.51   22.80
   1   4   1  858.71   23.10
   1   4   1  874.81   23.10
   1   4   1  865.91   22.80
  -1  -4  -1  883.51   23.00
  -1  -4  -1  890.41   23.90
  -1  -4  -1  882.31   22.60
  -1  -4  -1  918.11   29.10
  -1  -4  -1  877.21   23.70
   1   4   2   89.89    3.40
   1   4   2   91.19    3.40
   1   4   2   92.19    3.30
   1   4   2   93.29    3.30
   1   4   2   97.69    3.30
   1   4   2   91.99    3.70
   1   4   2   85.89    6.70
   1   4   2   88.79    2.80
  -1  -4  -2   96.29    3.40
  -1  -4  -2   93.89    4.10
  -1  -4  -2   97.59    3.60
  -1  -4  -2   93.59    4.20
   1   4   3  801.52   20.80
   1   4   3  795.82   20.90
   1   4   3  811.82   20.70
   1   4   3  836.22   21.10
   1   4   3  733.53   27.40
   1   4   3  843.12   20.50
  -1  -4  -3  818.42   22.00
  -1  -4  -3  748.63   22.10
  -1  -4  -3  765.12   28.30
  -1  -4  -3  782.52   21.70
   1   4   4    3.50    2.10
   1   4   4    6.00    0.90
   1   4   4    4.30    0.80
   1   4   4    4.10    0.70
   1   4   4    3.40    0.80
  -1  -4  -4    5.90    2.70
  -1  -4  -4    3.20    1.10
   1   4   5  533.25   14.40
   1   4   5  512.75   14.40
   1   4   5  501.85   13.60
   1   4   5  517.45   14.70
   1   4   5  532.85   14.50
   1   4   5  545.05   23.50
  -1  -4  -5  539.35   16.30
  -1  -4  -5  525.05   16.10
  -1  -4  -5  477.45   23.40
  -1  -4  -5  522.65   15.60
   1   4   6 1597.04   53.19
   1   4   6 1527.25   40.20
   1   4   6 1601.04   40.40
   1   4   6 1557.04   40.10
   1   4   6 1594.14   40.70
  -1  -4  -6 1549.74   42.40
  -1  -4  -6 1522.45   41.30
  -1  -4  -6 1545.05   42.20
  -1  -4  -6 1542.25   54.29
   1   4   7   22.00    1.90
   1   4   7   17.80    5.30
   1   4   7   21.70    2.00
   1   4   7   21.90    2.10
   1   4   7   20.70    1.90
  -1  -4  -7   19.50    2.80
  -1  -4  -7   21.40    2.80
  -1  -4  -7   21.00    2.20
  -1  -4  -7   15.20    5.40
   1   4   8  144.79    5.80
   1   4   8  133.19    5.80
   1   4   8  147.49    7.00
   1   4   8  143.79    5.60
   1   4   8  145.29    5.60
   1   4   8  142.99    5.90
   1   4   8  127.99   13.40
  -1  -4  -8  141.39   14.50
  -1  -4  -8  140.19    6.10
  -1  -4  -8  150.58    7.10
  -1  -4  -8  152.48    7.40
   1   4   9   69.09    4.00
   1   4   9   63.59    3.90
   1   4   9   71.19   10.90
   1   4   9   65.69    3.80
   1   4   9   67.49    3.60
   1   4   9   66.19    4.80
   1   4   9   69.09    3.70
  -1  -4  -9   68.09    4.60
  -1  -4  -9   66.19    5.00
  -1  -4  -9   70.39   11.10
  -1  -4  -9   65.09    4.60
   1   4  10    5.60    1.50
   1   4  10    2.60    1.10
   1   4  10    6.10    1.60
   1   4  10    6.40    4.90
  -1  -4 -10    7.00    5.00
  -1  -4 -10    2.20    1.50
  -1  -4 -10    4.40    1.80
  -1  -4 -10    4.90    1.70
   1   4  11  418.66   29.70
   1   4  11  494.45   15.70
   1   4  11  498.15   15.60
   1   4  11  494.35   15.50
  -1  -4 -11  495.25   16.70
  -1  -4 -11  495.55   16.40
  -1  -4 -11  498.95   32.40
   1   4  12   95.29    5.20
   1   4  12   91.79    5.30
   1   4  12   88.49    5.30
   1   4  12   88.29   14.20
  -1  -4 -12   90.79    5.60
  -1  -4 -12   88.59   14.30
  -1  -4 -12   91.59    5.80
   1   4  13    4.40    4.70
   1   4  13   -0.20    1.20
   1   4  13    1.20    1.60
  -1  -4 -13    0.90    3.50
  -1  -4 -13   -0.20    1.20
  -1  -4 -13    4.10    1.80
   1   5 -12  137.79    7.30
   1   5 -12  126.39    7.30
  -1  -5  12  143.59    7.10
  -1  -5  12  128.69    6.80
  -1  -5  12  133.59   16.90
   1   5 -11  328.47   12.60
   1   5 -11  325.87   12.80
  -1  -5  11  321.67   11.90
  -1  -5  11  329.67   25.40
  -1  -5  11  313.17   10.80
   1   5 -10  467.05   15.60
   1   5 -10  446.46   15.50
  -1  -5  10  447.56   13.90
  -1  -5  10  462.05   16.30
  -1  -5  10  371.16   26.60
  -1  -5  10  464.35   14.90
   1   5  -9   73.59    4.90
   1   5  -9   78.69    5.00
  -1  -5   9   65.49    5.00
  -1  -5   9   72.09   10.80
  -1  -5   9   70.49    4.40
  -1  -5   9   72.79    4.00
   1   5  -8   24.50    2.10
   1   5  -8   23.50    7.30
   1   5  -8   28.00    3.20
   1   5  -8   23.70    2.80
  -1  -5   8   21.30    6.20
  -1  -5   8   26.30    2.30
  -1  -5   8   24.00    2.50
  -1  -5   8   26.80    3.10
   1   5  -7  622.34   18.90
   1   5  -7  647.64   19.00
   1   5  -7  614.44   17.20
   1   5  -7  515.65   28.10
  -1  -5   7  633.44   17.20
  -1  -5   7  618.14   17.90
  -1  -5   7  601.04   29.00
  -1  -5   7  631.54   17.50
  -1  -5   7  613.04   18.90
   1   5  -6   59.09    3.90
   1   5  -6   60.09    3.10
   1   5  -6   61.99    8.10
   1   5  -6   62.69    3.10
   1   5  -6   54.49    4.00
  -1  -5   6   60.99    3.40
  -1  -5   6   55.19    3.10
  -1  -5   6   59.89    7.80
  -1  -5   6   60.39    3.80
  -1  -5   6   62.09    3.10
   1   5  -5   64.89    4.10
   1   5  -5   77.99    8.20
   1   5  -5   67.79    4.00
   1   5  -5   78.19    4.30
   1   5  -5   72.79    3.30
  -1  -5   5   70.49    4.00
  -1  -5   5   73.59    3.40
  -1  -5   5   75.19    8.10
  -1  -5   5   72.59    3.50
  -1  -5   5   68.69    3.50
   1   5  -4 2252.07   56.09
   1   5  -4 2256.57   66.59
   1   5  -4 2299.17   56.39
   1   5  -4 2225.68   57.79
   1   5  -4 2237.38   57.49
   1   5  -4 2158.48   57.69
  -1  -5   4 2205.98   57.39
  -1  -5   4 2212.38   56.59
  -1  -5   4 2255.37   56.69
  -1  -5   4 2127.69   56.89
  -1  -5   4 2219.68   56.79
  -1  -5   4 2214.08   66.19
   1   5  -3  271.17    8.70
   1   5  -3  271.47    8.10
   1   5  -3  243.68   13.40
   1   5  -3  261.77    9.00
   1   5  -3  256.67    7.80
   1   5  -3  262.57    7.50
   1   5  -3  261.97    9.00
  -1  -5   3  263.97    8.20
  -1  -5   3  274.97    8.60
  -1  -5   3  261.57    8.70
  -1  -5   3  290.57   14.30
  -1  -5   3  265.57    8.20
   1   5  -2  538.75   14.10
   1   5  -2  538.05   15.70
   1   5  -2  545.35   14.60
   1   5  -2  528.65   15.60
   1   5  -2  546.55   21.20
   1   5  -2  521.65   15.10
   1   5  -2  550.44   14.90
  -1  -5   2  543.35   15.60
  -1  -5   2  547.25   15.00
  -1  -5   2  554.94   15.60
  -1  -5   2  563.04   14.20
  -1  -5   2  543.35   14.90
   1   5  -1  421.16   11.40
   1   5  -1  378.86   10.70
   1   5  -1  394.16   11.00
   1   5  -1  382.46   11.50
   1   5  -1  390.26   10.00
   1   5  -1  386.96   11.60
   1   5  -1  373.66   16.20
   1   5  -1  366.16   10.90
  -1  -5   1  396.56   10.00
  -1  -5   1  387.66   16.70
  -1  -5   1  387.36   11.70
  -1  -5   1  387.36   11.10
  -1  -5   1  395.66   10.80
   1   5   0  593.54   16.30
   1   5   0  524.05   21.30
   1   5   0  600.74   15.80
   1   5   0  606.04   16.20
   1   5   0  595.54   16.50
   1   5   0  591.94   15.50
   1   5   0  624.44   15.00
   1   5   0  598.54   16.30
   1   5   0  594.44   16.20
  -1  -5   0  611.54   17.10
  -1  -5   0  608.24   15.60
  -1  -5   0  603.74   16.20
  -1  -5   0  595.34   22.40
  -1  -5   0  610.44   16.30
   1   5   1  990.20   33.20
   1   5   1 1044.50   27.00
   1   5   1 1069.09   26.30
   1   5   1 1035.30   27.00
   1   5   1  999.10   26.80
   1   5   1 1072.39   26.80
   1   5   1 1003.00   26.50
   1   5   1 1051.89   26.50
  -1  -5  -1 1011.40   26.70
  -1  -5  -1 1030.40   26.80
  -1  -5  -1  985.30   27.40
  -1  -5  -1 1054.79   28.00
   1   5   2  539.55   14.90
   1   5   2  631.14   16.20
   1   5   2  554.34   15.30
   1   5   2  559.84   15.10
   1   5   2  564.44   15.30
   1   5   2  560.84   22.00
   1   5   2  579.24   15.10
   1   5   2  524.65   14.50
  -1  -5  -2  533.45   22.00
  -1  -5  -2  545.95   15.20
  -1  -5  -2  553.04   15.00
  -1  -5  -2  537.75   16.10
  -1  -5  -2  533.35   16.20
   1   5   3  299.17    8.80
   1   5   3  284.17   14.90
   1   5   3  301.07    9.10
   1   5   3  309.17    8.70
   1   5   3  289.17    9.00
   1   5   3  294.07    8.70
   1   5   3  304.27    7.80
  -1  -5  -3  307.07   10.10
  -1  -5  -3  295.67    8.90
  -1  -5  -3  297.97   10.20
  -1  -5  -3  297.87    9.30
   1   5   4 1784.52   43.70
   1   5   4 1795.82   54.89
   1   5   4 1717.23   44.10
   1   5   4 1771.22   44.20
   1   5   4 1646.74   44.40
   1   5   4 1726.83   44.40
  -1  -5  -4 1730.33   45.80
  -1  -5  -4 1741.73   55.39
  -1  -5  -4 1732.23   45.30
  -1  -5  -4 1634.74   45.90
   1   5   5  143.49    5.50
   1   5   5  169.28    5.60
   1   5   5  156.78    5.40
   1   5   5  158.58   12.10
   1   5   5  153.78    5.80
   1   5   5  155.48    4.90
  -1  -5  -5  152.08    6.50
  -1  -5  -5  156.08    7.00
  -1  -5  -5  163.78   12.80
  -1  -5  -5  151.58    6.60
   1   5   6    5.90    3.20
   1   5   6    2.80    0.90
   1   5   6    3.20    0.90
  -1  -5  -6    6.60    3.70
  -1  -5  -6    2.00    1.20
  -1  -5  -6    2.70    1.40
  -1  -5  -6    3.70    1.20
   1   5   7  727.63   33.50
   1   5   7  758.82   20.90
   1   5   7  763.82   21.20
   1   5   7  757.92   20.80
   1   5   7  749.03   20.60
  -1  -5  -7  745.13   22.80
  -1  -5  -7  744.13   35.10
  -1  -5  -7  740.43   22.80
  -1  -5  -7  741.13   21.90
   1   5   8   67.79    4.00
   1   5   8   68.69    3.80
   1   5   8   71.19   10.20
   1   5   8   67.89    3.60
   1   5   8   65.79    3.70
  -1  -5  -8   72.39    4.60
  -1  -5  -8   69.09    5.00
  -1  -5  -8   64.69   10.50
  -1  -5  -8   70.59    5.00
  -1  -5  -8   68.69    4.30
   1   5   9   77.79    4.00
   1   5   9   82.39    4.50
   1   5   9   72.89   11.00
   1   5   9   79.09    4.30
   1   5   9   77.89    4.20
  -1  -5  -9   79.69    5.00
  -1  -5  -9   86.29    5.60
  -1  -5  -9   81.79   12.20
  -1  -5  -9   87.19    5.80
   1   5  10  316.17   24.10
   1   5  10  307.37   10.90
   1   5  10  305.07   11.00
  -1  -5 -10  333.47   25.40
  -1  -5 -10  301.47   12.70
  -1  -5 -10  316.47   12.20
  -1  -5 -10  305.87   11.80
   1   5  11  271.87   23.30
   1   5  11  262.27    9.80
   1   5  11  252.17    9.70
  -1  -5 -11  236.98   22.50
  -1  -5 -11  258.77   10.90
  -1  -5 -11  253.47   10.50
   1   5  12  190.48    8.20
   1   5  12  189.78    8.20
   1   5  12  177.48   19.70
  -1  -5 -12  190.38    8.80
  -1  -5 -12  214.68   21.80
  -1  -5 -12  187.08    9.00
   1   6 -12   39.50    4.10
   1   6 -12   40.90    4.30
   1   6 -12   42.60    3.80
  -1  -6  12   34.10    9.80
  -1  -6  12   37.10    3.70
  -1  -6  12   41.70    4.10
   1   6 -11    6.10    2.00
   1   6 -11    7.90    1.80
   1   6 -11    6.30    2.10
  -1  -6  11    4.70    1.50
  -1  -6  11    3.90    1.70
  -1  -6  11    7.60    5.30
   1   6 -10  301.77   11.70
   1   6 -10  303.67   11.70
  -1  -6  10  294.37   10.20
  -1  -6  10  250.97   21.80
  -1  -6  10  294.97   11.10
   1   6  -9  156.48    7.60
   1   6  -9  146.09    7.40
   1   6  -9  151.68    6.20
  -1  -6   9  151.08    7.90
  -1  -6   9  161.58   16.30
  -1  -6   9  149.19    6.40
  -1  -6   9  146.49    6.90
   1   6  -8  250.97    8.60
   1   6  -8  248.28   10.00
   1   6  -8  266.47   10.20
  -1  -6   8  255.67   10.30
  -1  -6   8  248.98    8.80
  -1  -6   8  223.38   18.20
  -1  -6   8  248.88    9.30
   1   6  -7  134.69    5.30
   1   6  -7  124.69    6.40
   1   6  -7  136.79    6.50
  -1  -6   7  132.19    5.30
  -1  -6   7  135.49    6.50
  -1  -6   7  130.79    5.60
  -1  -6   7  129.39    5.80
  -1  -6   7  111.69   11.90
   1   6  -6   15.30    1.70
   1   6  -6   13.30    2.30
   1   6  -6   15.60    1.60
   1   6  -6   17.90    2.40
  -1  -6   6   14.00    2.00
  -1  -6   6   12.40    4.60
  -1  -6   6   11.70    2.20
  -1  -6   6   13.30    1.70
  -1  -6   6   17.70    1.90
   1   6  -5  126.99    4.70
   1   6  -5  129.79    6.10
   1   6  -5  125.39    4.90
   1   6  -5  120.19    5.90
   1   6  -5  123.49    5.70
   1   6  -5  127.79   11.00
  -1  -6   5  125.59    5.10
  -1  -6   5  125.29    5.20
  -1  -6   5  125.89   11.00
  -1  -6   5  124.39    5.80
  -1  -6   5  127.69    5.30
   1   6  -4 1000.80   26.00
   1   6  -4  942.61   27.30
   1   6  -4  961.70   25.30
   1   6  -4  970.60   27.40
   1   6  -4  971.50   26.90
   1   6  -4  948.61   35.60
  -1  -6   4 1079.09   36.90
  -1  -6   4  965.90   27.00
  -1  -6   4  956.80   26.20
  -1  -6   4  974.70   25.20
  -1  -6   4  962.10   26.60
  -1  -6   4  963.40   26.20
   1   6  -3   83.09    4.40
   1   6  -3   88.19    3.70
   1   6  -3   86.29    4.50
   1   6  -3   83.59    3.40
   1   6  -3   73.09    7.50
   1   6  -3   88.99    4.10
   1   6  -3   84.89    3.00
  -1  -6   3   92.99    4.30
  -1  -6   3   87.19    3.80
  -1  -6   3   73.29    3.20
  -1  -6   3   88.89    4.20
  -1  -6   3   77.19    7.80
  -1  -6   3   84.99    3.70
   1   6  -2   32.60    4.90
   1   6  -2   28.50    2.50
   1   6  -2   27.60    2.10
   1   6  -2   28.70    2.40
   1   6  -2   27.30    1.90
   1   6  -2   29.80    1.80
  -1  -6   2   26.40    2.30
  -1  -6   2   28.60    1.50
  -1  -6   2   29.80    2.30
  -1  -6   2   27.80    2.00
  -1  -6   2   26.30    4.70
  -1  -6   2   26.80    2.00
   1   6  -1  672.53   18.40
   1   6  -1  693.73   19.40
   1   6  -1  683.53   18.70
   1   6  -1  702.73   18.30
   1   6  -1  689.93   18.90
   1   6  -1  688.13   17.40
   1   6  -1  675.73   19.20
   1   6  -1  626.94   25.20
  -1  -6   1  701.83   18.90
  -1  -6   1  711.33   17.40
  -1  -6   1  706.73   18.40
  -1  -6   1  707.63   19.70
   1   6   0   28.10    4.40
   1   6   0   36.50    2.10
   1   6   0   35.60    1.60
   1   6   0   33.80    2.20
   1   6   0   32.60    2.30
   1   6   0   30.60    1.80
  -1  -6   0   31.00    2.10
  -1  -6   0   34.70    5.10
  -1  -6   0   31.20    1.50
  -1  -6   0   32.70    2.10
   1   6   1  807.12   21.60
   1   6   1  811.02   21.90
   1   6   1  793.22   21.20
   1   6   1  856.61   29.70
   1   6   1  837.02   22.00
   1   6   1  772.82   21.40
   1   6   1  796.62   21.70
  -1  -6  -1  825.12   30.10
  -1  -6  -1  809.82   21.70
  -1  -6  -1  783.02   22.10
  -1  -6  -1  792.32   22.80
  -1  -6  -1  800.82   21.20
   1   6   2  227.78    6.70
   1   6   2  219.08    7.40
   1   6   2  227.48    7.00
   1   6   2  233.88    7.30
   1   6   2  191.68   12.40
   1   6   2  231.48    7.50
   1   6   2  228.18    7.40
  -1  -6  -2  240.38    7.40
  -1  -6  -2  240.08    8.60
  -1  -6  -2  227.68    8.20
  -1  -6  -2  234.48    7.40
  -1  -6  -2  225.48   13.60
   1   6   3  129.99    4.60
   1   6   3  122.39    4.90
   1   6   3  133.19    4.70
   1   6   3  123.39    4.90
   1   6   3  125.39    4.70
   1   6   3  131.79   10.30
  -1  -6  -3  125.09    5.80
  -1  -6  -3  137.49   10.70
  -1  -6  -3  124.49    4.80
  -1  -6  -3  123.79    5.80
  -1  -6  -3  122.39    5.10
   1   6   4  303.27    8.80
   1   6   4  283.37    8.90
   1   6   4  296.37    9.40
   1   6   4  292.67    9.30
   1   6   4  301.57   16.90
   1   6   4  287.57    8.80
  -1  -6  -4  269.37    8.90
  -1  -6  -4  283.87   10.40
  -1  -6  -4  312.47   10.80
  -1  -6  -4  270.67    9.70
  -1  -6  -4  284.57    9.60
  -1  -6  -4  309.87   17.80
   1   6   5   19.70    1.80
   1   6   5   18.40    1.70
   1   6   5   20.30    2.00
   1   6   5   20.10    4.90
   1   6   5   18.40    2.00
  -1  -6  -5   22.70    1.90
  -1  -6  -5   21.90    5.50
  -1  -6  -5   20.80    2.30
   1   6   6    4.50    1.20
   1   6   6    3.20    1.00
   1   6   6    7.90    3.70
   1   6   6    4.90    1.10
  -1  -6  -6    4.80    3.50
  -1  -6  -6    5.30    1.10
  -1  -6  -6    4.10    1.40
  -1  -6  -6    5.90    1.70
  -1  -6  -6    6.40    1.80
  -1  -6  -6    3.50    1.40
   1   6   7  874.41   24.20
   1   6   7  915.91   39.10
   1   6   7  880.61   24.40
   1   6   7  894.71   24.00
   1   6   7  887.51   24.70
  -1  -6  -7  888.71   26.60
  -1  -6  -7  855.81   26.20
  -1  -6  -7  868.71   25.70
  -1  -6  -7  842.02   39.00
  -1  -6  -7  874.41   25.70
   1   6   8   17.50    2.40
   1   6   8   13.00    2.00
   1   6   8   10.70    1.70
   1   6   8   14.20    5.80
   1   6   8   14.00    1.80
  -1  -6  -8   11.40    2.10
  -1  -6  -8   10.50    5.20
  -1  -6  -8   17.20    2.80
  -1  -6  -8   11.60    2.30
  -1  -6  -8   13.00    2.70
   1   6   9    0.50    1.10
   1   6   9    1.90    3.20
   1   6   9    1.70    1.10
   1   6   9    1.20    1.20
  -1  -6  -9    4.20    1.80
  -1  -6  -9    2.10    1.50
  -1  -6  -9    3.40    1.60
  -1  -6  -9    4.00    3.90
   1   6  10   60.59   11.30
   1   6  10   54.49    4.10
   1   6  10   52.39    3.80
  -1  -6 -10   55.09   11.20
  -1  -6 -10   60.19    4.70
  -1  -6 -10   65.89    5.10
   1   6  11   37.80    9.90
   1   6  11   34.90    3.50
   1   6  11   34.60    3.30
  -1  -6 -11   31.60    3.90
  -1  -6 -11   29.90    8.90
  -1  -6 -11   32.10    3.60
   1   6  12  127.19    6.60
   1   6  12  123.69    6.40
   1   6  12  122.69   16.90
  -1  -6 -12  121.49   16.90
  -1  -6 -12  120.69    6.90
  -1  -6 -12  122.79    7.20
   1   7 -11    8.00    2.00
   1   7 -11    7.80    2.30
   1   7 -11   16.20    3.00
  -1  -7  11    8.00    5.70
  -1  -7  11    9.70    2.30
  -1  -7  11    9.70    2.00
   1   7 -10  272.37   11.20
   1   7 -10  268.67   11.30
   1   7 -10  261.87    9.90
  -1  -7  10  269.17   22.90
  -1  -7  10  272.47   10.70
  -1  -7  10  272.47    9.90
   1   7  -9   28.00    3.50
   1   7  -9   28.80    2.70
   1   7  -9   28.60    3.40
   1   7  -9   29.40    2.80
  -1  -7   9   29.50    2.80
  -1  -7   9   23.80    3.80
  -1  -7   9   27.40    8.10
  -1  -7   9   37.20    3.40
   1   7  -8  560.84   18.40
   1   7  -8  562.44   18.20
   1   7  -8  563.34   16.60
   1   7  -8  542.55   16.60
  -1  -7   8  562.34   17.00
  -1  -7   8  599.54   31.80
  -1  -7   8  541.65   18.40
  -1  -7   8  542.35   17.40
   1   7  -7  463.75   14.00
   1   7  -7  457.15   14.10
   1   7  -7  481.75   16.00
   1   7  -7  482.55   15.70
  -1  -7   7  467.15   14.90
  -1  -7   7  475.45   14.70
  -1  -7   7  472.45   14.50
  -1  -7   7  485.75   26.80
  -1  -7   7  450.45   15.70
   1   7  -6    1.50    0.80
   1   7  -6    1.60    0.90
   1   7  -6    3.30    1.50
   1   7  -6    5.40    1.80
  -1  -7   6    2.10    1.30
  -1  -7   6    1.80    1.00
  -1  -7   6    1.30    2.40
  -1  -7   6    1.10    1.00
  -1  -7   6    0.90    0.90
   1   7  -5  159.58    5.50
   1   7  -5  169.18    7.00
   1   7  -5  168.08   14.80
   1   7  -5  161.48    7.40
   1   7  -5  162.28    6.10
   1   7  -5  161.18    7.30
  -1  -7   5  168.28    7.20
  -1  -7   5  162.58    6.40
  -1  -7   5  163.98    6.60
   1   7  -4  214.18    6.40
   1   7  -4  197.78   14.00
   1   7  -4  205.88    7.70
   1   7  -4  203.78    8.30
   1   7  -4  198.18    8.30
   1   7  -4  201.08    6.80
   1   7  -4  199.68    7.00
  -1  -7   4  205.28    8.00
  -1  -7   4  204.58    6.40
  -1  -7   4  198.48    7.30
  -1  -7   4  205.58    7.80
  -1  -7   4  223.58   14.80
  -1  -7   4  205.58    7.40
   1   7  -3    3.60    2.50
   1   7  -3    3.30    1.10
   1   7  -3    8.20    1.70
   1   7  -3    4.80    1.00
   1   7  -3    3.50    0.90
  -1  -7   3    2.30    1.00
  -1  -7   3    6.40    3.20
  -1  -7   3    3.50    1.20
  -1  -7   3    3.40    1.20
   1   7  -2 2664.63   66.19
   1   7  -2 2386.26   75.79
   1   7  -2 2673.13   65.79
   1   7  -2 2543.65   67.19
   1   7  -2 2654.83   67.49
   1   7  -2 2473.65   65.99
  -1  -7   2 2673.53   66.29
  -1  -7   2 2791.32   78.39
  -1  -7   2 2580.84   66.39
  -1  -7   2 2568.14   66.29
  -1  -7   2 2653.83   67.19
  -1  -7   2 2595.64   67.29
   1   7  -1   42.20    2.90
   1   7  -1   42.20    2.60
   1   7  -1   46.20    3.10
   1   7  -1   40.80    2.70
  -1  -7   1   42.30    2.60
  -1  -7   1   48.90    2.40
  -1  -7   1   45.20    3.20
  -1  -7   1   42.30    6.10
   1   7   0  140.09    5.60
   1   7   0  148.99    5.10
   1   7   0  147.49    6.00
   1   7   0  146.09    5.50
   1   7   0  140.39    5.60
  -1  -7   0  153.08    4.60
  -1  -7   0  149.79   11.30
  -1  -7   0  148.69    5.60
  -1  -7   0  148.19    6.40
  -1  -7   0  142.69    5.40
   1   7   1  331.77   17.30
   1   7   1  357.46   11.10
   1   7   1  353.56   10.90
   1   7   1  351.46   10.20
   1   7   1  362.86   10.80
   1   7   1  377.76   10.60
  -1  -7  -1  350.66   11.10
  -1  -7  -1  351.06   10.80
  -1  -7  -1  353.86   10.10
  -1  -7  -1  301.47   17.30
  -1  -7  -1  380.26   12.10
   1   7   2    2.40    0.90
   1   7   2    0.90    0.70
   1   7   2    5.40    1.10
   1   7   2    2.70    2.20
   1   7   2    5.20    0.90
   1   7   2    1.20    0.80
  -1  -7  -2    3.40    2.50
  -1  -7  -2    2.80    0.90
  -1  -7  -2    4.00    1.20
  -1  -7  -2    1.60    1.10
   1   7   3  497.05   14.20
   1   7   3  489.35   14.10
   1   7   3  486.45   23.20
   1   7   3  476.75   13.80
   1   7   3  484.55   14.40
   1   7   3  492.55   14.50
  -1  -7  -3  490.15   15.50
  -1  -7  -3  489.75   23.80
  -1  -7  -3  476.75   14.40
  -1  -7  -3  511.05   15.90
  -1  -7  -3  484.75   14.20
   1   7   4 1514.35   38.80
   1   7   4 1490.25   39.50
   1   7   4 1505.35   39.50
   1   7   4 1376.26   50.59
   1   7   4 1502.95   39.00
  -1  -7  -4 1501.75   39.20
  -1  -7  -4 1544.05   41.30
  -1  -7  -4 1449.65   41.00
  -1  -7  -4 1587.54   53.19
  -1  -7  -4 1491.25   39.90
   1   7   5   47.80    2.80
   1   7   5   44.70    3.00
   1   7   5   49.90    3.20
   1   7   5   40.40    2.60
   1   7   5   43.00    7.20
  -1  -7  -5   41.90    3.70
  -1  -7  -5   44.20    3.40
  -1  -7  -5   44.70    7.70
  -1  -7  -5   45.60    2.90
  -1  -7  -5   44.20    3.70
   1   7   6  555.64   16.00
   1   7   6  556.54   16.70
   1   7   6  550.74   16.50
   1   7   6  548.65   16.00
   1   7   6  552.64   28.10
  -1  -7  -6  560.24   16.20
  -1  -7  -6  573.64   29.70
  -1  -7  -6  542.85   17.30
  -1  -7  -6  545.25   18.30
  -1  -7  -6  524.75   17.80
   1   7   7    1.20    1.10
   1   7   7    1.00    1.00
   1   7   7    2.40    1.00
   1   7   7    0.80    0.80
   1   7   7    1.10    2.50
  -1  -7  -7    3.80    3.60
  -1  -7  -7    0.60    1.30
  -1  -7  -7    1.20    1.40
   1   7   8   10.20    2.00
   1   7   8   12.40    5.50
   1   7   8    7.90    1.70
   1   7   8    7.60    1.60
  -1  -7  -8    7.20    2.00
  -1  -7  -8    6.50    2.10
  -1  -7  -8   12.60    2.50
   1   7   9  566.34   17.60
   1   7   9  576.74   33.70
   1   7   9  579.44   18.30
   1   7   9  554.94   17.70
  -1  -7  -9  618.14   35.50
  -1  -7  -9  602.34   20.00
  -1  -7  -9  584.04   19.00
   1   7  10   74.29    4.70
   1   7  10   77.39   12.90
   1   7  10   71.29    5.00
  -1  -7 -10   82.99    5.90
  -1  -7 -10   75.69   13.00
  -1  -7 -10   81.19    5.50
   1   7  11    1.70    1.40
   1   7  11    3.30    1.60
   1   7  11    2.40    4.30
  -1  -7 -11    4.10    1.90
  -1  -7 -11    2.60    1.70
  -1  -7 -11    2.70    4.40
   1   8 -10  108.19    6.80
   1   8 -10  103.99    6.40
  -1  -8  10   92.89   14.10
  -1  -8  10  100.99    6.00
  -1  -8  10  103.59    5.60
   1   8  -9  328.77   12.90
   1   8  -9  321.37   12.50
  -1  -8   9  342.17   25.30
  -1  -8   9  315.07   12.00
  -1  -8   9  317.77   11.50
   1   8  -8   61.79    3.80
   1   8  -8   69.79    5.10
   1   8  -8   70.89    4.90
  -1  -8   8   70.09    4.40
  -1  -8   8   68.89    4.70
  -1  -8   8   69.49   11.20
  -1  -8   8   65.29    5.00
   1   8  -7  260.77   10.10
   1   8  -7  250.37   10.40
   1   8  -7  254.17    8.90
  -1  -8   7  242.18    9.40
  -1  -8   7  244.08   10.30
  -1  -8   7  254.27    9.40
  -1  -8   7  226.38   18.70
   1   8  -6  847.82   23.60
   1   8  -6  841.42   25.40
   1   8  -6  839.72   24.70
  -1  -8   6  837.62   24.10
  -1  -8   6  850.41   24.20
  -1  -8   6  844.92   24.30
  -1  -8   6  830.02   25.20
  -1  -8   6  856.51   37.90
   1   8  -5  121.39    5.70
   1   8  -5  115.99    5.10
   1   8  -5  126.29    6.40
   1   8  -5  116.79    6.40
  -1  -8   5  107.39   11.50
  -1  -8   5  116.39    5.60
  -1  -8   5  120.89    6.10
  -1  -8   5  115.09    5.40
  -1  -8   5  113.29    5.30
   1   8  -4   41.80    3.00
   1   8  -4   42.10    3.50
   1   8  -4   40.70    3.60
   1   8  -4   43.60    2.80
  -1  -8   4   38.20    2.90
  -1  -8   4   36.80    3.00
  -1  -8   4   37.30    3.20
  -1  -8   4   40.70    3.00
  -1  -8   4   33.10    6.50
   1   8  -3  844.12   22.70
   1   8  -3  840.72   24.40
   1   8  -3  835.92   23.10
   1   8  -3  843.82   24.70
  -1  -8   3  847.92   24.20
  -1  -8   3  848.92   22.80
  -1  -8   3  777.12   33.60
  -1  -8   3  863.41   24.30
  -1  -8   3  841.92   23.50
  -1  -8   3  848.52   23.40
   1   8  -2  176.28    7.30
   1   8  -2  171.28    6.40
   1   8  -2  170.28    6.10
   1   8  -2  169.68   12.70
   1   8  -2  176.78    7.50
  -1  -8   2  176.48    7.30
  -1  -8   2  180.48    6.60
  -1  -8   2  180.18    7.50
  -1  -8   2  174.78    6.40
  -1  -8   2  185.58   13.70
  -1  -8   2  176.28    6.80
   1   8  -1   54.99    3.20
   1   8  -1   51.79    3.60
   1   8  -1   57.39    2.80
   1   8  -1   53.59    3.40
  -1  -8   1   46.20    6.90
  -1  -8   1   54.29    3.30
  -1  -8   1   58.49    4.00
  -1  -8   1   60.29    2.90
  -1  -8   1   59.29    3.20
   1   8   0  612.44   17.70
   1   8   0  629.44   17.50
   1   8   0  611.64   18.10
   1   8   0  623.54   16.80
   1   8   0  581.14   26.10
   1   8   0  580.94   17.50
  -1  -8   0  610.64   17.30
  -1  -8   0  616.04   18.80
  -1  -8   0  613.84   17.60
  -1  -8   0  605.44   27.20
   1   8   1  591.64   17.30
   1   8   1  577.24   16.80
   1   8   1  618.04   26.50
   1   8   1  580.54   17.10
   1   8   1  581.44   16.20
  -1  -8  -1  571.14   17.10
  -1  -8  -1  565.54   16.80
  -1  -8  -1  586.84   18.30
  -1  -8  -1  575.04   26.60
   1   8   2 1266.87   34.00
   1   8   2 1284.07   33.90
   1   8   2 1280.47   34.00
   1   8   2 1278.97   45.10
   1   8   2 1291.07   33.10
  -1  -8  -2 1304.07   33.90
  -1  -8  -2 1288.17   34.60
  -1  -8  -2 1289.07   35.60
  -1  -8  -2 1064.59   44.00
  -1  -8  -2 1303.37   33.20
   1   8   3   25.40    5.60
   1   8   3   29.10    2.30
   1   8   3   26.80    2.10
   1   8   3   27.20    2.40
   1   8   3   28.50    2.50
  -1  -8  -3   26.60    2.80
  -1  -8  -3   28.20    3.20
  -1  -8  -3   28.50    2.50
  -1  -8  -3   28.80    2.30
  -1  -8  -3   25.70    6.00
   1   8   4   78.09    4.20
   1   8   4   85.19    4.00
   1   8   4   81.89    4.30
   1   8   4   72.69    9.20
  -1  -8  -4   72.99    9.50
  -1  -8  -4   78.39    5.10
  -1  -8  -4   80.39    4.10
  -1  -8  -4   81.39    5.20
  -1  -8  -4   82.39    4.30
   1   8   5  478.65   14.70
   1   8   5  461.95   13.90
   1   8   5  467.35   14.10
   1   8   5  473.05   25.60
   1   8   5  465.05   14.60
  -1  -8  -5  460.15   16.10
  -1  -8  -5  453.05   16.10
  -1  -8  -5  468.65   14.30
  -1  -8  -5  479.55   15.10
  -1  -8  -5  478.25   26.40
   1   8   6   22.20    2.20
   1   8   6   22.70    6.10
   1   8   6   22.90    2.70
   1   8   6   20.90    2.20
   1   8   6   21.20    2.40
  -1  -8  -6   24.00    3.20
  -1  -8  -6   20.20    2.20
  -1  -8  -6   20.90    6.50
  -1  -8  -6   21.10    2.60
  -1  -8  -6   21.40    3.00
   1   8   7    5.90    4.00
   1   8   7    5.20    1.70
   1   8   7    9.30    1.90
  -1  -8  -7    5.90    2.10
  -1  -8  -7    6.20    1.90
  -1  -8  -7   11.00    2.30
  -1  -8  -7    5.50    4.20
   1   8   8  875.51   26.00
   1   8   8  905.11   25.80
   1   8   8  855.31   42.00
   1   8   8  878.61   25.20
  -1  -8  -8  925.21   28.00
  -1  -8  -8  905.31   26.90
  -1  -8  -8  944.11   28.30
  -1  -8  -8  849.91   43.20
   1   8   9  195.38    7.90
   1   8   9  189.68    8.40
   1   8   9  196.68    8.20
  -1  -8  -9  182.78   19.40
  -1  -8  -9  202.08    9.90
  -1  -8  -9  199.08    9.10
   1   8  10   74.29    4.60
   1   8  10   67.69    4.90
  -1  -8 -10   79.99   13.90
  -1  -8 -10   74.29    5.80
  -1  -8 -10   71.09    5.40
   1   9  -9  309.67   12.70
   1   9  -9  316.87   12.30
  -1  -9   9  301.17   11.90
  -1  -9   9  357.16   26.50
  -1  -9   9  303.07   11.50
   1   9  -8    4.20    1.70
   1   9  -8    1.70    1.70
   1   9  -8    3.70    1.40
  -1  -9   8    1.30    3.40
  -1  -9   8    2.30    1.40
  -1  -9   8    3.80    1.70
   1   9  -7    1.50    1.20
   1   9  -7    1.50    1.50
  -1  -9   7    0.30    1.20
  -1  -9   7    1.00    2.10
  -1  -9   7    0.30    1.20
  -1  -9   7    1.10    3.10
   1   9  -6  143.39    7.40
   1   9  -6  139.79    6.10
  -1  -9   6  141.69    7.30
  -1  -9   6  151.48    6.70
  -1  -9   6  150.98    6.70
  -1  -9   6  135.49   14.40
  -1  -9   6  143.29    6.80
   1   9  -5   47.70    4.40
   1   9  -5   46.80    4.00
   1   9  -5   46.70    3.20
  -1  -9   5   41.80    3.60
  -1  -9   5   39.40    8.10
  -1  -9   5   40.50    3.20
  -1  -9   5   42.00    3.70
  -1  -9   5   42.10    3.40
   1   9  -4   51.39    3.30
   1   9  -4   50.69    4.00
   1   9  -4   53.99    4.50
  -1  -9   4   51.59    4.00
  -1  -9   4   50.79    3.90
  -1  -9   4   47.20    8.30
  -1  -9   4   53.99    3.60
  -1  -9   4   50.39    3.60
   1   9  -3  366.66   12.80
   1   9  -3  370.66   11.20
   1   9  -3  378.56   13.30
   1   9  -3  356.66   11.60
  -1  -9   3  365.76   12.80
  -1  -9   3  348.07   11.20
  -1  -9   3  352.56   12.60
  -1  -9   3  379.16   21.90
  -1  -9   3  363.56   11.80
  -1  -9   3  362.76   12.10
   1   9  -2   23.50    2.20
   1   9  -2   19.90    2.50
   1   9  -2   26.70    2.90
   1   9  -2   18.90    1.90
  -1  -9   2   19.20    2.20
  -1  -9   2   17.00    2.50
  -1  -9   2   18.40    2.50
  -1  -9   2   17.80    2.00
  -1  -9   2   17.60    2.30
  -1  -9   2   18.60    5.40
   1   9  -1  294.47   10.00
   1   9  -1  305.37    9.40
   1   9  -1  305.07   11.20
   1   9  -1  296.47   10.90
  -1  -9   1  302.97   19.00
  -1  -9   1  299.07   10.20
  -1  -9   1  300.57    9.90
  -1  -9   1  299.17   10.80
  -1  -9   1  299.47   11.30
   1   9   0    6.90    1.70
   1   9   0    6.80    1.50
   1   9   0    6.90    1.40
  -1  -9   0    7.30    1.40
  -1  -9   0    7.60    1.40
  -1  -9   0    7.10    2.00
  -1  -9   0    7.00    3.40
  -1  -9   0    4.80    1.30
   1   9   1   82.59    4.60
   1   9   1   82.79    3.80
   1   9   1   82.69    4.30
   1   9   1   89.89    4.60
  -1  -9  -1   82.89    4.30
  -1  -9  -1   77.29    5.10
  -1  -9  -1   79.29    4.30
  -1  -9  -1   67.19    9.10
   1   9   2  339.47   11.60
   1   9   2  348.07   10.70
   1   9   2  341.47   11.40
   1   9   2  354.66   11.70
  -1  -9  -2  353.06   11.50
  -1  -9  -2  353.66   11.90
  -1  -9  -2  359.36   13.10
  -1  -9  -2  340.57   21.00
   1   9   3   80.49    4.40
   1   9   3   81.49    3.80
   1   9   3   79.79    4.50
  -1  -9  -3   89.79   10.80
  -1  -9  -3   88.69    4.50
  -1  -9  -3   82.69    5.00
  -1  -9  -3   81.79    5.50
  -1  -9  -3   84.09    4.50
   1   9   4   14.80    2.20
   1   9   4   14.40    1.90
   1   9   4   16.80    1.80
   1   9   4   13.70    2.10
  -1  -9  -4   14.90    2.10
  -1  -9  -4   13.40    2.70
  -1  -9  -4   16.00    5.80
  -1  -9  -4   17.90    3.00
  -1  -9  -4   19.20    2.20
   1   9   5  197.78    7.40
   1   9   5  199.28    8.10
   1   9   5  202.98    8.20
  -1  -9  -5  205.08    8.30
  -1  -9  -5  200.08    9.50
  -1  -9  -5  202.28    9.40
  -1  -9  -5  224.88   18.10
  -1  -9  -5  209.18    8.00
   1   9   6  136.59    6.40
   1   9   6  137.59    5.80
   1   9   6  131.79    6.50
  -1  -9  -6  144.49   15.30
  -1  -9  -6  140.99    7.80
  -1  -9  -6  142.09    7.90
  -1  -9  -6  141.49    6.30
  -1  -9  -6  136.69    6.80
   1   9   7   21.50    2.70
   1   9   7   20.80    2.80
   1   9   7   21.90    2.50
  -1  -9  -7   21.70    8.00
  -1  -9  -7   23.90    3.60
  -1  -9  -7   25.50    3.20
   1   9   8  211.78    9.10
   1   9   8  212.28    8.90
   1   9   8  208.58    8.30
  -1  -9  -8  217.68   20.70
  -1  -9  -8  222.98    9.70
  -1  -9  -8  232.48   10.90
   1   9   9    9.50    2.10
   1   9   9    3.30    1.40
   1   9   9    3.50    1.70
  -1  -9  -9    1.80    4.00
  -1  -9  -9    3.00    1.90
  -1  -9  -9    2.10    1.60
   1  10  -8  203.98    9.70
  -1 -10   8  209.38    9.10
  -1 -10   8  211.18    8.90
  -1 -10   8  197.78   19.60
   1  10  -7    7.10    2.10
   1  10  -7   10.60    1.90
  -1 -10   7    5.70    1.90
  -1 -10   7    4.20    4.20
  -1 -10   7    6.50    1.90
   1  10  -6  155.48    6.70
   1  10  -6  156.08    7.90
  -1 -10   6  165.38    7.40
  -1 -10   6  152.88    7.20
  -1 -10   6  157.48   16.10
   1  10  -5  425.26   15.00
   1  10  -5  406.46   15.40
   1  10  -5  402.46   13.30
  -1 -10   5  413.46   14.40
  -1 -10   5  447.36   26.80
  -1 -10   5  406.76   14.80
  -1 -10   5  404.46   13.80
  -1 -10   5  420.26   14.00
   1  10  -4  135.99    6.00
   1  10  -4  131.59    7.40
   1  10  -4  137.29    7.10
  -1 -10   4  142.29    6.60
  -1 -10   4  124.99   13.60
  -1 -10   4  131.59    6.20
  -1 -10   4  151.28    7.20
  -1 -10   4  136.39    7.00
   1  10  -3  582.84   18.20
   1  10  -3  573.34   16.40
   1  10  -3  570.84   16.90
   1  10  -3  579.94   18.90
  -1 -10   3  550.54   18.20
  -1 -10   3  570.14   18.20
  -1 -10   3  547.65   17.00
  -1 -10   3  549.05   17.30
  -1 -10   3  510.95   28.30
   1  10  -2   66.79    3.50
   1  10  -2   78.49    5.10
   1  10  -2   67.19    3.90
  -1 -10   2   61.39    9.40
  -1 -10   2   62.29    4.10
  -1 -10   2   61.49    4.50
  -1 -10   2   61.89    3.80
  -1 -10   2   63.89    3.80
  -1 -10   2   65.89    4.70
   1  10  -1   65.99    3.90
   1  10  -1   67.99    3.60
   1  10  -1   69.19    4.80
  -1 -10   1   61.19    4.00
  -1 -10   1   74.69    4.70
  -1 -10   1   63.19    4.80
  -1 -10   1   67.09    3.90
  -1 -10   1   70.59    9.70
  -1 -10   1   67.79    4.20
   1  10   0  582.24   18.20
   1  10   0  575.84   16.30
   1  10   0  569.54   17.10
  -1 -10   0  568.94   18.80
  -1 -10   0  560.34   16.80
  -1 -10   0  539.55   28.30
  -1 -10   0  568.94   17.40
   1  10   1   16.50    2.30
   1  10   1   16.90    2.20
   1  10   1   20.00    2.70
   1  10   1   17.10    1.90
  -1 -10  -1   18.20    2.40
  -1 -10  -1   14.70    2.80
  -1 -10  -1   17.40    5.80
  -1 -10  -1   17.60    2.20
   1  10   2    0.70    1.10
   1  10   2    2.10    1.20
   1  10   2    0.90    0.80
  -1 -10  -2    5.30    1.50
  -1 -10  -2    1.90    1.20
  -1 -10  -2    1.30    3.00
  -1 -10  -2    1.20    1.50
   1  10   3  760.42   22.20
   1  10   3  755.42   22.40
   1  10   3  764.22   21.20
  -1 -10  -3  761.22   24.40
  -1 -10  -3  775.42   22.30
  -1 -10  -3  778.22   23.10
  -1 -10  -3  706.93   35.10
   1  10   4   14.30    2.40
   1  10   4   19.10    2.10
   1  10   4   15.80    2.40
  -1 -10  -4   16.00    2.80
  -1 -10  -4   11.30    5.10
  -1 -10  -4   13.90    3.20
  -1 -10  -4   15.60    2.20
   1  10   5  334.67   12.00
   1  10   5  327.27   11.00
   1  10   5  338.27   12.10
  -1 -10  -5  342.17   11.90
  -1 -10  -5  353.46   24.30
  -1 -10  -5  348.57   13.50
   1  10   6  123.69    6.40
   1  10   6  123.69    5.70
   1  10   6  132.29    6.60
  -1 -10  -6  124.39   14.90
  -1 -10  -6  134.59    7.80
  -1 -10  -6  135.09    6.60
   1  10   7    6.20    1.50
   1  10   7    2.90    1.70
   1  10   7    2.10    1.40
  -1 -10  -7    3.80    1.70
  -1 -10  -7    3.80    4.20
  -1 -10  -7    6.90    2.60
   1  10   8  194.08    8.70
   1  10   8  182.88    7.70
   1  10   8  192.68    8.50
  -1 -10  -8  192.88   10.00
  -1 -10  -8  186.58    8.90
  -1 -10  -8  177.38   19.10
   1  11  -6   26.50    2.90
   1  11  -6   29.50    3.70
  -1 -11   6   26.70    3.20
  -1 -11   6   28.60    8.30
  -1 -11   6   27.00    3.30
   1  11  -5   81.69    5.40
   1  11  -5   71.39    4.40
  -1 -11   5   70.09   11.40
  -1 -11   5   65.39    4.50
  -1 -11   5   82.29    5.10
   1  11  -4  427.96   16.20
   1  11  -4  433.76   14.10
  -1 -11   4  429.36   14.40
  -1 -11   4  452.05   27.60
  -1 -11   4  432.96   14.80
   1  11  -3   87.49    4.60
   1  11  -3   99.69    5.10
   1  11  -3   93.99    6.30
  -1 -11   3   97.89   12.40
  -1 -11   3  102.19    5.60
  -1 -11   3   91.99    5.30
   1  11  -2    5.90    1.50
   1  11  -2    6.60    2.20
   1  11  -2    5.50    1.60
  -1 -11   2    5.00    2.00
  -1 -11   2    6.70    1.70
  -1 -11   2    3.00    3.40
  -1 -11   2   11.80    2.20
  -1 -11   2    4.90    2.10
   1  11  -1  286.77    9.60
   1  11  -1  300.67   11.80
   1  11  -1  293.97   10.40
  -1 -11   1  282.67   11.20
  -1 -11   1  273.77   10.10
  -1 -11   1  299.87   21.30
  -1 -11   1  278.37   10.70
  -1 -11   1  295.77   10.60
   1  11   0  164.98    7.90
   1  11   0  164.68    7.00
   1  11   0  153.68    6.20
  -1 -11   0  148.99    7.10
  -1 -11   0  151.48   15.20
  -1 -11   0  149.88    7.00
  -1 -11   0  153.58    6.70
  -1 -11   0  155.98    7.60
   1  11   1  710.93   21.10
   1  11   1  711.43   20.00
  -1 -11  -1  711.03   21.30
  -1 -11  -1  667.73   20.50
  -1 -11  -1  719.93   35.10
  -1 -11  -1  706.13   21.90
   1  11   2   16.70    2.60
   1  11   2   19.20    2.20
   1  11   2   12.40    2.20
  -1 -11  -2   16.90    6.60
  -1 -11  -2   11.60    2.20
  -1 -11  -2   16.40    2.40
   1  11   3   74.99    5.00
   1  11   3   78.19    4.10
   1  11   3   73.89    4.70
  -1 -11  -3   84.29   12.00
  -1 -11  -3   76.19    4.80
  -1 -11  -3   76.29    5.10
   1  11   4  146.99    7.20
   1  11   4  146.89    7.00
   1  11   4  151.68    6.20
  -1 -11  -4  151.78   15.90
  -1 -11  -4  146.69    7.00
  -1 -11  -4  147.59    7.80
   1  11   5    1.80    1.10
   1  11   5    0.90    1.40
   1  11   5    1.90    1.40
  -1 -11  -5    1.40    3.30
   1  11   6    2.70    1.30
   1  11   6    2.20    1.50
   1  11   6    2.50    1.50
  -1 -11  -6    2.00    3.70
  -1 -11  -6    2.50    1.90
   1  12  -4  109.09    5.70
  -1 -12   4  114.99    6.10
  -1 -12   4  100.79   13.60
  -1 -12   4  110.89    6.30
   1  12  -3   11.70    2.20
   1  12  -3    9.50    2.50
  -1 -12   3    4.50    4.00
  -1 -12   3    7.00    2.10
  -1 -12   3    7.30    1.80
   1  12  -2   28.20    2.90
  -1 -12   2   28.30    7.90
  -1 -12   2   28.00    3.00
  -1 -12   2   24.50    3.20
   1  12  -1  113.29    5.90
   1  12  -1  125.69    7.30
  -1 -12   1  118.89    6.40
  -1 -12   1  129.99   14.70
  -1 -12   1  121.39    6.00
  -1 -12   1  121.89    6.20
   1  12   0    3.20    1.40
  -1 -12   0    0.80    1.10
  -1 -12   0    0.30    1.00
  -1 -12   0    1.40    3.10
  -1 -12   0    4.70    1.70
   1  12   1   59.49    4.30
  -1 -12  -1   60.59    4.50
  -1 -12  -1   72.89    5.10
  -1 -12  -1   69.69   11.10
   1  12   2  117.99    6.20
  -1 -12  -2  124.19    7.00
  -1 -12  -2  112.69   13.80
  -1 -12  -2  118.19    6.40
   1  12   3   18.50    2.70
   1  12   3   17.80    2.80
  -1 -12  -3   11.70    3.00
  -1 -12  -3   10.50    5.40
  -1 -12  -3   14.00    2.60
   1  12   4   10.10    2.20
  -1 -12  -4   12.80    5.90
  -1 -12  -4   12.10    2.90
  -1 -12  -4    8.90    2.10
  -1 -12  -4    9.80    2.40
   2 -13  -5   31.50    3.90
   2 -13  -5   28.80    8.80
   2 -13  -5   31.10    3.90
  -2  13   5   30.40    3.40
  -2  13   5   25.00    3.20
   2 -13  -4  154.88   17.40
   2 -13  -4  151.78    8.20
   2 -13  -4  147.69    7.70
  -2  13   4  147.19    7.00
  -2  13   4  141.69    7.20
   2 -13  -3   31.70    3.80
   2 -13  -3   29.60    8.30
   2 -13  -3   32.00    3.40
  -2  13   3   31.20    3.20
  -2  13   3   28.70    3.20
   2 -13  -2  282.37   11.10
   2 -13  -2  316.17   23.60
   2 -13  -2  305.77   11.10
   2 -13  -2  305.27   11.90
  -2  13   2  287.67   11.60
  -2  13   2  286.87   11.10
  -2  13   2  298.67   10.80
   2 -13  -1   84.69   12.40
   2 -13  -1   75.39    5.10
   2 -13  -1   77.49    5.00
  -2  13   1   72.49    4.80
  -2  13   1   77.19    4.60
  -2  13   1   82.09    5.40
   2 -13   0  161.28   16.60
   2 -13   0  164.98    7.50
  -2  13   0  166.88    7.60
  -2  13   0  169.48    7.20
  -2  13   0  168.88    8.20
   2 -13   1   28.20    3.00
   2 -13   1   32.20    8.50
   2 -13   1   28.10    3.10
  -2  13  -1   25.90    3.40
  -2  13  -1   26.90    2.80
   2 -13   2  228.08    9.00
   2 -13   2  234.28    9.60
   2 -13   2  256.97   21.20
  -2  13  -2  237.08   10.40
  -2  13  -2  228.38    8.70
   2 -13   3   15.20    2.60
   2 -13   3   14.60    6.40
   2 -13   4  361.36   26.50
   2 -13   4  391.46   13.70
  -2  13  -4  382.46   14.30
  -2  13  -4  367.76   14.50
   2 -13   5   41.30    4.20
   2 -13   5   48.20   10.70
  -2  13  -5   43.20    4.60
  -2  13  -5   51.69    4.60
   2 -12  -7   12.70    2.50
   2 -12  -7   14.30    3.10
   2 -12  -7   11.90    6.40
   2 -12  -7   11.40    2.90
  -2  12   7    9.40    5.70
  -2  12   7   10.00    2.20
  -2  12   7   12.70    2.50
   2 -12  -6   12.50    6.20
   2 -12  -6   11.30    2.70
   2 -12  -6   11.10    2.20
   2 -12  -6   15.20    3.10
  -2  12   6    8.30    5.10
  -2  12   6   14.40    2.50
  -2  12   6   13.50    2.40
   2 -12  -5  213.18   19.80
   2 -12  -5  208.88    9.80
   2 -12  -5  216.18    9.90
  -2  12   5  174.08   17.80
  -2  12   5  221.78    9.10
  -2  12   5  213.18    8.70
   2 -12  -4   86.39    5.70
   2 -12  -4   86.59   12.60
   2 -12  -4   81.19    5.70
  -2  12   4   83.69    4.90
  -2  12   4   90.39    5.40
  -2  12   4   92.49   12.60
   2 -12  -3    9.50    2.20
   2 -12  -3   12.50    2.80
   2 -12  -3    8.60    2.50
   2 -12  -3    7.80    4.80
  -2  12   3   10.50    2.00
  -2  12   3    9.50    5.00
  -2  12   3    8.50    2.00
  -2  12   3   10.60    2.20
   2 -12  -2   68.99    4.50
   2 -12  -2   67.39    4.30
   2 -12  -2   65.89   10.60
   2 -12  -2   66.29    4.70
  -2  12   2   67.29    4.50
  -2  12   2   70.79   10.70
  -2  12   2   70.39    4.50
  -2  12   2   63.79    4.00
   2 -12  -1   16.20    2.20
   2 -12  -1   19.80    2.60
   2 -12  -1   17.00    2.40
   2 -12  -1   18.90    6.60
  -2  12   1   16.50    2.70
  -2  12   1   17.00    2.50
  -2  12   1   15.70    6.10
  -2  12   1   19.20    2.30
   2 -12   0   54.09    9.60
   2 -12   0   56.99    4.00
   2 -12   0   60.89    4.10
  -2  12   0   58.09    3.70
  -2  12   0   58.89    4.50
  -2  12   0   54.29    3.90
   2 -12   1  363.66   12.40
   2 -12   1  337.47   23.60
   2 -12   1  370.66   12.70
  -2  12  -1  371.86   12.60
  -2  12  -1  398.56   24.70
  -2  12  -1  360.26   13.30
  -2  12  -1  372.86   12.00
   2 -12   2    0.80    1.30
   2 -12   2    2.50    3.60
   2 -12   2    1.50    1.10
  -2  12  -2    2.10    1.60
  -2  12  -2    4.50    3.80
  -2  12  -2    4.80    1.80
  -2  12  -2    2.20    1.10
   2 -12   3    3.00    1.20
   2 -12   3    1.80    1.30
   2 -12   3    2.20    3.60
  -2  12  -3    3.50    1.70
  -2  12  -3    3.20    4.20
  -2  12  -3    2.90    1.10
  -2  12  -3    2.00    1.60
   2 -12   4   14.30    6.00
   2 -12   4   16.80    3.80
   2 -12   4   18.10    2.70
  -2  12  -4   21.70    3.10
  -2  12  -4   27.00    3.70
   2 -12   5    7.50    2.10
   2 -12   5    7.90    1.90
   2 -12   5   10.00    5.60
  -2  12  -5    7.40    2.30
  -2  12  -5    8.60    2.50
   2 -12   6  280.67   23.10
   2 -12   6  264.97   10.20
   2 -12   6  261.17   10.60
  -2  12  -6  266.07   11.40
  -2  12  -6  264.87   11.70
   2 -12   7   32.50    3.50
   2 -12   7   33.40    9.50
   2 -12   7   34.70    3.60
  -2  12  -7   30.40    4.00
  -2  12  -7   36.40    4.30
   2 -11  -8   42.60    4.10
   2 -11  -8   41.60   10.30
   2 -11  -8   45.30    4.70
   2 -11  -8   50.19    4.50
  -2  11   8   40.70   10.20
  -2  11   8   47.70    4.10
  -2  11   8   44.20    4.00
   2 -11  -7    6.50    2.20
   2 -11  -7    1.90    3.90
   2 -11  -7    2.20    1.50
   2 -11  -7    1.20    1.50
  -2  11   7    2.00    1.50
  -2  11   7    1.70    1.30
  -2  11   7    2.50    3.70
   2 -11  -6  150.48   16.60
   2 -11  -6  149.39    7.90
   2 -11  -6  141.69    6.80
   2 -11  -6  144.49    7.70
   2 -11  -6  155.58    8.20
  -2  11   6  135.79    6.70
  -2  11   6  147.29   16.30
  -2  11   6  146.49    7.00
   2 -11  -5    9.30    2.40
   2 -11  -5    1.50    1.20
   2 -11  -5    3.50    1.80
   2 -11  -5   -0.10    1.20
  -2  11   5   -0.40    2.90
  -2  11   5    0.10    1.00
  -2  11   5    2.20    1.40
   2 -11  -4   14.30    2.90
   2 -11  -4   11.80    5.40
   2 -11  -4   11.10    2.40
   2 -11  -4    9.70    2.30
   2 -11  -4   13.90    1.90
  -2  11   4   14.00    5.50
  -2  11   4   12.90    2.20
  -2  11   4   15.60    2.30
  -2  11   4   16.80    2.50
   2 -11  -3   61.39    9.90
   2 -11  -3   65.59    4.40
   2 -11  -3   64.79    5.00
   2 -11  -3   60.79    3.80
   2 -11  -3   57.69    4.40
  -2  11   3   57.49    3.80
  -2  11   3   68.59   10.00
  -2  11   3   62.39    4.10
  -2  11   3   63.89    4.10
   2 -11  -2   21.40    2.80
   2 -11  -2   17.80    2.30
   2 -11  -2   18.20    2.80
   2 -11  -2   19.70    6.30
   2 -11  -2   17.60    2.20
  -2  11   2   17.60    2.30
  -2  11   2   19.70    2.20
  -2  11   2   15.90    2.30
  -2  11   2   20.20    6.00
   2 -11  -1   41.10    3.40
   2 -11  -1   41.30    3.10
   2 -11  -1   37.20    3.80
   2 -11  -1   44.90    8.20
  -2  11   1   37.50    7.50
  -2  11   1   36.80    3.10
  -2  11   1   40.40    2.90
  -2  11   1   38.00    3.40
   2 -11   0  225.38   17.60
   2 -11   0  222.68    8.60
   2 -11   0  223.78    8.40
   2 -11   0  218.28    8.10
   2 -11   0  235.18    9.80
  -2  11   0  221.48    8.40
  -2  11   0  209.08   16.70
  -2  11   0  223.18    8.00
  -2  11   0  230.98    8.50
  -2  11   0  225.48    9.00
   2 -11   1    8.60    4.30
   2 -11   1   15.10    2.10
   2 -11   1   14.10    1.80
   2 -11   1   10.30    2.40
   2 -11   1   15.10    2.10
   2 -11   1   14.90    2.50
  -2  11  -1   12.10    1.70
  -2  11  -1   11.30    1.90
  -2  11  -1   11.20    2.20
  -2  11  -1   16.10    2.40
   2 -11   2   74.59    5.00
   2 -11   2   79.39   10.80
   2 -11   2   73.29    4.50
   2 -11   2   68.19    3.80
   2 -11   2   71.29    4.00
  -2  11  -2   80.19    4.80
  -2  11  -2   80.59   10.50
  -2  11  -2   85.59    5.10
  -2  11  -2   71.69    3.80
   2 -11   3    6.10    4.00
   2 -11   3    8.00    1.90
   2 -11   3   10.00    1.70
  -2  11  -3    7.20    1.80
  -2  11  -3    8.90    1.50
  -2  11  -3   11.30    4.90
  -2  11  -3    7.00    2.00
   2 -11   4   16.80    2.60
   2 -11   4   16.70    6.10
   2 -11   4   15.40    2.20
   2 -11   4   17.80    2.60
  -2  11  -4   22.40    3.00
  -2  11  -4   18.60    2.90
  -2  11  -4   17.30    2.00
  -2  11  -4   17.30    6.20
   2 -11   5  139.69    6.40
   2 -11   5  152.08   15.70
   2 -11   5  146.69    7.30
   2 -11   5  137.39    6.70
  -2  11  -5  143.29   15.20
  -2  11  -5  146.99    7.60
  -2  11  -5  145.99    7.50
   2 -11   6   47.00    3.70
   2 -11   6   51.29    4.00
   2 -11   6   47.80    9.80
  -2  11  -6   50.19    4.60
  -2  11  -6   41.90    4.40
  -2  11  -6   49.20    4.10
   2 -11   7   11.10    2.30
   2 -11   7   12.10    2.40
   2 -11   7   10.20    5.80
  -2  11  -7   11.70    2.40
  -2  11  -7   11.00    2.70
  -2  11  -7   10.70    2.60
   2 -11   8   54.69    4.40
   2 -11   8   47.70   10.70
   2 -11   8   50.49    4.20
  -2  11  -8   60.09    5.20
  -2  11  -8   53.19    5.00
  -2  11  -8   60.69    4.80
   2 -10  -9    3.10    4.60
   2 -10  -9    3.10    1.90
   2 -10  -9    3.80    1.90
   2 -10  -9    3.20    1.70
  -2  10   9    4.20    1.70
  -2  10   9    2.60    1.50
  -2  10   9    2.90    1.20
  -2  10   9    5.50    5.00
   2 -10  -8   62.49   11.80
   2 -10  -8   67.09    4.90
   2 -10  -8   68.99    5.50
   2 -10  -8   75.39    5.20
  -2  10   8   83.69   13.10
  -2  10   8   68.79    3.90
  -2  10   8   66.59    4.70
  -2  10   8   63.09    4.50
   2 -10  -7  560.24   17.90
   2 -10  -7  544.85   18.20
   2 -10  -7  537.45   32.60
   2 -10  -7  538.35   18.90
  -2  10   7  547.45   32.60
  -2  10   7  555.64   17.40
  -2  10   7  540.85   17.30
  -2  10   7  538.55   16.00
   2 -10  -6  375.96   13.60
   2 -10  -6  358.06   12.50
   2 -10  -6  323.77   23.70
   2 -10  -6  357.36   13.80
   2 -10  -6  365.76   13.40
  -2  10   6  361.86   12.40
  -2  10   6  356.76   12.40
  -2  10   6  384.86   25.50
  -2  10   6  361.46   11.20
   2 -10  -5  894.71   27.10
   2 -10  -5  917.01   27.00
   2 -10  -5  843.02   40.30
   2 -10  -5  926.71   27.10
   2 -10  -5  888.31   25.50
  -2  10   5  878.91   25.30
  -2  10   5  905.61   41.20
  -2  10   5  902.31   24.30
  -2  10   5  894.81   25.50
  -2  10   5  921.81   25.70
   2 -10  -4  429.26   13.20
   2 -10  -4  413.96   14.90
   2 -10  -4  446.46   25.80
   2 -10  -4  417.96   14.60
   2 -10  -4  432.16   13.10
   2 -10  -4  429.66   14.60
  -2  10   4  425.16   13.40
  -2  10   4  417.26   12.30
  -2  10   4  391.26   24.30
  -2  10   4  421.66   13.60
  -2  10   4  424.56   13.40
   2 -10  -3   30.80    7.00
   2 -10  -3   39.60    2.70
   2 -10  -3   31.10    3.00
   2 -10  -3   31.60    2.40
   2 -10  -3   38.70    3.40
   2 -10  -3   29.80    3.30
  -2  10   3   28.60    6.80
  -2  10   3   32.70    2.70
  -2  10   3   29.80    2.70
  -2  10   3   33.90    2.10
  -2  10   3   30.40    2.80
   2 -10  -2 1093.19   29.30
   2 -10  -2 1056.19   43.00
   2 -10  -2 1095.29   31.20
   2 -10  -2 1072.49   29.90
   2 -10  -2 1101.79   30.40
   2 -10  -2 1079.49   28.50
  -2  10   2 1091.29   29.60
  -2  10   2  997.20   41.70
  -2  10   2 1066.19   29.60
  -2  10   2 1082.49   29.20
  -2  10   2 1085.19   28.10
   2 -10  -1   14.50    2.20
   2 -10  -1   14.00    1.60
   2 -10  -1   10.00    1.70
   2 -10  -1   13.00    2.40
   2 -10  -1    9.00    4.60
   2 -10  -1   11.00    1.80
  -2  10   1   11.00    1.60
  -2  10   1   13.80    2.00
  -2  10   1    9.80    1.20
  -2  10   1    7.70    4.20
  -2  10   1   10.70    1.70
   2 -10   0   23.60    2.80
   2 -10   0   23.20    1.90
   2 -10   0   24.40    2.20
   2 -10   0   22.80    2.20
   2 -10   0   22.20    5.80
   2 -10   0   22.80    2.40
  -2  10   0   27.80    2.60
  -2  10   0   21.80    1.70
  -2  10   0   23.20    2.30
  -2  10   0   31.40    2.90
  -2  10   0   21.30    5.80
  -2  10   0   28.10    2.30
   2 -10   1 2197.98   73.79
   2 -10   1 2246.28   59.09
   2 -10   1 2283.67   58.69
   2 -10   1 2288.97   58.49
   2 -10   1 2230.58   59.19
   2 -10   1 2323.87   60.79
   2 -10   1 2272.97   59.29
  -2  10  -1 2303.07   59.49
  -2  10  -1 2339.37   58.69
  -2  10  -1 2492.15   58.49
  -2  10  -1 2298.87   59.19
  -2  10  -1 2183.48   59.79
   2 -10   2   65.29    3.40
   2 -10   2   59.59    8.80
   2 -10   2   62.49    3.90
   2 -10   2   66.39    3.60
   2 -10   2   74.89    4.60
   2 -10   2   61.19    3.80
  -2  10  -2   64.99    4.00
  -2  10  -2   63.39    9.00
  -2  10  -2   73.99    4.50
  -2  10  -2   64.39    3.70
  -2  10  -2   68.69    4.30
  -2  10  -2   66.49    3.40
   2 -10   3  278.87   19.10
   2 -10   3  274.77    9.20
   2 -10   3  266.37    9.60
   2 -10   3  267.07    9.00
   2 -10   3  287.57   10.60
   2 -10   3  269.27    9.60
  -2  10  -3  276.97   10.20
  -2  10  -3  273.17    9.70
  -2  10  -3  272.47   18.90
  -2  10  -3  281.97   10.40
  -2  10  -3  283.37    8.90
   2 -10   4  704.53   21.50
   2 -10   4  692.53   20.10
   2 -10   4  680.13   19.50
   2 -10   4  743.03   34.20
   2 -10   4  693.83   20.80
   2 -10   4  705.23   20.70
  -2  10  -4  685.23   20.80
  -2  10  -4  700.03   19.50
  -2  10  -4  704.43   33.60
  -2  10  -4  699.73   21.40
  -2  10  -4  720.43   21.40
   2 -10   5  180.68    8.00
   2 -10   5  184.38    7.60
   2 -10   5  202.18   17.00
   2 -10   5  188.98    7.40
  -2  10  -5  181.08   16.10
  -2  10  -5  181.78    8.20
  -2  10  -5  178.08    7.90
  -2  10  -5  179.98    8.20
  -2  10  -5  185.68    6.60
   2 -10   6  468.55   14.90
   2 -10   6  478.15   15.30
   2 -10   6  446.16   14.50
   2 -10   6  475.15   28.00
  -2  10  -6  457.25   15.80
  -2  10  -6  454.75   15.40
  -2  10  -6  384.26   25.70
  -2  10  -6  470.35   15.90
   2 -10   7  407.96   14.00
   2 -10   7  422.46   14.00
   2 -10   7  410.36   27.00
   2 -10   7  397.96   13.70
  -2  10  -7  411.96   14.90
  -2  10  -7  385.86   26.30
  -2  10  -7  422.36   14.70
  -2  10  -7  412.66   15.00
   2 -10   8   86.39    5.30
   2 -10   8   90.69   13.40
   2 -10   8   85.09    5.30
  -2  10  -8   90.29    6.20
  -2  10  -8   97.09    6.10
  -2  10  -8   94.79    6.20
   2 -10   9  707.53   22.00
   2 -10   9  709.03   21.80
  -2  10  -9  697.13   22.70
  -2  10  -9  729.73   23.30
   2  -9 -10  159.48   19.00
   2  -9 -10  187.18    9.30
   2  -9 -10  184.98    8.70
   2  -9 -10  178.68    8.10
  -2   9  10  165.78   19.50
  -2   9  10  165.68    8.00
  -2   9  10  168.78    7.80
  -2   9  10  173.18    7.30
   2  -9  -9  425.96   14.60
   2  -9  -9  464.75   31.10
   2  -9  -9  410.76   14.90
   2  -9  -9  409.76   15.60
  -2   9   9  402.26   14.00
  -2   9   9  399.16   13.20
  -2   9   9  423.86   29.80
  -2   9   9  379.26   14.00
   2  -9  -8    4.00    1.70
   2  -9  -8    3.70    1.70
   2  -9  -8    3.10    1.80
   2  -9  -8    2.80    3.90
  -2   9   8    3.70    1.20
  -2   9   8    4.70    1.60
  -2   9   8    1.80    1.50
   2  -9  -7  316.17   11.90
   2  -9  -7  326.17   23.80
   2  -9  -7  336.77   13.00
   2  -9  -7  317.77   12.10
  -2   9   7  333.27   11.50
  -2   9   7  328.67   11.50
  -2   9   7  333.27   10.50
   2  -9  -6 1193.68   34.60
   2  -9  -6 1176.78   49.30
   2  -9  -6 1257.17   34.30
   2  -9  -6 1180.68   33.30
   2  -9  -6 1191.88   33.90
  -2   9   6 1223.28   31.80
  -2   9   6 1204.58   33.00
  -2   9   6 1149.89   48.50
  -2   9   6 1226.88   33.10
   2  -9  -5   35.40    3.50
   2  -9  -5   34.10    3.30
   2  -9  -5   30.80    2.70
   2  -9  -5   33.30    3.40
   2  -9  -5   33.80    7.30
  -2   9   5   36.90    2.30
  -2   9   5   33.00    2.80
  -2   9   5   38.30    7.70
  -2   9   5   35.00    2.90
  -2   9   5   36.20    2.70
   2  -9  -4   34.10    2.30
   2  -9  -4   28.20    6.40
   2  -9  -4   33.60    3.10
   2  -9  -4   35.40    2.60
   2  -9  -4   28.20    3.00
   2  -9  -4   32.70    3.10
  -2   9   4   31.90    2.00
  -2   9   4   31.60    6.90
  -2   9   4   30.50    2.50
  -2   9   4   33.00    2.70
  -2   9   4   31.70    2.60
   2  -9  -3 1055.79   30.10
   2  -9  -3 1025.70   29.40
   2  -9  -3 1161.78   42.80
   2  -9  -3 1051.19   28.20
   2  -9  -3 1056.59   28.20
   2  -9  -3 1085.39   29.80
  -2   9   3 1049.49   28.60
  -2   9   3 1056.99   28.50
  -2   9   3 1057.09   27.40
  -2   9   3  939.11   40.00
  -2   9   3 1035.30   28.60
   2  -9  -2  934.91   27.10
   2  -9  -2  933.51   25.60
   2  -9  -2  965.10   38.40
   2  -9  -2  959.80   26.10
   2  -9  -2  926.21   26.70
   2  -9  -2  978.30   27.90
  -2   9   2 1078.59   39.50
  -2   9   2  942.71   26.40
  -2   9   2  965.40   25.10
  -2   9   2  959.50   26.10
  -2   9   2  967.20   26.50
   2  -9  -1  179.38   14.00
   2  -9  -1  180.58    5.90
   2  -9  -1  184.28    6.00
   2  -9  -1  177.08    6.80
   2  -9  -1  184.88    7.20
   2  -9  -1  185.28    7.80
   2  -9  -1  188.98    6.70
  -2   9   1  188.38    5.80
  -2   9   1  183.18    6.80
  -2   9   1  179.58   13.70
  -2   9   1  182.28    6.50
  -2   9   1  188.48    7.10
   2  -9   0 1044.60   28.50
   2  -9   0 1060.69   27.80
   2  -9   0 1055.59   29.90
   2  -9   0 1048.40   27.30
   2  -9   0 1039.10   28.40
   2  -9   0 1058.49   40.10
   2  -9   0 1025.30   28.80
  -2   9   0 1137.69   41.10
  -2   9   0 1063.79   27.90
  -2   9   0 1062.19   28.10
  -2   9   0 1044.20   28.50
  -2   9   0 1048.20   29.00
  -2   9   0 1082.59   27.30
   2  -9   1  319.77   10.30
   2  -9   1  326.87   10.30
   2  -9   1  321.47   11.40
   2  -9   1  320.67    9.70
   2  -9   1  311.67   18.70
   2  -9   1  317.67    9.90
   2  -9   1  315.17   10.30
  -2   9  -1  334.07   10.90
  -2   9  -1  338.67   19.20
  -2   9  -1  308.87    9.70
  -2   9  -1  316.87   10.20
  -2   9  -1  316.87    9.20
  -2   9  -1  339.47   10.00
   2  -9   2 1146.49   44.50
   2  -9   2 1228.78   32.60
   2  -9   2 1257.77   33.10
   2  -9   2 1227.08   34.20
   2  -9   2 1258.67   33.30
   2  -9   2 1210.38   32.80
  -2   9  -2 1239.58   32.40
  -2   9  -2 1203.38   33.70
  -2   9  -2 1237.18   33.00
  -2   9  -2 1252.57   31.90
  -2   9  -2 1212.08   32.90
  -2   9  -2 1390.86   46.70
  -2   9  -2 1248.18   33.50
   2  -9   3    9.20    1.70
   2  -9   3    8.20    1.30
   2  -9   3   13.70    5.00
   2  -9   3    5.40    1.40
   2  -9   3    9.00    1.80
  -2   9  -3    8.40    1.80
  -2   9  -3    9.60    1.40
  -2   9  -3    7.90    1.70
  -2   9  -3    8.70    1.70
   2  -9   4  416.26   13.30
   2  -9   4  414.36   12.30
   2  -9   4  423.96   12.90
   2  -9   4  420.76   13.40
   2  -9   4  417.56   13.90
   2  -9   4  452.55   24.00
  -2   9  -4  420.56   12.30
  -2   9  -4  414.56   13.50
  -2   9  -4  425.06   23.60
  -2   9  -4  414.56   13.80
  -2   9  -4  421.76   13.90
   2  -9   5 1417.96   37.20
   2  -9   5 1249.07   50.59
   2  -9   5 1404.56   37.50
   2  -9   5 1432.66   37.80
   2  -9   5 1438.26   38.10
  -2   9  -5 1370.66   38.20
  -2   9  -5 1373.46   52.09
  -2   9  -5 1392.96   36.10
  -2   9  -5 1392.06   38.00
  -2   9  -5 1407.66   38.30
   2  -9   6   19.80    2.40
   2  -9   6   19.90    2.50
   2  -9   6   17.50    6.10
   2  -9   6   16.80    2.30
   2  -9   6   19.20    2.30
  -2   9  -6   14.90    2.60
  -2   9  -6   17.20    2.80
  -2   9  -6   18.10    2.90
  -2   9  -6   15.30    5.90
   2  -9   7    3.50    1.50
   2  -9   7    0.30    2.80
   2  -9   7    7.30    1.80
   2  -9   7    1.10    1.20
   2  -9   7    3.80    1.50
  -2   9  -7    2.70    1.40
  -2   9  -7    4.20    1.70
  -2   9  -7    5.80    2.00
   2  -9   8  486.75   30.80
   2  -9   8  557.84   19.20
   2  -9   8  612.74   18.10
   2  -9   8  599.24   18.20
  -2   9  -8  497.45   31.50
  -2   9  -8  613.74   19.30
  -2   9  -8  613.84   19.40
  -2   9  -8  630.54   19.50
   2  -9   9  369.46   13.00
   2  -9   9  364.76   13.20
   2  -9   9  350.06   26.40
  -2   9  -9  389.96   14.30
  -2   9  -9  379.06   14.30
  -2   9  -9  408.56   33.60
   2  -9  10   98.29    6.00
   2  -9  10   90.39    5.60
   2  -9  10   96.09   14.70
   2  -9  10   94.39    5.50
  -2   9 -10   95.49    6.30
  -2   9 -10  113.09    6.80
   2  -8 -11  282.87   26.10
   2  -8 -11  347.57   13.40
   2  -8 -11  341.97   12.90
  -2   8  11  292.57   26.70
  -2   8  11  349.96   12.50
  -2   8  11  329.27   11.60
  -2   8  11  337.77   12.00
   2  -8 -10    7.40    5.30
   2  -8 -10    6.10    1.80
   2  -8 -10    7.90    2.20
  -2   8  10    2.70    4.20
  -2   8  10    6.60    1.70
  -2   8  10   11.50    2.30
  -2   8  10    5.60    1.70
   2  -8  -9  212.78   20.70
   2  -8  -9  256.17   10.30
   2  -8  -9  263.77    9.90
   2  -8  -9  264.47   10.90
  -2   8   9  217.58   20.70
  -2   8   9  250.17    8.90
  -2   8   9  232.98    9.50
  -2   8   9  242.38    9.40
   2  -8  -8   63.49    4.30
   2  -8  -8   57.29    4.70
   2  -8  -8   58.29    4.40
   2  -8  -8   53.39   10.10
  -2   8   8   66.39   11.20
  -2   8   8   62.49    3.60
  -2   8   8   54.69    4.00
  -2   8   8   58.89    4.10
   2  -8  -7    5.10    1.80
   2  -8  -7    5.20    3.90
   2  -8  -7    7.10    1.80
   2  -8  -7    1.80    1.20
  -2   8   7    2.60    1.20
  -2   8   7    4.10    3.80
  -2   8   7    3.20    1.00
  -2   8   7    4.20    1.40
   2  -8  -6   90.59    4.90
   2  -8  -6   84.99    5.30
   2  -8  -6   89.89   10.90
   2  -8  -6   83.69    4.80
  -2   8   6   91.09    4.60
  -2   8   6   89.19   11.00
  -2   8   6   90.89    3.90
  -2   8   6   86.89    4.50
  -2   8   6   92.89    4.20
   2  -8  -5  464.05   24.90
   2  -8  -5  442.16   14.60
   2  -8  -5  442.76   14.00
   2  -8  -5  469.95   13.00
   2  -8  -5  452.55   15.00
  -2   8   5  444.76   12.80
  -2   8   5  447.76   13.40
  -2   8   5  431.36   13.70
  -2   8   5  445.76   13.70
  -2   8   5  455.65   24.60
   2  -8  -4    2.70    1.20
   2  -8  -4    0.20    2.20
   2  -8  -4    1.40    0.80
   2  -8  -4    0.90    1.00
  -2   8   4    2.90    2.70
  -2   8   4    0.90    0.70
  -2   8   4    1.00    0.90
   2  -8  -3  814.92   21.20
   2  -8  -3  783.92   22.60
   2  -8  -3  778.92   22.50
   2  -8  -3  804.82   32.80
   2  -8  -3  749.92   21.40
   2  -8  -3  790.32   22.90
  -2   8   3  796.12   20.50
  -2   8   3  756.02   21.60
  -2   8   3  779.82   32.60
  -2   8   3  792.22   21.60
  -2   8   3  793.92   20.70
  -2   8   3  770.62   21.50
   2  -8  -2  586.24   16.50
   2  -8  -2  614.94   16.70
   2  -8  -2  513.65   25.20
   2  -8  -2  615.04   18.20
   2  -8  -2  620.54   17.80
   2  -8  -2  612.84   17.60
  -2   8   2  598.34   26.40
  -2   8   2  618.44   16.80
  -2   8   2  602.44   17.00
  -2   8   2  613.64   16.00
  -2   8   2  598.14   17.00
  -2   8   2  609.74   16.00
   2  -8  -1  226.58    7.90
   2  -8  -1  220.78    7.00
   2  -8  -1  235.58    8.70
   2  -8  -1  243.38   15.00
   2  -8  -1  240.08    7.70
   2  -8  -1  229.78    8.10
  -2   8   1  244.98    6.80
  -2   8   1  227.28    7.70
  -2   8   1  223.68    7.40
  -2   8   1  228.68    7.00
  -2   8   1  236.28   14.60
  -2   8   1  234.78    7.90
   2  -8   0  123.99   10.30
   2  -8   0  119.29    4.00
   2  -8   0  126.09    4.20
   2  -8   0  116.59    4.70
   2  -8   0  116.19    4.90
   2  -8   0  113.19    5.40
   2  -8   0  111.49    4.60
  -2   8   0  123.49    4.50
  -2   8   0  110.19    4.90
  -2   8   0  113.29    9.90
  -2   8   0  117.09    4.30
  -2   8   0  113.59    4.60
  -2   8   0  120.39    3.90
   2  -8   1  394.76   12.70
   2  -8   1  384.66   11.70
   2  -8   1  389.56   11.70
   2  -8   1  400.86   11.20
   2  -8   1  391.26   11.60
   2  -8   1  360.76   19.10
   2  -8   1  396.66   11.40
   2  -8   1  410.36   10.60
  -2   8  -1  401.86   11.40
  -2   8  -1  399.26   10.70
  -2   8  -1  395.76   11.60
  -2   8  -1  383.86   12.10
  -2   8  -1  383.56   11.20
  -2   8  -1  388.86   10.70
  -2   8  -1  394.56   19.90
   2  -8   2  158.28    5.50
   2  -8   2  186.08    6.90
   2  -8   2  150.98    5.80
   2  -8   2  156.38   12.00
   2  -8   2  152.88    5.70
   2  -8   2  152.08    5.90
  -2   8  -2  165.98    5.90
  -2   8  -2  153.58    5.40
  -2   8  -2  172.78   12.50
  -2   8  -2  162.68    5.00
  -2   8  -2  162.78    5.00
  -2   8  -2  156.28    5.70
  -2   8  -2  158.58    6.30
   2  -8   3  130.89   11.30
   2  -8   3  158.48    6.50
   2  -8   3  162.28    5.70
   2  -8   3  162.08    6.00
   2  -8   3  160.08    6.00
   2  -8   3  157.78    5.50
  -2   8  -3  160.28    6.40
  -2   8  -3  136.39   11.60
  -2   8  -3  165.08    5.40
  -2   8  -3  159.78    6.10
  -2   8  -3  158.28    6.40
   2  -8   4  573.04   17.20
   2  -8   4  592.24   16.80
   2  -8   4  580.24   16.70
   2  -8   4  575.54   16.30
   2  -8   4  555.84   15.60
   2  -8   4  575.14   26.70
  -2   8  -4  570.44   26.90
  -2   8  -4  549.35   17.00
  -2   8  -4  564.34   15.60
  -2   8  -4  569.04   16.90
  -2   8  -4  554.34   17.10
   2  -8   5  618.84   18.10
   2  -8   5  608.14   17.70
   2  -8   5  597.14   16.40
   2  -8   5  602.74   18.00
   2  -8   5  615.94   17.50
   2  -8   5  602.54   28.70
  -2   8  -5  589.64   18.30
  -2   8  -5  601.74   18.40
  -2   8  -5  597.04   18.20
  -2   8  -5  608.64   29.10
  -2   8  -5  609.04   16.60
   2  -8   6    6.10    1.50
   2  -8   6    4.30    1.30
   2  -8   6    2.50    3.10
   2  -8   6    2.80    1.30
   2  -8   6    4.40    1.30
  -2   8  -6    3.90    1.50
  -2   8  -6    3.20    3.30
  -2   8  -6    3.60    1.50
  -2   8  -6    2.90    1.30
   2  -8   7  398.16   13.00
   2  -8   7  399.86   13.00
   2  -8   7  407.56   24.60
   2  -8   7  406.36   13.00
   2  -8   7  408.06   13.70
  -2   8  -7  382.06   13.80
  -2   8  -7  398.46   24.80
  -2   8  -7  402.86   14.00
  -2   8  -7  404.76   13.90
   2  -8   8   49.20    3.60
   2  -8   8   55.59    3.80
   2  -8   8   51.79    4.10
   2  -8   8   52.19    9.70
  -2   8  -8   54.79    4.40
  -2   8  -8   59.39   10.30
  -2   8  -8   47.70    4.20
  -2   8  -8   49.50    4.20
   2  -8   9   17.00    2.60
   2  -8   9   18.70    7.00
   2  -8   9   17.30    2.60
   2  -8   9   18.00    2.90
  -2   8  -9   23.50    3.40
  -2   8  -9   16.50    2.90
  -2   8  -9   14.00    6.40
   2  -8  10   34.40    3.50
   2  -8  10   34.60    3.40
   2  -8  10   33.50    6.20
   2  -8  10   29.30    8.90
   2  -8  10   31.80    3.20
  -2   8 -10   30.50    4.00
  -2   8 -10   29.50    3.70
  -2   8 -10   27.50    9.00
   2  -8  11  185.48    7.90
   2  -8  11  176.48    8.20
   2  -8  11  181.38    8.50
   2  -8  11  165.48   19.10
  -2   8 -11  187.68    9.10
  -2   8 -11  191.18    9.30
   2  -7 -12   85.69   14.50
   2  -7 -12   89.89    5.80
   2  -7 -12   92.99    6.00
  -2   7  12   78.89   14.30
  -2   7  12   86.99    5.10
  -2   7  12   89.49    5.30
  -2   7  12   89.09    5.60
   2  -7 -11   70.49   12.90
   2  -7 -11   66.29    5.00
   2  -7 -11   67.79    5.20
  -2   7  11   68.09    4.40
  -2   7  11   67.59    4.30
  -2   7  11   68.19    4.70
  -2   7  11   68.19   13.00
   2  -7 -10    7.70    2.20
   2  -7 -10    3.70    1.50
   2  -7 -10    4.30    4.60
   2  -7 -10    2.30    1.60
  -2   7  10    2.80    1.30
  -2   7  10    3.50    1.50
  -2   7  10    4.20    4.60
  -2   7  10    5.70    1.80
   2  -7  -9  424.76   28.50
   2  -7  -9  445.06   15.40
   2  -7  -9  420.96   14.20
   2  -7  -9  446.26   15.10
  -2   7   9  434.76   14.30
  -2   7   9  447.56   29.40
  -2   7   9  425.56   13.50
  -2   7   9  420.56   14.00
   2  -7  -8   77.69    5.20
   2  -7  -8   76.59   11.30
   2  -7  -8   76.19    4.90
  -2   7   8   84.39   11.90
  -2   7   8   74.79    3.90
  -2   7   8   78.79    4.50
  -2   7   8   79.09    4.50
   2  -7  -7  219.98    8.10
   2  -7  -7  208.58    8.50
   2  -7  -7  206.48    9.00
   2  -7  -7  229.68   18.10
  -2   7   7  203.28    7.30
  -2   7   7  222.48   17.80
  -2   7   7  214.38    8.00
  -2   7   7  215.48    7.40
  -2   7   7  212.88    8.10
   2  -7  -6  382.76   12.60
   2  -7  -6  388.16   13.50
   2  -7  -6  382.36   12.80
  -2   7   6  396.66   12.30
  -2   7   6  393.66   11.50
  -2   7   6  379.96   22.50
  -2   7   6  414.46   11.80
  -2   7   6  387.56   12.20
   2  -7  -5   34.30    1.90
   2  -7  -5   31.90    6.00
   2  -7  -5   31.60    2.60
   2  -7  -5   32.10    3.00
   2  -7  -5   30.80    2.60
  -2   7   5   32.90    6.30
  -2   7   5   33.20    2.50
  -2   7   5   33.60    2.20
  -2   7   5   33.90    2.00
  -2   7   5   33.30    2.50
   2  -7  -4  124.59    5.20
   2  -7  -4  132.09    4.50
   2  -7  -4  128.59    5.70
   2  -7  -4  124.99    5.70
   2  -7  -4  127.89   11.00
  -2   7   4  121.09    4.80
  -2   7   4  126.39    5.10
  -2   7   4  127.69    4.10
  -2   7   4  135.19   11.30
  -2   7   4  126.39    4.40
  -2   7   4  122.79    5.00
   2  -7  -3 1107.29   29.80
   2  -7  -3 1168.58   40.50
   2  -7  -3 1130.29   30.70
   2  -7  -3 1199.08   29.40
   2  -7  -3 1160.08   30.90
  -2   7   3 1157.58   29.80
  -2   7   3 1139.69   29.80
  -2   7   3 1099.79   29.80
  -2   7   3  949.40   38.60
  -2   7   3 1177.28   29.00
  -2   7   3 1138.09   28.90
   2  -7  -2   71.99    3.10
   2  -7  -2   75.59    3.70
   2  -7  -2   70.59    3.70
   2  -7  -2   72.89    4.00
   2  -7  -2   61.69    7.10
   2  -7  -2   68.99    3.00
  -2   7   2   67.09    3.20
  -2   7   2   67.79    3.20
  -2   7   2   70.89    3.10
  -2   7   2   70.29    2.70
  -2   7   2   74.49    2.70
   2  -7  -1 1298.37   35.00
   2  -7  -1 1301.57   43.20
   2  -7  -1 1280.57   33.70
   2  -7  -1 1291.97   33.40
   2  -7  -1 1293.67   34.40
   2  -7  -1 1272.07   34.20
  -2   7   1 1296.27   33.90
  -2   7   1 1280.17   33.60
  -2   7   1 1289.47   34.00
  -2   7   1 1421.16   43.90
  -2   7   1 1327.97   33.00
  -2   7   1 1297.87   33.20
   2  -7   0  181.78    6.00
   2  -7   0  174.38    6.70
   2  -7   0  172.28    5.30
   2  -7   0  180.28    5.40
   2  -7   0  172.78    6.10
   2  -7   0  182.58   11.70
   2  -7   0  180.48    6.00
  -2   7   0  177.08    6.20
  -2   7   0  146.89   10.70
  -2   7   0  178.98    5.90
  -2   7   0  174.68    5.10
  -2   7   0  170.68    5.60
  -2   7   0  179.28    5.60
   2  -7   1   35.60    2.00
   2  -7   1   36.80    2.60
   2  -7   1   36.10    2.10
   2  -7   1   34.80    2.20
   2  -7   1   35.60    1.90
   2  -7   1   29.90    4.80
   2  -7   1   36.60    2.20
   2  -7   1   39.00    1.60
  -2   7  -1   35.30    1.60
  -2   7  -1   34.40    5.10
  -2   7  -1   35.40    2.10
  -2   7  -1   36.40    2.40
  -2   7  -1   35.10    2.10
  -2   7  -1   35.10    1.70
  -2   7  -1   38.00    1.90
   2  -7   2  698.33   17.50
   2  -7   2  676.13   19.50
   2  -7   2  700.53   18.40
   2  -7   2  692.83   18.90
   2  -7   2  683.13   27.20
   2  -7   2  677.13   18.50
   2  -7   2  697.33   18.70
  -2   7  -2  692.33   18.00
  -2   7  -2  693.43   17.80
  -2   7  -2  667.73   18.50
  -2   7  -2  673.33   18.70
  -2   7  -2  634.54   26.70
  -2   7  -2  709.53   18.20
  -2   7  -2  687.43   19.20
   2  -7   3  662.73   18.70
   2  -7   3  681.33   18.70
   2  -7   3  690.03   18.40
   2  -7   3  675.83   19.30
   2  -7   3  601.64   26.40
   2  -7   3  684.23   17.20
   2  -7   3  672.53   18.10
  -2   7  -3  670.73   19.10
  -2   7  -3  677.23   18.00
  -2   7  -3  659.23   19.10
  -2   7  -3  664.23   17.90
  -2   7  -3  753.82   28.80
  -2   7  -3  685.43   18.90
  -2   7  -3  662.23   18.30
   2  -7   4  187.78    6.40
   2  -7   4  186.28    6.70
   2  -7   4  184.98    5.80
   2  -7   4  185.58    6.60
   2  -7   4  184.28    6.90
   2  -7   4  175.28   12.60
  -2   7  -4  174.78    6.90
  -2   7  -4  178.58    6.10
  -2   7  -4  173.08    6.80
  -2   7  -4  184.18    7.00
  -2   7  -4  173.58   12.90
  -2   7  -4  197.88    5.90
   2  -7   5  817.52   22.30
   2  -7   5  802.72   22.80
   2  -7   5  834.72   22.50
   2  -7   5  807.52   33.30
   2  -7   5  822.32   21.20
   2  -7   5  817.52   22.80
  -2   7  -5  775.32   22.90
  -2   7  -5  838.02   23.20
  -2   7  -5  815.62   22.20
  -2   7  -5  722.03   32.50
  -2   7  -5  813.82   23.00
  -2   7  -5  840.92   21.40
   2  -7   6   17.30    2.20
   2  -7   6   17.60    2.00
   2  -7   6   16.30    2.10
   2  -7   6   23.10    5.70
   2  -7   6   18.60    2.00
  -2   7  -6   17.20    1.50
  -2   7  -6   15.90    2.40
  -2   7  -6   18.50    2.60
  -2   7  -6   18.60    2.50
  -2   7  -6   17.60    2.10
  -2   7  -6   15.30    5.00
   2  -7   7  200.58    7.70
   2  -7   7  200.48    7.50
   2  -7   7  202.08   16.20
   2  -7   7  196.48    8.10
  -2   7  -7  194.48    8.40
  -2   7  -7  195.98   16.40
  -2   7  -7  201.98    8.40
  -2   7  -7  189.28    7.00
  -2   7  -7  195.98    8.10
   2  -7   8  318.87   11.90
   2  -7   8  328.97   11.00
   2  -7   8  322.27   11.20
  -2   7  -8  324.47   23.00
  -2   7  -8  321.77   12.00
  -2   7  -8  333.67   11.90
  -2   7  -8  322.87   12.10
   2  -7   9  100.19    5.40
   2  -7   9  102.99    5.30
   2  -7   9  108.29   13.60
   2  -7   9   95.29    5.50
   2  -7   9  100.49    5.90
  -2   7  -9  100.69    6.00
  -2   7  -9   99.09   13.60
  -2   7  -9  103.39    6.10
   2  -7  10  147.49   16.60
   2  -7  10  135.69    7.40
   2  -7  10  133.49    6.70
   2  -7  10  139.59    6.30
   2  -7  10  128.79    6.60
  -2   7 -10  131.19    7.20
  -2   7 -10  133.59    7.30
  -2   7 -10  126.39   16.00
   2  -7  11   67.49    4.80
   2  -7  11   78.09    4.60
   2  -7  11   68.19   12.50
   2  -7  11   63.99    4.70
  -2   7 -11   68.09    5.30
  -2   7 -11   57.09   11.90
  -2   7 -11   69.09    5.50
   2  -7  12    8.20    2.20
   2  -7  12   13.90    2.60
   2  -7  12    4.80    4.80
   2  -7  12    6.70    1.80
  -2   7 -12    8.30    2.40
  -2   7 -12    8.30    2.30
   2  -6 -12   24.10    3.40
   2  -6 -12   25.00    8.70
   2  -6 -12   25.50    3.20
  -2   6  12   21.80    2.70
  -2   6  12   27.90    9.40
  -2   6  12   23.30    2.90
   2  -6 -11    5.70    2.00
   2  -6 -11    9.70    2.30
   2  -6 -11    3.90    4.20
  -2   6  11    4.30    1.50
  -2   6  11    3.90    1.50
   2  -6 -10   30.40    3.30
   2  -6 -10   31.60    8.90
   2  -6 -10   28.20    3.30
   2  -6 -10   33.10    2.80
  -2   6  10   29.10    2.60
  -2   6  10   31.80    3.70
  -2   6  10   29.60    2.80
  -2   6  10   30.30    2.90
  -2   6  10   25.30    8.10
   2  -6  -9   18.90    7.00
   2  -6  -9   17.30    2.60
   2  -6  -9   16.10    2.80
   2  -6  -9   17.10    2.30
  -2   6   9   20.00    7.30
  -2   6   9   16.80    2.80
  -2   6   9   22.80    2.20
   2  -6  -8  199.48   17.40
   2  -6  -8  186.48    8.20
   2  -6  -8  185.18    7.90
  -2   6   8  205.68   17.60
  -2   6   8  178.58    7.20
  -2   6   8  180.18    8.00
  -2   6   8  181.38    6.80
  -2   6   8  179.88    6.60
   2  -6  -7  180.08    6.60
   2  -6  -7  175.08    5.80
   2  -6  -7  173.78   15.00
   2  -6  -7  176.68    7.80
   2  -6  -7  179.28    7.50
  -2   6   7  183.68    6.40
  -2   6   7  179.68    6.80
  -2   6   7  168.78   14.90
  -2   6   7  180.78    7.40
  -2   6   7  175.18    6.30
   2  -6  -6   12.20    4.30
   2  -6  -6   11.50    1.60
   2  -6  -6   10.00    1.80
   2  -6  -6   11.50    2.00
  -2   6   6   10.00    1.40
  -2   6   6   12.60    4.70
  -2   6   6   11.70    1.60
   2  -6  -5  120.49    4.20
   2  -6  -5  122.09    5.80
   2  -6  -5  126.79    5.30
   2  -6  -5  134.29   11.40
   2  -6  -5  127.29    4.20
   2  -6  -5  124.49    5.40
  -2   6   5  127.79    4.50
  -2   6   5  124.69    4.70
  -2   6   5  123.79    4.00
  -2   6   5  133.89    5.10
  -2   6   5  126.49   11.10
   2  -6  -4   45.80    2.90
   2  -6  -4   50.09    2.20
   2  -6  -4   49.20    1.90
   2  -6  -4   43.90    6.20
   2  -6  -4   49.60    2.90
   2  -6  -4   54.29    3.30
  -2   6   4   53.19    2.00
  -2   6   4   47.70    2.50
  -2   6   4   45.90    2.20
  -2   6   4   49.99    2.70
  -2   6   4   49.60    2.70
   2  -6  -3    1.90    0.70
   2  -6  -3    3.80    1.00
   2  -6  -3    1.40    0.50
  -2   6   3    2.60    0.50
  -2   6   3    2.60    0.60
  -2   6   3    3.90    0.80
  -2   6   3    0.90    0.60
  -2   6   3    3.30    0.80
  -2   6   3    3.30    2.10
   2  -6  -2  590.14   16.30
   2  -6  -2  588.44   16.50
   2  -6  -2  577.84   16.20
   2  -6  -2  509.75   22.10
   2  -6  -2  579.84   15.30
   2  -6  -2  586.14   15.60
  -2   6   2  566.54   15.60
  -2   6   2  565.84   23.10
  -2   6   2  557.54   15.50
  -2   6   2  598.04   14.90
  -2   6   2  573.74   15.10
  -2   6   2  573.94   15.70
   2  -6  -1   33.10    2.30
   2  -6  -1   34.00    2.10
   2  -6  -1   34.30    1.70
   2  -6  -1   40.20    5.00
   2  -6  -1   32.10    2.10
   2  -6  -1   32.20    1.80
  -2   6   1   32.90    1.90
  -2   6   1   33.30    1.40
  -2   6   1   31.20    1.80
  -2   6   1   36.10    1.70
  -2   6   1   42.20    2.20
   2  -6   0  369.16    9.90
   2  -6   0  356.36   10.40
   2  -6   0  356.86   10.60
   2  -6   0  360.96    9.90
   2  -6   0  362.46   10.50
   2  -6   0  360.36   11.20
  -2   6   0  369.36   10.70
  -2   6   0  390.36   16.80
  -2   6   0  362.26   10.20
  -2   6   0  368.36   10.40
  -2   6   0  375.16    9.70
  -2   6   0  368.26   10.10
   2  -6   1  264.27    7.70
   2  -6   1  264.07    7.70
   2  -6   1  260.47    7.90
   2  -6   1  272.57    7.20
   2  -6   1  264.57    8.60
   2  -6   1  260.87    7.50
   2  -6   1  258.97    7.90
   2  -6   1  223.78   12.60
  -2   6  -1  257.87   13.50
  -2   6  -1  265.17    7.40
  -2   6  -1  280.87    8.30
  -2   6  -1  271.17    7.80
  -2   6  -1  260.57    7.80
  -2   6  -1  268.77    7.50
  -2   6  -1  267.47    7.10
   2  -6   2   27.60    1.60
   2  -6   2   27.50    1.20
   2  -6   2   25.40    1.80
   2  -6   2   26.60    4.30
   2  -6   2   26.10    2.10
   2  -6   2   26.60    1.60
  -2   6  -2   26.40    2.00
  -2   6  -2   26.90    1.60
  -2   6  -2   27.70    1.50
  -2   6  -2   26.30    1.40
   2  -6   3   40.60    1.60
   2  -6   3   50.89    5.90
   2  -6   3   43.10    2.40
   2  -6   3   42.10    2.60
   2  -6   3   42.80    2.40
   2  -6   3   42.20    2.00
   2  -6   3   41.10    2.20
  -2   6  -3   48.30    2.70
  -2   6  -3   40.60    1.90
  -2   6  -3   40.80    5.50
  -2   6  -3   40.30    2.60
  -2   6  -3   44.60    2.20
   2  -6   4  445.06   20.50
   2  -6   4  433.46   12.40
   2  -6   4  433.46   12.90
   2  -6   4  422.66   11.70
   2  -6   4  423.56   12.70
   2  -6   4  423.16   12.50
  -2   6  -4  435.96   11.70
  -2   6  -4  412.46   12.80
  -2   6  -4  409.06   12.30
  -2   6  -4  466.55   21.20
  -2   6  -4  420.46   12.90
  -2   6  -4  417.26   12.80
   2  -6   5   63.69    7.70
   2  -6   5   65.59    3.30
   2  -6   5   67.29    2.60
   2  -6   5   69.49    3.50
   2  -6   5   67.39    3.50
   2  -6   5   65.69    3.50
  -2   6  -5   64.79    3.70
  -2   6  -5   68.99    3.80
  -2   6  -5   69.09    8.10
  -2   6  -5   66.29    2.70
  -2   6  -5   66.99    3.50
   2  -6   6  332.67   11.40
   2  -6   6  349.57   10.90
   2  -6   6  346.17    9.60
   2  -6   6  331.87   19.50
   2  -6   6  360.26   10.90
   2  -6   6  352.76   10.90
  -2   6  -6  343.97   11.20
  -2   6  -6  341.17   11.50
  -2   6  -6  351.26    9.80
  -2   6  -6  353.06   20.30
  -2   6  -6  342.57   11.60
  -2   6  -6  337.67   11.30
   2  -6   7   21.60    2.50
   2  -6   7   18.20    5.70
   2  -6   7   25.50    2.40
  -2   6  -7   18.10    2.50
  -2   6  -7   16.40    2.40
  -2   6  -7   18.20    1.50
  -2   6  -7   15.50    5.40
  -2   6  -7   16.40    2.60
   2  -6   8    4.60    1.40
   2  -6   8    5.70    1.70
   2  -6   8    3.40    3.40
   2  -6   8   10.90    1.80
  -2   6  -8    5.60    1.70
  -2   6  -8    5.80    1.70
  -2   6  -8    3.60    3.60
  -2   6  -8    5.50    1.60
  -2   6  -8    4.30    1.70
   2  -6   9  134.79    6.30
   2  -6   9  138.39    6.10
   2  -6   9  134.69    6.40
   2  -6   9  142.09   15.10
   2  -6   9  134.59    7.00
  -2   6  -9  167.78   16.90
  -2   6  -9  135.49    6.70
  -2   6  -9  136.59    7.10
  -2   6  -9  146.09    7.00
   2  -6  10   69.49    4.60
   2  -6  10   76.09   12.10
   2  -6  10   72.89    4.30
   2  -6  10   75.69    5.30
   2  -6  10   76.29    4.80
  -2   6 -10   80.69    5.50
  -2   6 -10   71.89    5.10
  -2   6 -10   79.89   12.90
   2  -6  11   27.10    3.20
   2  -6  11   27.80    3.30
   2  -6  11   30.00    3.00
   2  -6  11   32.40    9.10
  -2   6 -11   40.40    4.10
  -2   6 -11   30.80    9.30
  -2   6 -11   30.20    3.60
   2  -6  12   23.70    3.30
   2  -6  12   30.90    3.30
   2  -6  12   27.50    9.00
   2  -6  12   30.30    3.00
  -2   6 -12   30.00    9.50
  -2   6 -12   26.70    3.40
  -2   6 -12   24.60    3.50
   2  -5 -13   56.99    4.10
   2  -5 -13   58.49    4.70
  -2   5  13   59.79   12.80
  -2   5  13   54.89    4.20
   2  -5 -12  175.48    8.10
   2  -5 -12  161.08    7.80
   2  -5 -12  165.68   18.90
  -2   5  12  163.88    7.20
  -2   5  12  157.28    7.10
  -2   5  12  167.08    7.20
  -2   5  12  183.48   20.20
   2  -5 -11  107.89    6.10
   2  -5 -11   88.19   13.60
   2  -5 -11  104.79    5.90
  -2   5  11  119.69   15.90
  -2   5  11  113.19    7.40
  -2   5  11  109.59    5.40
  -2   5  11  102.79    5.20
  -2   5  11  103.09    5.30
   2  -5 -10   45.80   10.00
   2  -5 -10   45.10    3.80
   2  -5 -10   51.19    3.90
  -2   5  10   46.30    4.20
  -2   5  10   44.30   10.20
  -2   5  10   56.49    3.50
  -2   5  10   47.50    3.40
  -2   5  10   45.40    3.30
   2  -5  -9   67.99    3.70
   2  -5  -9   70.69    4.60
   2  -5  -9   67.39    4.50
   2  -5  -9   63.09   10.60
  -2   5   9   68.59    4.00
  -2   5   9   67.09   11.10
  -2   5   9   64.09    3.50
  -2   5   9   64.09    3.60
  -2   5   9   62.09    4.60
  -2   5   9   70.89    3.90
   2  -5  -8   85.89    4.90
   2  -5  -8   80.09    3.60
   2  -5  -8   90.19    4.90
   2  -5  -8   80.29   10.90
  -2   5   8   86.09    3.90
  -2   5   8   81.09    4.00
  -2   5   8   89.99    4.00
  -2   5   8   83.19    4.20
  -2   5   8   81.49   10.90
  -2   5   8   83.29    5.00
   2  -5  -7   38.30    2.30
   2  -5  -7   29.90    6.50
   2  -5  -7   32.40    2.00
   2  -5  -7   32.90    3.00
  -2   5   7   39.80    2.10
  -2   5   7   34.20    2.50
  -2   5   7   33.90    2.40
  -2   5   7   35.80    2.30
  -2   5   7   38.20    7.20
  -2   5   7   34.60    2.20
  -2   5   7   32.20    2.80
   2  -5  -6 1466.85   41.20
   2  -5  -6 1537.45   39.10
   2  -5  -6 1427.36   41.50
   2  -5  -6 1513.85   40.30
   2  -5  -6 1547.25   39.60
  -2   5   6 1737.13   55.09
  -2   5   6 1550.34   41.30
  -2   5   6 1580.84   40.10
  -2   5   6 1590.04   39.90
  -2   5   6 1583.94   40.60
  -2   5   6 1605.74   39.30
  -2   5   6 1534.55   40.10
   2  -5  -5   92.39    4.30
   2  -5  -5   84.99    8.60
   2  -5  -5   90.19    3.30
   2  -5  -5   92.89    4.60
   2  -5  -5   95.19    4.00
   2  -5  -5   93.19    3.00
  -2   5   5   94.69    3.40
  -2   5   5   91.59    3.50
  -2   5   5   94.09    3.90
  -2   5   5   93.89    3.10
  -2   5   5   94.39    3.70
  -2   5   5   97.49    9.20
   2  -5  -4    9.70    0.90
   2  -5  -4    9.40    1.50
   2  -5  -4   10.80    1.40
   2  -5  -4    9.70    1.30
   2  -5  -4   14.00    1.00
   2  -5  -4    9.70    0.80
   2  -5  -4   11.10    3.30
  -2   5   4    9.80    3.30
  -2   5   4   12.90    1.20
  -2   5   4    9.40    0.70
  -2   5   4   12.10    1.30
  -2   5   4   13.10    1.10
   2  -5  -3  532.95   15.00
   2  -5  -3  552.14   14.00
   2  -5  -3  534.85   14.80
   2  -5  -3  545.25   15.30
   2  -5  -3  539.25   13.70
   2  -5  -3  462.85   20.50
  -2   5   3  549.85   13.70
  -2   5   3  545.05   14.50
  -2   5   3  513.45   21.30
  -2   5   3  531.25   14.00
  -2   5   3  557.64   14.70
   2  -5  -2    4.20    0.90
   2  -5  -2    4.20    0.90
   2  -5  -2    4.70    0.80
   2  -5  -2    3.30    0.60
   2  -5  -2    3.80    0.90
   2  -5  -2    4.70    2.00
  -2   5   2    5.00    2.10
  -2   5   2    3.90    0.50
  -2   5   2    4.10    0.80
  -2   5   2    3.80    0.70
  -2   5   2    4.80    0.80
   2  -5  -1  317.07    8.90
   2  -5  -1  316.67    9.40
   2  -5  -1  328.67    9.70
   2  -5  -1  335.87    9.00
   2  -5  -1  345.67    9.60
   2  -5  -1  330.77   14.30
   2  -5  -1  313.07    8.90
  -2   5   1  330.97    8.50
  -2   5   1  311.97    8.80
  -2   5   1  323.27    9.00
  -2   5   1  321.07    9.20
  -2   5   1  292.07   13.90
  -2   5   1  321.57    9.10
   2  -5   0 1268.57   33.20
   2  -5   0 1285.87   32.90
   2  -5   0 1246.38   32.60
   2  -5   0 1283.97   39.20
   2  -5   0 1284.17   33.70
   2  -5   0 1346.37   34.00
   2  -5   0 1273.17   33.10
  -2   5   0 1354.06   32.30
  -2   5   0 1294.57   33.20
  -2   5   0 1325.57   33.00
  -2   5   0 1322.47   32.70
  -2   5   0 1261.77   32.80
  -2   5   0 1277.97   39.20
   2  -5   1  747.83   19.90
   2  -5   1  735.93   25.50
   2  -5   1  745.63   19.60
   2  -5   1  747.93   19.90
   2  -5   1  764.22   19.30
   2  -5   1  758.62   19.50
   2  -5   1  724.63   20.40
   2  -5   1  732.93   19.70
  -2   5  -1  782.62   20.20
  -2   5  -1  762.92   19.20
  -2   5  -1  750.92   19.50
  -2   5  -1  771.02   19.80
  -2   5  -1  779.02   19.60
  -2   5  -1  831.52   26.60
  -2   5  -1  744.23   19.80
   2  -5   2 1319.67   34.50
   2  -5   2 1378.66   41.70
   2  -5   2 1322.87   34.50
   2  -5   2 1374.26   34.90
   2  -5   2 1336.07   34.80
   2  -5   2 1358.66   35.30
   2  -5   2 1351.36   34.70
  -2   5  -2 1370.66   34.50
  -2   5  -2 1435.86   42.30
  -2   5  -2 1372.26   35.60
  -2   5  -2 1320.77   35.00
  -2   5  -2 1378.46   34.20
   2  -5   3   35.10    2.20
   2  -5   3   39.00    2.10
   2  -5   3   33.70    1.40
   2  -5   3   39.20    5.00
   2  -5   3   31.80    1.80
   2  -5   3   36.80    1.70
   2  -5   3   31.50    1.90
  -2   5  -3   32.00    2.10
  -2   5  -3   34.30    1.90
  -2   5  -3   38.50    2.20
  -2   5  -3   29.90    4.60
  -2   5  -3   35.80    1.50
   2  -5   4    1.20    1.70
   2  -5   4    1.30    0.40
   2  -5   4    2.10    0.70
   2  -5   4    1.00    0.70
   2  -5   4    1.30    0.60
  -2   5  -4    1.20    0.70
  -2   5  -4    3.10    0.90
  -2   5  -4    3.60    2.20
  -2   5  -4    0.50    0.70
  -2   5  -4    0.70    0.70
   2  -5   5  751.22   20.30
   2  -5   5  739.93   20.70
   2  -5   5  758.12   20.20
   2  -5   5  763.22   29.70
   2  -5   5  739.93   19.20
   2  -5   5  724.63   20.20
  -2   5  -5  730.33   20.50
  -2   5  -5  738.73   20.80
  -2   5  -5  757.72   20.80
  -2   5  -5  742.83   19.20
  -2   5  -5  666.83   28.80
  -2   5  -5  754.52   20.60
   2  -5   6   28.70    5.70
   2  -5   6   31.70    2.30
   2  -5   6   29.30    2.40
   2  -5   6   31.30    1.60
  -2   5  -6   27.40    2.30
  -2   5  -6   33.00    1.80
  -2   5  -6   28.20    2.70
  -2   5  -6   33.90    1.70
  -2   5  -6   27.60    5.80
  -2   5  -6   33.70    2.70
   2  -5   7   23.20    2.50
   2  -5   7   20.30    2.10
   2  -5   7   21.70    2.30
   2  -5   7   22.50    5.60
  -2   5  -7   20.60    2.40
  -2   5  -7   19.70    2.30
  -2   5  -7   22.50    6.00
  -2   5  -7   21.80    2.50
  -2   5  -7   23.40    2.60
   2  -5   8  575.04   17.00
   2  -5   8  552.34   17.00
   2  -5   8  561.24   17.80
   2  -5   8  556.84   29.20
   2  -5   8  565.84   16.50
  -2   5  -8  552.94   17.80
  -2   5  -8  559.74   17.60
  -2   5  -8  576.94   17.60
  -2   5  -8  569.34   30.50
   2  -5   9  148.99    6.60
   2  -5   9  150.68    7.30
   2  -5   9  145.79    6.10
   2  -5   9  152.58   15.30
   2  -5   9  143.39    6.50
  -2   5  -9  159.98    7.40
  -2   5  -9  151.68    7.20
  -2   5  -9  146.99    6.90
  -2   5  -9  149.29   15.90
   2  -5  10  180.78    7.60
   2  -5  10  171.08    7.40
   2  -5  10  175.58    6.90
   2  -5  10  165.78    8.20
   2  -5  10  162.58   16.90
  -2   5 -10  184.48    8.00
  -2   5 -10  172.38   18.30
  -2   5 -10  174.18    8.10
  -2   5 -10  171.78    8.20
   2  -5  11  135.49    6.60
   2  -5  11  126.59    7.20
   2  -5  11  129.69    5.90
   2  -5  11  133.99    6.60
   2  -5  11  129.29   15.90
  -2   5 -11  140.69    7.40
  -2   5 -11  135.29    7.10
  -2   5 -11  139.59    6.90
  -2   5 -11  112.79   15.50
   2  -5  12   28.60    2.80
   2  -5  12   26.60    8.60
   2  -5  12   22.10    3.00
   2  -5  12   24.80    3.10
  -2   5 -12   23.30    8.80
  -2   5 -12   25.70    3.20
  -2   5 -12   24.40    3.40
   2  -5  13   31.30    9.70
   2  -5  13   36.20    3.60
   2  -5  13   32.90    3.70
  -2   5 -13   38.40   13.40
  -2   5 -13   37.20    4.10
  -2   5 -13   38.00    3.90
  -2   4  13  769.92   23.00
  -2   4  13  769.92   43.90
  -2   4  13  785.12   23.00
   2  -4 -12    4.50    1.70
   2  -4 -12    6.60    1.80
   2  -4 -12    9.50    5.60
  -2   4  12    7.60    1.80
  -2   4  12    5.60    5.00
  -2   4  12    9.30    1.90
  -2   4  12    3.30    1.50
   2  -4 -11   69.59   12.00
   2  -4 -11   89.79    5.30
   2  -4 -11   88.09    5.10
  -2   4  11  100.19    4.90
  -2   4  11   89.39    4.80
  -2   4  11   91.59    5.90
  -2   4  11   90.09    4.70
  -2   4  11   85.39   13.60
   2  -4 -10 1168.18   33.50
   2  -4 -10 1222.08   33.90
   2  -4 -10 1267.47   34.10
   2  -4 -10 1156.48   51.69
  -2   4  10 1206.18   34.90
  -2   4  10 1206.28   32.90
  -2   4  10 1193.18   32.80
  -2   4  10 1288.77   54.59
  -2   4  10 1205.08   32.90
   2  -4  -9  257.97    9.60
   2  -4  -9  245.28    8.40
   2  -4  -9  262.97   20.30
   2  -4  -9  250.67   10.70
   2  -4  -9  262.37    8.40
   2  -4  -9  262.17    9.70
  -2   4   9  247.18    8.70
  -2   4   9  255.37    8.80
  -2   4   9  254.77    8.50
  -2   4   9  245.08    8.50
  -2   4   9  217.38   19.10
  -2   4   9  252.77   10.10
   2  -4  -8  652.23   19.50
   2  -4  -8  643.84   20.60
   2  -4  -8  620.24   31.80
   2  -4  -8  689.33   19.60
   2  -4  -8  651.93   18.20
  -2   4   8  660.33   20.00
  -2   4   8  637.64   18.30
  -2   4   8  653.73   18.30
  -2   4   8  647.14   18.40
  -2   4   8  655.13   17.60
  -2   4   8  656.53   18.60
   2  -4  -7 2400.06   60.59
   2  -4  -7 2381.56   75.59
   2  -4  -7 2329.67   58.99
   2  -4  -7 2309.37   59.19
   2  -4  -7 2214.18   61.29
   2  -4  -7 2332.47   60.39
  -2   4   7 2260.77   59.39
  -2   4   7 2309.37   59.09
  -2   4   7 2341.37   60.69
  -2   4   7 2339.37   59.19
  -2   4   7 2397.26   59.79
  -2   4   7 2255.97   75.19
  -2   4   7 2330.07   59.19
   2  -4  -6  358.76   11.80
   2  -4  -6  363.56   12.00
   2  -4  -6  360.66   10.70
   2  -4  -6  402.86   20.90
   2  -4  -6  372.36   12.60
   2  -4  -6  376.96   10.80
  -2   4   6  375.96   10.80
  -2   4   6  382.06   20.60
  -2   4   6  365.56   10.90
  -2   4   6  386.06   11.00
  -2   4   6  381.36   12.10
  -2   4   6  376.86   10.30
  -2   4   6  380.76   11.30
   2  -4  -5  987.50   26.80
   2  -4  -5 1000.00   36.50
   2  -4  -5 1026.80   28.00
   2  -4  -5 1030.80   26.60
   2  -4  -5 1021.60   27.70
  -2   4   5 1109.29   37.70
  -2   4   5 1041.80   27.20
  -2   4   5 1021.50   26.80
  -2   4   5 1013.60   27.70
  -2   4   5 1008.40   26.80
  -2   4   5 1039.20   26.10
  -2   4   5 1058.19   26.60
   2  -4  -4  648.94   18.40
   2  -4  -4  664.83   17.60
   2  -4  -4  677.93   25.60
   2  -4  -4  666.33   18.00
   2  -4  -4  661.73   18.80
   2  -4  -4  694.43   17.10
  -2   4   4  675.33   18.10
  -2   4   4  694.23   18.50
  -2   4   4  681.03   17.70
  -2   4   4  705.73   17.10
  -2   4   4  623.14   25.10
  -2   4   4  681.33   17.90
  -2   4   4  678.83   17.50
   2  -4  -3  741.33   18.00
   2  -4  -3  681.53   18.80
   2  -4  -3  694.23   24.80
   2  -4  -3  692.93   19.20
   2  -4  -3  680.63   18.10
   2  -4  -3  705.43   18.90
   2  -4  -3  692.93   18.30
  -2   4   3  729.33   18.80
  -2   4   3  701.93   18.80
  -2   4   3  744.53   25.50
  -2   4   3  726.83   17.80
  -2   4   3  701.73   18.20
  -2   4   3  707.43   18.60
   2  -4  -2 8972.60  233.38
   2  -4  -2 8928.41  231.48
   2  -4  -2 8463.55  232.28
   2  -4  -2 9196.98  232.78
   2  -4  -2 8881.91  231.98
  -2   4   2 9231.68  270.57
  -2   4   2 9937.21  232.18
  -2   4   2 9261.97  231.28
   2  -4  -1  241.18    6.70
   2  -4  -1  222.38   10.50
   2  -4  -1  238.98    7.20
   2  -4  -1  247.98    7.40
   2  -4  -1  257.47    6.30
   2  -4  -1  240.28    6.90
   2  -4  -1  244.18    7.20
   2  -4  -1  249.28    6.80
  -2   4   1  250.67    7.00
  -2   4   1  246.88    7.00
  -2   4   1  248.28    6.80
  -2   4   1  240.58   10.90
  -2   4   1  250.97    6.40
   2  -4   0   92.79    3.10
   2  -4   0  100.19    2.80
   2  -4   0   92.09    3.50
   2  -4   0   93.09    3.20
   2  -4   0  101.09    6.20
   2  -4   0   89.69    3.20
   2  -4   0   94.69    2.90
  -2   4   0   93.49    3.00
  -2   4   0   95.59    2.60
  -2   4   0   89.99    2.90
  -2   4   0   92.69    3.10
  -2   4   0   92.39    3.20
   2  -4   1 3126.29   79.69
   2  -4   1 2860.71   78.29
   2  -4   1 2911.91   81.39
   2  -4   1 3015.30   78.29
   2  -4   1 2959.30   79.29
   2  -4   1 3385.66  109.59
   2  -4   1 3148.78   78.29
  -2   4  -1 3133.99   77.19
  -2   4  -1 3152.08   79.69
  -2   4  -1 3023.60   79.89
  -2   4  -1 2971.60   79.59
  -2   4  -1 3110.19   77.79
  -2   4  -1 2950.90   78.89
   2  -4   2  310.17    8.60
   2  -4   2  310.57    8.40
   2  -4   2  284.87   12.70
   2  -4   2  306.07    8.70
   2  -4   2  312.67    8.50
   2  -4   2  318.67    9.10
   2  -4   2  311.97    8.10
  -2   4  -2  272.07   12.80
  -2   4  -2  309.87    8.60
  -2   4  -2  301.67    8.70
  -2   4  -2  319.87    8.10
  -2   4  -2  309.47    8.80
  -2   4  -2  315.97    8.30
   2  -4   3 1417.26   37.20
   2  -4   3 1404.56   37.20
   2  -4   3 1432.36   37.20
   2  -4   3 1455.95   37.50
   2  -4   3 1595.84   44.70
   2  -4   3 1509.55   37.70
   2  -4   3 1427.66   39.00
  -2   4  -3 1464.15   37.40
  -2   4  -3 1484.95   38.20
  -2   4  -3 1402.46   37.40
  -2   4  -3 1468.35   44.50
  -2   4  -3 1461.55   37.30
   2  -4   4 5415.46  148.89
   2  -4   4 5717.43  181.88
   2  -4   4 5600.84  145.89
   2  -4   4 5772.22  148.59
   2  -4   4 5443.06  143.69
   2  -4   4 5856.31  144.29
  -2   4  -4 5800.92  142.59
  -2   4  -4 5259.27  146.99
  -2   4  -4 5823.62  149.69
  -2   4  -4 5636.54  146.09
  -2   4  -4 5594.74  143.59
   2  -4   5 1069.99   28.10
   2  -4   5 1074.39   27.20
   2  -4   5 1089.49   37.70
   2  -4   5 1072.39   28.80
   2  -4   5 1019.90   28.20
  -2   4  -5 1087.89   28.80
  -2   4  -5 1065.29   28.30
  -2   4  -5 1092.29   28.60
  -2   4  -5 1066.39   28.70
  -2   4  -5 1086.19   27.20
  -2   4  -5 1068.09   38.00
  -2   4  -5 1033.10   27.50
   2  -4   6 1250.67   33.20
   2  -4   6 1256.37   33.50
   2  -4   6 1324.07   45.30
   2  -4   6 1301.87   32.20
   2  -4   6 1217.68   34.10
  -2   4  -6 1250.67   34.20
  -2   4  -6 1283.97   34.20
  -2   4  -6 1273.47   32.60
  -2   4  -6 1238.28   45.40
  -2   4  -6 1272.47   33.60
  -2   4  -6 1269.27   33.80
   2  -4   7  211.78   15.50
   2  -4   7  234.18    7.70
   2  -4   7  222.68    8.60
   2  -4   7  224.88    8.00
   2  -4   7  240.28    8.20
  -2   4  -7  243.68    7.40
  -2   4  -7  229.68    8.80
  -2   4  -7  217.58   16.40
  -2   4  -7  231.28    8.10
  -2   4  -7  228.08    8.70
  -2   4  -7  229.08    8.30
   2  -4   8  119.79    5.10
   2  -4   8  145.59    5.80
   2  -4   8  121.29    6.10
   2  -4   8  133.49   13.10
   2  -4   8  123.19    5.60
  -2   4  -8  127.29    6.30
  -2   4  -8  114.29    5.70
  -2   4  -8  114.69    6.00
  -2   4  -8  133.79   13.80
   2  -4   9 1933.01   71.09
   2  -4   9 2053.99   53.89
   2  -4   9 2079.99   53.99
   2  -4   9 1974.80   54.99
   2  -4   9 2047.20   53.09
  -2   4  -9 2022.80   54.89
  -2   4  -9 2077.99   54.39
  -2   4  -9 2208.28   75.89
  -2   4  -9 2086.39   55.19
   2  -4  10   74.09    3.80
   2  -4  10   62.59   10.70
   2  -4  10   70.79    4.90
   2  -4  10   67.99    4.20
   2  -4  10   68.39    4.20
  -2   4 -10   65.69    4.80
  -2   4 -10   67.59    4.70
  -2   4 -10   63.49    4.30
  -2   4 -10   65.99   11.20
   2  -4  11   60.19    4.80
   2  -4  11   64.39    4.30
   2  -4  11   64.69   11.40
   2  -4  11   57.39    4.20
   2  -4  11   65.09    3.80
  -2   4 -11   60.39    4.70
  -2   4 -11   57.89    4.80
  -2   4 -11   64.89   11.90
  -2   4 -11   67.39    4.60
   2  -4  12  785.12   22.80
   2  -4  12  769.02   23.90
   2  -4  12  794.82   23.90
   2  -4  12  832.02   43.10
  -2   4 -12  779.52   23.90
  -2   4 -12  791.92   24.80
  -2   4 -12  851.21   44.70
   2  -4  13  175.78   19.70
   2  -4  13  163.78    7.40
   2  -4  13  169.88    8.00
   2  -4  13  170.68    7.90
  -2   4 -13  178.38    8.80
  -2   4 -13  188.38   20.60
  -2   4 -13  167.78    8.00
   2  -3 -13  169.58    8.00
  -2   3  13  176.78    7.70
  -2   3  13  179.88    7.80
  -2   3  13  182.48   20.10
   2  -3 -12   23.00    8.50
   2  -3 -12   18.40    2.50
  -2   3  12   17.30    2.40
  -2   3  12   18.30    2.60
  -2   3  12   14.70    6.60
  -2   3  12   17.40    2.40
   2  -3 -11  660.23   36.30
   2  -3 -11  633.94   19.20
   2  -3 -11  645.54   19.60
   2  -3 -11  635.94   19.90
  -2   3  11  644.44   19.30
  -2   3  11  648.44   19.20
  -2   3  11  654.63   19.30
  -2   3  11  717.33   38.50
  -2   3  11  641.74   21.20
   2  -3 -10  190.58    7.50
   2  -3 -10  192.18    7.90
   2  -3 -10  199.58    8.20
   2  -3 -10  221.28    9.70
   2  -3 -10  198.28   18.10
  -2   3  10  224.18   19.60
  -2   3  10  201.88    7.70
  -2   3  10  189.78    7.50
  -2   3  10  197.48    7.50
  -2   3  10  192.58    8.90
   2  -3  -9  899.31   42.50
   2  -3  -9 1007.30   28.40
   2  -3  -9 1040.20   30.30
   2  -3  -9  996.60   27.80
   2  -3  -9 1016.80   28.60
  -2   3   9 1181.58   47.40
  -2   3   9 1020.70   27.80
  -2   3   9 1036.70   27.10
  -2   3   9 1002.70   27.70
  -2   3   9  998.60   29.40
   2  -3  -8   90.39   10.90
   2  -3  -8   86.59    4.10
   2  -3  -8   92.19    4.60
   2  -3  -8   85.19    4.50
   2  -3  -8   85.49    3.60
   2  -3  -8   83.79    5.20
  -2   3   8   82.59    3.50
  -2   3   8   87.99    4.10
  -2   3   8   81.99    3.90
  -2   3   8   73.99   10.30
   2  -3  -7  258.77   17.40
   2  -3  -7  242.98    8.70
   2  -3  -7  243.38    9.60
   2  -3  -7  246.28    8.70
   2  -3  -7  247.28    6.90
   2  -3  -7  255.97    8.20
  -2   3   7  247.68    7.90
  -2   3   7  247.18    8.10
  -2   3   7  239.98   17.10
  -2   3   7  257.57    7.50
  -2   3   7  249.97    9.20
   2  -3  -6 1117.79   30.70
   2  -3  -6 1162.78   31.80
   2  -3  -6 1111.69   29.10
   2  -3  -6 1229.98   42.40
   2  -3  -6 1117.49   30.70
   2  -3  -6 1152.08   30.00
  -2   3   6 1168.18   29.40
  -2   3   6 1100.89   30.10
  -2   3   6 1155.38   29.80
  -2   3   6 1134.59   31.10
  -2   3   6 1168.08   42.30
   2  -3  -5  191.08    7.20
   2  -3  -5  195.88    5.70
   2  -3  -5  192.48    6.10
   2  -3  -5  185.18   12.00
   2  -3  -5  187.48    6.60
   2  -3  -5  182.48    6.60
  -2   3   5  190.58    6.30
  -2   3   5  197.18    5.60
  -2   3   5  184.08    5.90
  -2   3   5  211.68   13.00
  -2   3   5  197.38    6.90
   2  -3  -4   19.60    3.50
   2  -3  -4   20.40    1.30
   2  -3  -4   20.60    1.70
   2  -3  -4   24.10    1.70
   2  -3  -4   24.80    1.30
  -2   3   4   20.40    1.50
  -2   3   4   22.70    3.90
  -2   3   4   24.00    1.30
  -2   3   4   22.40    1.00
  -2   3   4   21.50    1.70
   2  -3  -3 3361.26   94.69
   2  -3  -3 4019.50  128.59
   2  -3  -3 3675.73   97.09
   2  -3  -3 3706.53   95.69
   2  -3  -3 3428.86   95.49
   2  -3  -3 3525.45   94.79
   2  -3  -3 3414.96   91.59
   2  -3  -3 3528.75   95.69
  -2   3   3 3632.94   95.59
  -2   3   3 3619.84   93.39
  -2   3   3 3771.02   94.69
  -2   3   3 3721.93   96.39
  -2   3   3 3914.91   92.39
  -2   3   3 3817.92   99.09
  -2   3   3 3954.20  130.89
   2  -3  -2 4410.36  108.79
   2  -3  -2 4041.20  110.99
   2  -3  -2 4305.57  109.39
   2  -3  -2 4609.44  107.29
   2  -3  -2 4183.68  112.39
   2  -3  -2 4169.58  110.69
   2  -3  -2 4108.69  109.99
   2  -3  -2 4161.68  111.19
  -2   3   2 4216.48  134.09
  -2   3   2 4357.26  110.99
  -2   3   2 4218.38  111.29
  -2   3   2 4555.64  115.39
  -2   3   2 4339.37  110.69
  -2   3   2 4202.98  109.89
   2  -3  -1  846.12   21.90
   2  -3  -1  815.02   21.80
   2  -3  -1  833.62   21.90
   2  -3  -1  896.11   25.50
   2  -3  -1  860.81   23.00
   2  -3  -1  879.41   22.00
   2  -3  -1  819.62   21.60
   2  -3  -1  824.82   21.80
  -2   3   1  852.91   23.10
  -2   3   1  839.72   21.70
  -2   3   1  856.11   21.70
  -2   3   1  836.52   21.70
  -2   3   1  927.91   25.80
  -2   3   1  821.52   21.80
   2  -3   0 1495.45   37.20
   2  -3   0 1380.16   37.30
   2  -3   0 1408.86   37.00
   2  -3   0 1371.26   36.30
   2  -3   0 1481.55   49.50
   2  -3   0 1436.46   36.90
   2  -3   0 1394.76   38.30
   2  -3   0 1392.76   38.50
  -2   3   0 1516.45   38.50
  -2   3   0 1371.16   36.50
  -2   3   0 1501.85   36.30
  -2   3   0 1411.56   37.70
  -2   3   0 1440.46   36.40
  -2   3   0 1672.03   53.39
   2  -3   1  128.39    3.90
   2  -3   1  133.09    3.70
   2  -3   1  138.29    3.80
   2  -3   1  133.59    3.70
   2  -3   1  131.29    4.30
   2  -3   1  135.59    4.00
   2  -3   1  111.59    6.20
  -2   3  -1  138.19    3.60
  -2   3  -1  131.49    3.70
  -2   3  -1  127.79    4.00
  -2   3  -1  130.89    4.20
  -2   3  -1  116.29    3.90
  -2   3  -1  138.19    6.80
  -2   3  -1  150.28    4.10
   2  -3   2 2032.70   53.99
   2  -3   2 2128.29   53.89
   2  -3   2 1978.80   56.09
   2  -3   2 2160.88   56.29
   2  -3   2 1996.80   55.29
   2  -3   2 1963.50   56.59
   2  -3   2 1964.90   52.69
   2  -3   2 2284.77   76.29
  -2   3  -2 2196.08   53.59
  -2   3  -2 2057.29   54.99
  -2   3  -2 2292.97   76.09
  -2   3  -2 2027.00   53.69
  -2   3  -2 2170.28   56.79
  -2   3  -2 2154.28   56.39
  -2   3  -2 2178.48   54.79
   2  -3   3   82.29    2.80
   2  -3   3   79.99    3.30
   2  -3   3   83.99    3.20
  -2   3  -3   87.49    3.40
  -2   3  -3   88.49    2.60
  -2   3  -3   81.69    3.20
  -2   3  -3  101.49    7.00
  -2   3  -3   85.59    3.20
  -2   3  -3   89.89    3.40
   2  -3   4 2318.77   60.19
   2  -3   4 2317.07   59.09
   2  -3   4 2246.68   60.39
   2  -3   4 2398.16   65.39
  -2   3  -4 2517.85   82.79
  -2   3  -4 2239.78   59.59
  -2   3  -4 2239.58   58.49
  -2   3  -4 2309.37   58.89
  -2   3  -4 2319.87   60.09
   2  -3   5 2920.51   81.79
   2  -3   5 2941.31   75.69
   2  -3   5 3033.70   77.09
   2  -3   5 3076.09   77.79
   2  -3   5 2938.21   77.49
   2  -3   5 3267.07  104.29
  -2   3  -5 2927.41   77.09
  -2   3  -5 2774.62   85.39
  -2   3  -5 2967.60   76.59
  -2   3  -5 2878.11   75.29
  -2   3  -5 3046.30   76.59
  -2   3  -5 2939.41   76.29
   2  -3   6   28.40    2.10
   2  -3   6   27.20    1.90
   2  -3   6   27.00    5.30
   2  -3   6   28.10    2.40
   2  -3   6   28.00    1.60
  -2   3  -6   28.30    2.70
  -2   3  -6   34.30    2.70
  -2   3  -6   26.70    2.00
  -2   3  -6   36.20    6.30
  -2   3  -6   28.80    2.20
   2  -3   7  375.86   11.80
   2  -3   7  393.46   12.00
   2  -3   7  387.86   11.40
   2  -3   7  390.56   21.50
   2  -3   7  387.36   10.70
   2  -3   7  390.96   12.70
  -2   3  -7  389.86   22.50
  -2   3  -7  380.56   12.50
  -2   3  -7  369.86   12.80
  -2   3  -7  394.96   11.50
  -2   3  -7  380.96   12.10
   2  -3   8  543.95   16.60
   2  -3   8  567.84   16.70
   2  -3   8  553.24   28.40
   2  -3   8  565.44   15.40
   2  -3   8  572.54   16.10
   2  -3   8  578.74   17.80
  -2   3  -8  589.24   30.60
  -2   3  -8  560.34   16.90
  -2   3  -8  566.14   17.90
  -2   3  -8  568.74   17.50
  -2   3  -8  568.34   16.20
   2  -3   9  392.76   12.50
   2  -3   9  389.96   24.30
   2  -3   9  399.46   13.70
   2  -3   9  392.06   12.50
   2  -3   9  391.86   11.80
  -2   3  -9  373.26   12.60
  -2   3  -9  363.36   24.70
  -2   3  -9  388.76   13.30
  -2   3  -9  374.96   13.60
   2  -3  10    1.60    1.40
   2  -3  10    0.80    1.20
   2  -3  10    1.00    0.90
   2  -3  10    0.60    2.80
   2  -3  10    1.50    1.10
  -2   3 -10    1.30    1.30
  -2   3 -10    1.30    1.20
  -2   3 -10    0.80    1.40
  -2   3 -10    0.70    3.10
   2  -3  11  465.45   16.50
   2  -3  11  480.95   15.30
   2  -3  11  471.05   14.20
   2  -3  11  456.85   15.00
  -2   3 -11  476.05   16.60
  -2   3 -11  455.85   15.00
  -2   3 -11  439.66   29.90
  -2   3 -11  485.95   16.10
   2  -3  12  103.69    5.50
   2  -3  12  112.59   15.10
   2  -3  12  116.19    5.90
   2  -3  12  115.09    6.20
  -2   3 -12  112.19   15.40
  -2   3 -12  114.49    6.50
  -2   3 -12  116.59    6.00
   2  -3  13  507.55   16.80
   2  -3  13  498.85   16.40
   2  -3  13  512.55   17.10
   2  -3  13  503.75   33.40
  -2   3 -13  519.65   17.70
  -2   3 -13  509.45   16.70
  -2   3 -13  556.24   35.60
   2  -2 -13    1.10    1.30
  -2   2  13    0.60    1.30
  -2   2  13   -2.30    1.10
  -2   2  13    1.30    3.70
   2  -2 -12   51.89    3.80
   2  -2 -12   61.99    4.20
  -2   2  12   51.79    3.80
  -2   2  12   50.79    3.60
  -2   2  12   47.70   10.10
   2  -2 -11   48.50    9.80
   2  -2 -11   53.79    3.70
   2  -2 -11   44.60    4.40
  -2   2  11   45.20    3.50
  -2   2  11   41.50    9.30
  -2   2  11   45.50    4.20
  -2   2  11   45.80    3.20
   2  -2 -10   65.89    4.10
   2  -2 -10   71.39    4.00
   2  -2 -10   68.39    4.10
   2  -2 -10   72.19    5.30
   2  -2 -10   69.49   10.70
  -2   2  10   67.09    3.80
  -2   2  10   68.69    3.50
  -2   2  10   68.59    3.90
  -2   2  10   71.59    5.00
  -2   2  10   69.79   11.00
   2  -2  -9    4.80    3.70
   2  -2  -9   10.30    1.90
   2  -2  -9    5.00    1.70
   2  -2  -9    5.60    1.40
   2  -2  -9    6.60    1.50
  -2   2   9    4.50    1.20
  -2   2   9    4.80    1.10
  -2   2   9    6.50    1.90
   2  -2  -8  142.79    6.90
   2  -2  -8  138.59    5.90
   2  -2  -8  140.59    5.70
   2  -2  -8  129.49   12.90
   2  -2  -8  144.39    5.80
   2  -2  -8  137.29    5.70
  -2   2   8  141.49    5.10
  -2   2   8  144.59   13.70
  -2   2   8  141.49    5.50
  -2   2   8  140.39    6.60
  -2   2   8  143.49    5.50
   2  -2  -7    5.70    0.90
   2  -2  -7    4.40    1.10
   2  -2  -7    5.90    3.50
   2  -2  -7    5.10    1.50
   2  -2  -7    2.90    1.10
   2  -2  -7    2.20    0.90
  -2   2   7    5.20    3.40
  -2   2   7    3.20    0.90
  -2   2   7    3.50    1.30
   2  -2  -6  498.85   13.50
   2  -2  -6  495.55   14.30
   2  -2  -6  478.05   14.40
   2  -2  -6  484.45   23.40
   2  -2  -6  507.35   15.60
   2  -2  -6  484.55   14.30
  -2   2   6  510.45   15.20
  -2   2   6  521.15   14.00
  -2   2   6  495.55   23.80
  -2   2   6  515.75   13.60
  -2   2   6  501.75   14.10
   2  -2  -5   55.29    1.70
   2  -2  -5   58.79    3.30
   2  -2  -5   54.09    2.70
   2  -2  -5   47.40    5.90
   2  -2  -5   55.39    2.30
   2  -2  -5   54.29    2.60
   2  -2  -5   54.79    2.80
  -2   2   5   59.09    2.30
  -2   2   5   57.19    2.50
  -2   2   5   55.79    2.70
  -2   2   5   56.19    6.50
  -2   2   5   56.89    3.20
   2  -2  -4  162.08    5.50
   2  -2  -4  170.98    4.60
   2  -2  -4  169.48    6.10
   2  -2  -4  175.38    5.50
   2  -2  -4  173.08    5.10
   2  -2  -4  166.68   10.00
   2  -2  -4  163.58    5.50
  -2   2   4  177.98    5.50
  -2   2   4  169.68    5.20
  -2   2   4  165.88    5.90
  -2   2   4  179.88   10.50
  -2   2   4  170.88    4.90
   2  -2  -3   27.70    1.30
   2  -2  -3   27.20    1.40
   2  -2  -3   24.30    1.40
   2  -2  -3   27.70    1.50
  -2   2   3   26.30    1.00
  -2   2   3   27.10    3.50
  -2   2   3   25.30    1.20
  -2   2   3   22.80    0.90
  -2   2   3   19.90    1.50
   2  -2  -2  696.63   17.70
   2  -2  -2  677.83   17.90
   2  -2  -2  678.43   18.30
   2  -2  -2  670.43   17.60
   2  -2  -2  679.03   17.70
   2  -2  -2  696.43   17.80
   2  -2  -2  717.03   17.60
   2  -2  -2  655.73   20.80
  -2   2   2  758.02   17.90
  -2   2   2  693.33   17.90
  -2   2   2  669.43   17.90
  -2   2   2  682.93   17.40
  -2   2   2  677.53   18.00
   2  -2  -1    8.80    1.40
   2  -2  -1   10.90    0.50
   2  -2  -1   10.30    0.60
   2  -2  -1   10.70    0.70
   2  -2  -1    9.10    0.70
   2  -2  -1   11.30    0.70
   2  -2  -1   10.40    0.70
  -2   2   1   12.40    0.80
  -2   2   1    8.60    0.70
  -2   2   1   10.10    1.60
  -2   2   1   10.30    0.40
   2  -2   0 1308.77   34.00
   2  -2   0 1229.18   35.20
   2  -2   0 1296.67   33.10
   2  -2   0 1368.06   33.80
   2  -2   0 1441.06   34.00
   2  -2   0 1239.88   33.90
   2  -2   0 1141.59   33.90
  -2   2   0 1452.85   35.00
  -2   2   0 1312.07   34.90
  -2   2   0 1321.27   34.80
  -2   2   0 1361.16   34.60
   2  -2   1   10.10    0.80
   2  -2   1   10.00    0.70
   2  -2   1    8.80    0.70
   2  -2   1    8.50    0.60
   2  -2   1   10.10    0.60
   2  -2   1    9.40    1.60
  -2   2  -1   10.40    0.80
  -2   2  -1   10.40    0.50
  -2   2  -1   10.80    0.90
  -2   2  -1   10.30    1.70
  -2   2  -1    9.90    0.70
   2  -2   2  687.53   18.00
   2  -2   2  691.73   18.00
   2  -2   2  685.63   17.90
   2  -2   2  663.43   18.00
   2  -2   2  722.63   17.80
   2  -2   2  759.72   22.30
   2  -2   2  689.23   17.80
   2  -2   2  691.33   18.10
  -2   2  -2  723.13   18.20
  -2   2  -2  685.23   18.00
  -2   2  -2  661.33   18.00
  -2   2  -2  715.03   17.90
  -2   2  -2  669.23   18.10
  -2   2  -2  717.23   22.20
   2  -2   3   20.00    1.30
   2  -2   3   18.80    1.10
   2  -2   3   18.70    1.30
   2  -2   3   24.90    1.60
   2  -2   3   20.80    1.30
  -2   2  -3   18.40    1.30
  -2   2  -3   21.20    1.40
  -2   2  -3   23.90    3.50
  -2   2  -3   23.50    1.60
  -2   2  -3   20.20    1.20
  -2   2  -3   23.40    1.50
   2  -2   4  168.48    5.90
   2  -2   4  173.38    5.40
   2  -2   4  167.88    5.10
   2  -2   4  174.88    5.60
   2  -2   4  175.18    5.60
   2  -2   4  185.58   10.70
  -2   2  -4  176.98    6.10
  -2   2  -4  173.58    5.80
  -2   2  -4  170.18    5.50
  -2   2  -4  158.98    5.40
  -2   2  -4  170.18    5.30
   2  -2   5   54.39    2.70
   2  -2   5   47.40    5.90
   2  -2   5   52.69    2.70
   2  -2   5   53.49    3.10
   2  -2   5   54.19    2.50
   2  -2   5   57.69    2.40
  -2   2  -5   53.89    2.70
  -2   2  -5   53.79    2.60
  -2   2  -5   63.09    3.10
  -2   2  -5   57.49    3.30
  -2   2  -5   57.69    2.60
  -2   2  -5   60.89    7.10
   2  -2   6  486.95   14.50
   2  -2   6  522.25   14.20
   2  -2   6  504.95   14.60
   2  -2   6  542.05   13.60
   2  -2   6  507.65   15.40
   2  -2   6  536.55   24.20
   2  -2   6  491.25   13.80
  -2   2  -6  526.65   14.60
  -2   2  -6  495.55   14.60
  -2   2  -6  514.95   15.10
  -2   2  -6  509.45   24.90
  -2   2  -6  495.45   15.60
   2  -2   7    1.90    2.30
   2  -2   7    2.60    1.00
   2  -2   7    4.90    1.00
   2  -2   7    4.80    1.10
   2  -2   7    4.20    0.70
   2  -2   7    5.30    1.40
  -2   2  -7    9.30    1.90
  -2   2  -7    4.90    1.10
  -2   2  -7    5.80    3.40
  -2   2  -7    5.20    1.40
  -2   2  -7    2.60    1.00
   2  -2   8  133.39    5.20
   2  -2   8  138.79   12.90
   2  -2   8  143.89    4.80
   2  -2   8  140.29    6.50
   2  -2   8  152.48    6.00
   2  -2   8  142.79    5.80
  -2   2  -8  145.09    5.90
  -2   2  -8  147.99   14.20
  -2   2  -8  139.59    5.60
  -2   2  -8  141.79    6.90
  -2   2  -8  139.39    6.30
   2  -2   9    5.40    1.20
   2  -2   9    9.50    1.80
   2  -2   9    5.80    1.90
   2  -2   9    6.50    4.00
   2  -2   9    3.30    1.30
  -2   2  -9    6.00    4.20
  -2   2  -9    7.90    2.00
  -2   2  -9    6.90    1.80
  -2   2  -9    6.10    1.40
   2  -2  10   65.69    4.10
   2  -2  10   60.49    4.60
   2  -2  10   80.39    4.30
   2  -2  10   74.99   11.00
  -2   2 -10   70.99   11.10
  -2   2 -10   71.79    5.10
  -2   2 -10   71.59    4.70
  -2   2 -10   66.99    4.00
   2  -2  11   50.59    3.60
   2  -2  11   51.69    4.00
   2  -2  11   49.99    3.60
   2  -2  11   44.40    4.40
   2  -2  11   42.90    9.40
  -2   2 -11   53.29    4.10
  -2   2 -11   56.19    3.70
  -2   2 -11   49.70    4.60
  -2   2 -11   57.89   11.10
   2  -2  12   51.89   10.50
   2  -2  12   54.79    4.00
   2  -2  12   52.09    3.70
   2  -2  12   52.89    4.10
  -2   2 -12   56.49    4.40
  -2   2 -12   54.29    3.80
  -2   2 -12   54.79   10.90
  -2   2 -12   67.09    4.10
   2  -2  13   -0.40    1.20
   2  -2  13    0.50    1.20
   2  -2  13    3.20    4.50
   2  -2  13    2.10    1.50
  -2   2 -13   -0.30    3.50
  -2   2 -13    0.80    1.40
   2  -1 -13   17.80    2.80
   2  -1 -13   15.80    2.90
  -2   1  13   19.90    2.90
  -2   1  13   20.90    8.10
   2  -1 -12   66.89    4.40
   2  -1 -12   71.19    4.40
  -2   1  12   67.99    4.30
  -2   1  12   67.89   11.60
   2  -1 -11  227.18   19.50
   2  -1 -11  226.88   10.10
   2  -1 -11  214.78    8.60
   2  -1 -11  208.88    8.30
  -2   1  11  209.08    8.20
  -2   1  11  215.58    7.80
  -2   1  11  231.68   20.00
  -2   1  11  202.68    7.90
  -2   1  11  208.58    9.60
   2  -1 -10   52.19    4.30
   2  -1 -10   42.80    8.60
   2  -1 -10   49.70    3.40
   2  -1 -10   48.00    3.50
  -2   1  10   46.60    3.10
  -2   1  10   46.20    2.90
  -2   1  10   48.90    3.40
  -2   1  10   47.00    4.10
  -2   1  10   45.60    8.90
   2  -1  -9  824.22   23.10
   2  -1  -9  816.82   22.70
   2  -1  -9  834.52   24.60
   2  -1  -9  841.12   37.80
   2  -1  -9  811.02   22.20
  -2   1   9  795.52   24.10
  -2   1   9  814.42   22.50
  -2   1   9  806.22   22.00
  -2   1   9  786.62   22.30
  -2   1   9  707.83   35.50
   2  -1  -8   28.30    6.40
   2  -1  -8   30.30    2.20
   2  -1  -8   32.80    2.60
   2  -1  -8   33.10    3.20
   2  -1  -8   27.00    2.40
  -2   1   8   28.20    2.20
  -2   1   8   28.50    2.80
  -2   1   8   28.50    6.20
  -2   1   8   29.40    2.30
  -2   1   8   30.80    1.60
   2  -1  -7   34.00    2.20
   2  -1  -7   42.80    2.70
   2  -1  -7   36.70    1.50
   2  -1  -7   34.30    6.50
   2  -1  -7   36.20    3.10
   2  -1  -7   42.50    2.80
  -2   1   7   31.80    6.00
  -2   1   7   41.10    1.80
  -2   1   7   37.60    2.40
  -2   1   7   39.80    2.40
  -2   1   7   39.60    2.20
  -2   1   7   33.70    2.90
   2  -1  -6 1175.78   29.60
   2  -1  -6 1208.98   42.70
   2  -1  -6 1209.38   31.00
   2  -1  -6 1160.28   32.10
   2  -1  -6 1136.49   30.50
   2  -1  -6 1149.89   31.20
  -2   1   6 1173.48   30.70
  -2   1   6 1185.98   31.90
  -2   1   6 1170.28   30.70
  -2   1   6 1180.08   29.70
   2  -1  -5  171.88   11.80
   2  -1  -5  198.98    5.40
   2  -1  -5  196.08    6.50
   2  -1  -5  193.58    6.20
   2  -1  -5  190.18    6.00
  -2   1   5  189.68    6.90
  -2   1   5  196.78    6.20
  -2   1   5  197.48    6.10
  -2   1   5  199.08    5.40
  -2   1   5  183.78   12.10
   2  -1  -4  658.13   17.60
   2  -1  -4  682.23   16.60
   2  -1  -4  656.43   17.10
   2  -1  -4  651.13   17.30
   2  -1  -4  563.74   23.30
   2  -1  -4  669.63   18.10
  -2   1   4  642.64   24.20
  -2   1   4  665.83   17.40
  -2   1   4  667.13   16.50
  -2   1   4  652.53   17.90
   2  -1  -3 2161.18   55.79
   2  -1  -3 2214.18   57.69
   2  -1  -3 1976.10   71.19
   2  -1  -3 1888.31   55.09
   2  -1  -3 2257.27   57.79
   2  -1  -3 2245.98   58.39
  -2   1   3 2377.36   58.49
  -2   1   3 2241.88   55.39
  -2   1   3 2220.38   54.89
  -2   1   3 2274.57   59.49
  -2   1   3 2209.08   75.69
   2  -1  -2   52.09    2.00
   2  -1  -2   50.49    1.80
   2  -1  -2   51.69    3.40
   2  -1  -2   49.30    1.80
   2  -1  -2   50.59    1.90
   2  -1  -2   52.89    1.70
   2  -1  -2   53.79    2.10
  -2   1   2   57.89    1.50
  -2   1   2   53.89    1.80
  -2   1   2   52.49    2.10
  -2   1   2   54.79    3.80
  -2   1   2   51.89    2.10
  -2   1   2   49.30    1.50
  -2   1   2   52.89    2.10
   2  -1  -1 2056.89   55.69
   2  -1  -1 2289.77   54.79
   2  -1  -1 2074.79   55.19
   2  -1  -1 1966.90   54.79
   2  -1  -1 2061.39   56.29
   2  -1  -1 2096.09   55.69
   2  -1  -1 2114.89   55.49
   2  -1  -1 2257.57   56.49
  -2   1   1 2262.37   54.99
  -2   1   1 2286.67   56.89
  -2   1   1 2206.58   65.29
   2  -1   0  600.34   15.40
   2  -1   0  611.04   15.30
   2  -1   0  602.14   15.50
   2  -1   0  624.44   15.30
   2  -1   0  604.54   15.60
   2  -1   0  626.64   15.60
   2  -1   0  630.24   15.30
  -2   1   0  550.94   17.80
  -2   1   0  591.04   18.40
   2  -1   1  159.98    4.40
   2  -1   1  157.08    4.50
   2  -1   1  163.88    4.10
   2  -1   1  161.28    4.30
   2  -1   1  160.48    4.60
   2  -1   1  162.68    4.20
   2  -1   1  135.69    6.10
   2  -1   1  161.88    4.40
   2  -1   1  152.18    4.40
  -2   1  -1  154.48    6.20
  -2   1  -1  164.58    4.00
  -2   1  -1  151.18    4.30
  -2   1  -1  161.18    4.20
  -2   1  -1  159.48    4.40
  -2   1  -1  162.68    4.60
   2  -1   2 3653.53   93.39
   2  -1   2 3663.63   92.49
   2  -1   2 3501.05   94.39
   2  -1   2 3581.14   93.59
   2  -1   2 3702.13   93.99
   2  -1   2 3475.05   95.39
   2  -1   2 3781.42   93.99
   2  -1   2 3133.39  113.49
  -2   1  -2 3827.42  122.29
  -2   1  -2 3822.32   92.19
  -2   1  -2 3941.01   94.59
  -2   1  -2 3772.92   96.59
  -2   1  -2 3443.86   93.49
   2  -1   3 1323.77   32.80
   2  -1   3 1281.07   32.70
   2  -1   3 1302.27   32.80
   2  -1   3 1347.57   33.20
   2  -1   3 1273.77   33.00
   2  -1   3 1285.87   32.80
   2  -1   3 1293.87   33.00
   2  -1   3 1352.76   39.40
  -2   1  -3 1230.18   33.00
  -2   1  -3 1253.47   32.90
  -2   1  -3 1214.38   32.80
  -2   1  -3 1273.77   32.40
  -2   1  -3 1328.87   39.90
  -2   1  -3 1317.67   33.40
   2  -1   4   28.70    4.30
   2  -1   4   37.00    1.90
   2  -1   4   35.40    1.70
   2  -1   4   29.80    2.00
   2  -1   4   30.70    1.70
   2  -1   4   32.50    1.20
   2  -1   4   31.70    1.80
  -2   1  -4   32.80    1.90
  -2   1  -4   33.00    2.30
  -2   1  -4   27.40    4.60
  -2   1  -4   32.80    1.70
  -2   1  -4   32.00    1.60
   2  -1   5  810.22   20.90
   2  -1   5  838.82   30.20
   2  -1   5  785.42   20.60
   2  -1   5  757.22   19.80
   2  -1   5  776.22   20.50
   2  -1   5  794.72   21.60
   2  -1   5  775.82   20.80
  -2   1  -5  764.72   20.60
  -2   1  -5  686.23   29.80
  -2   1  -5  782.72   21.90
  -2   1  -5  793.22   21.10
  -2   1  -5  775.12   21.00
   2  -1   6   13.80    1.80
   2  -1   6   11.00    3.60
   2  -1   6   11.30    0.90
   2  -1   6    9.40    1.30
   2  -1   6   10.30    1.30
   2  -1   6   11.10    1.20
  -2   1  -6   11.60    1.50
  -2   1  -6   11.20    1.30
  -2   1  -6   12.00    1.90
   2  -1   7  909.91   24.70
   2  -1   7  933.51   25.80
   2  -1   7  919.81   23.50
   2  -1   7  920.61   24.60
   2  -1   7  907.41   24.10
  -2   1  -7  856.91   24.40
  -2   1  -7  869.51   26.00
  -2   1  -7  914.31   24.90
  -2   1  -7  899.81   25.20
  -2   1  -7  946.71   38.60
   2  -1   8 1018.80   40.50
   2  -1   8  945.61   27.70
   2  -1   8 1009.50   25.20
   2  -1   8  984.30   26.50
   2  -1   8  970.80   26.60
  -2   1  -8  966.10   26.70
  -2   1  -8  962.20   28.20
  -2   1  -8  959.50   27.10
  -2   1  -8  954.30   26.30
  -2   1  -8  932.41   41.00
   2  -1   9    1.50    1.30
   2  -1   9   -0.40    2.50
   2  -1   9    3.90    1.20
   2  -1   9    0.50    0.90
   2  -1   9    1.40    1.00
  -2   1  -9    0.90    1.10
  -2   1  -9    0.50    2.80
  -2   1  -9    2.80    1.10
  -2   1  -9    5.60    1.80
   2  -1  10   64.89   10.30
   2  -1  10   61.49    4.60
   2  -1  10   59.49    3.80
   2  -1  10   60.69    3.80
   2  -1  10   64.99    3.80
  -2   1 -10   58.29    4.10
  -2   1 -10   59.49    3.80
  -2   1 -10   51.29    9.60
  -2   1 -10   58.09    3.60
  -2   1 -10   65.79    5.00
   2  -1  11  101.59    6.30
   2  -1  11   97.69    5.10
   2  -1  11   99.99    5.10
   2  -1  11   96.19   12.80
   2  -1  11   94.99    5.20
  -2   1 -11  104.59   14.00
  -2   1 -11  100.59    6.40
  -2   1 -11   94.89    5.50
  -2   1 -11   95.39    4.90
   2  -1  12   17.90    2.40
   2  -1  12   17.60    2.50
   2  -1  12   12.70    6.00
   2  -1  12   15.10    2.40
  -2   1 -12   14.80    6.80
  -2   1 -12   18.20    2.90
  -2   1 -12   18.40    2.60
   2  -1  13  380.86   13.00
   2  -1  13  365.96   13.20
   2  -1  13  357.46   12.80
   2  -1  13  362.46   27.50
  -2   1 -13  376.56   13.10
  -2   1 -13  387.46   29.00
  -2   1 -13  388.76   13.80
   2   0 -13   -0.60    1.20
  -2   0  13    0.40    1.20
  -2   0  13    2.90    4.30
   2   0 -12   49.40    3.90
  -2   0  12   53.69    3.60
  -2   0  12   54.29   10.60
  -2   0  12   50.39    3.90
  -2   0  12   56.79    3.70
   2   0 -11   50.79    3.50
   2   0 -11   56.09    4.70
   2   0 -11   48.00    3.70
  -2   0  11   52.99   10.10
  -2   0  11   43.60    3.30
  -2   0  11   51.29    3.60
  -2   0  11   59.19    4.90
  -2   0  11   51.09    3.40
   2   0 -10   65.89    4.20
   2   0 -10   68.89    4.90
   2   0 -10   68.59   10.50
   2   0 -10   68.09    3.80
  -2   0  10   67.39    4.00
  -2   0  10   64.99    4.80
  -2   0  10   76.19   10.90
  -2   0  10   64.09    3.70
  -2   0  10   68.39    3.70
   2   0  -9    7.10    1.40
   2   0  -9    6.90    1.90
   2   0  -9    8.70    1.70
   2   0  -9    3.60    3.40
  -2   0   9    5.20    3.90
  -2   0   9    4.00    1.20
  -2   0   9    5.60    1.50
  -2   0   9    5.50    1.30
  -2   0   9    6.40    1.80
   2   0  -8  142.19    6.70
   2   0  -8  141.29   13.20
   2   0  -8  141.29    5.50
   2   0  -8  142.39    6.40
   2   0  -8  138.49    5.00
   2   0  -8  138.59    6.00
  -2   0   8  147.29    4.80
  -2   0   8  144.09    5.50
  -2   0   8  148.59    6.80
  -2   0   8  152.38   13.40
  -2   0   8  142.19    5.70
  -2   0   8  147.69    5.50
   2   0  -7    6.40    1.00
   2   0  -7    3.40    2.60
   2   0  -7    2.90    1.20
   2   0  -7    3.10    0.90
   2   0  -7    5.60    1.30
   2   0  -7    3.30    1.30
  -2   0   7    5.00    1.40
  -2   0   7    5.70    0.80
  -2   0   7    3.90    2.70
  -2   0   7    7.20    1.30
  -2   0   7    4.30    1.00
   2   0  -6  478.15   13.50
   2   0  -6  512.85   14.00
   2   0  -6  499.35   15.00
   2   0  -6  488.35   23.40
   2   0  -6  483.95   14.70
   2   0  -6  500.85   15.30
  -2   0   6  514.05   14.20
  -2   0   6  549.15   23.90
  -2   0   6  515.35   13.40
  -2   0   6  482.35   15.10
  -2   0   6  487.05   14.10
   2   0  -5   54.09    2.40
   2   0  -5   55.69    6.60
   2   0  -5   49.60    2.90
   2   0  -5   56.89    2.20
   2   0  -5   50.59    2.90
   2   0  -5   54.99    3.10
  -2   0   5   53.29    3.00
  -2   0   5   53.29    2.10
   2   0  -4  169.88    5.30
   2   0  -4  159.48    5.70
   2   0  -4  155.38    5.60
   2   0  -4  166.18   10.40
   2   0  -4  162.78    4.70
   2   0  -4  170.08    5.00
   2   0  -4  168.68    4.30
  -2   0   4  155.18    9.70
  -2   0   4  162.88    5.80
  -2   0   4  167.38    5.20
  -2   0   4  170.18    4.70
   2   0  -3   21.60    1.30
   2   0  -3   23.30    1.10
   2   0  -3   22.90    3.30
   2   0  -3   23.30    1.60
   2   0  -3   24.20    0.80
   2   0  -3   19.60    0.90
  -2   0   3   24.10    1.00
  -2   0   3   18.90    1.40
  -2   0   3   21.10    3.00
  -2   0   3   20.90    0.80
   2   0  -2  672.13   17.20
   2   0  -2  685.03   17.40
   2   0  -2  676.13   17.80
   2   0  -2  691.13   17.50
   2   0  -2  624.24   17.70
   2   0  -2  689.83   17.30
  -2   0   2  716.63   18.10
  -2   0   2  683.73   20.50
  -2   0   2  685.83   17.60
  -2   0   2  673.73   17.40
  -2   0   2  656.43   17.10
  -2   0   2  706.23   17.90
   2   0  -1   13.10    0.70
   2   0  -1   10.30    0.70
   2   0  -1   11.80    0.60
   2   0  -1   10.00    0.60
   2   0  -1   10.10    0.60
   2   0  -1    8.50    0.70
   2   0  -1   10.20    0.70
  -2   0   1   11.50    0.80
  -2   0   1   11.60    1.20
  -2   0   1   12.20    1.10
  -2   0   1   10.70    0.80
   2   0   0 1404.86   37.20
   2   0   0 1338.67   37.60
   2   0   0 1394.86   36.80
   2   0   0 1400.06   37.20
   2   0   0 1405.66   37.20
   2   0   0 1384.86   37.20
   2   0   0 1350.76   35.90
  -2   0   0 1485.25   37.90
  -2   0   0 1602.34   40.50
  -2   0   0 1447.26   40.90
   2   0   1   13.50    0.80
   2   0   1   12.30    1.40
   2   0   1    8.70    0.90
   2   0   1   11.80    0.60
  -2   0  -1   14.10    1.90
  -2   0  -1    9.10    0.60
  -2   0  -1    9.00    0.80
   2   0   2  649.83   18.20
   2   0   2  685.93   18.10
   2   0   2  681.23   18.20
   2   0   2  716.23   17.90
   2   0   2  705.83   21.60
   2   0   2  718.53   17.70
   2   0   2  695.43   17.60
   2   0   2  675.43   17.50
   2   0   2  713.83   17.80
  -2   0  -2  700.23   18.10
  -2   0  -2  678.23   17.50
  -2   0  -2  709.43   18.30
  -2   0  -2  686.53   18.30
  -2   0  -2  691.03   17.70
  -2   0  -2  717.83   23.10
   2   0   3   17.70    1.40
   2   0   3   20.00    1.00
   2   0   3   17.80    1.20
   2   0   3   19.20    0.80
   2   0   3   20.30    3.20
   2   0   3   24.90    1.60
   2   0   3   17.60    1.20
   2   0   3   19.50    1.10
  -2   0  -3   23.00    1.70
  -2   0  -3   23.60    3.80
  -2   0  -3   21.80    1.60
  -2   0  -3   21.60    1.00
   2   0   4  155.68   10.00
   2   0   4  165.38    4.70
   2   0   4  171.38    5.80
   2   0   4  175.38    5.30
   2   0   4  168.18    5.30
   2   0   4  163.48    5.30
  -2   0  -4  163.68    5.40
  -2   0  -4  182.28    6.30
  -2   0  -4  168.28    5.10
  -2   0  -4  164.98    5.80
   2   0   5   55.89    6.50
   2   0   5   53.89    2.60
   2   0   5   50.59    2.50
   2   0   5   55.49    2.50
   2   0   5   56.19    2.00
   2   0   5   57.29    3.10
  -2   0  -5   55.09    3.40
  -2   0  -5   54.69    2.40
  -2   0  -5   49.50    2.60
  -2   0  -5   50.79    2.90
  -2   0  -5   48.20    6.60
   2   0   6  493.45   14.10
   2   0   6  517.15   15.10
   2   0   6  465.35   22.70
   2   0   6  494.45   13.90
   2   0   6  498.45   14.00
  -2   0  -6  479.35   24.10
  -2   0  -6  487.95   14.60
  -2   0  -6  497.15   15.50
  -2   0  -6  496.95   13.70
  -2   0  -6  501.05   14.40
   2   0   7    3.20    2.80
   2   0   7    9.00    1.30
   2   0   7    5.90    1.50
   2   0   7    7.60    1.30
   2   0   7    4.00    1.10
   2   0   7    6.40    0.90
  -2   0  -7    4.70    1.00
  -2   0  -7    5.10    1.30
  -2   0  -7    7.70    1.90
   2   0   8  160.58   13.90
   2   0   8  133.29    5.50
   2   0   8  144.09    5.60
   2   0   8  146.09    5.80
   2   0   8  140.19    6.60
   2   0   8  141.59    4.80
  -2   0  -8  146.29   14.20
  -2   0  -8  136.49    5.90
  -2   0  -8  145.39    6.20
  -2   0  -8  140.99    5.60
  -2   0  -8  142.99    5.40
  -2   0  -8  141.89    6.90
   2   0   9    5.40    1.70
   2   0   9    6.80    1.50
   2   0   9    6.20    1.40
   2   0   9    6.60    1.40
   2   0   9    8.80    4.60
  -2   0  -9    8.40    1.50
  -2   0  -9    7.30    4.40
  -2   0  -9    6.80    1.30
  -2   0  -9    5.40    1.40
  -2   0  -9    4.50    1.50
  -2   0  -9    6.40    1.90
   2   0  10   68.29    5.00
   2   0  10   64.89    4.00
   2   0  10   70.19   10.80
   2   0  10   67.99    3.90
  -2   0 -10   67.49    4.20
  -2   0 -10   68.39    5.00
  -2   0 -10   61.49    4.20
  -2   0 -10   73.89   11.60
  -2   0 -10   69.29    3.70
   2   0  11   48.70    4.40
   2   0  11   45.20    3.60
   2   0  11   53.29   10.30
   2   0  11   48.40    3.50
   2   0  11   51.49    3.50
  -2   0 -11   47.30    3.80
  -2   0 -11   38.50    9.20
  -2   0 -11   45.00    3.80
  -2   0 -11   44.70    4.40
   2   0  12   52.79    3.80
   2   0  12   51.59    4.00
   2   0  12   50.79   10.20
   2   0  12   54.09    3.70
  -2   0 -12   54.29    4.00
  -2   0 -12   55.09    4.20
  -2   0 -12   59.59   11.40
   2   0  13    0.90    1.30
   2   0  13    2.00    1.30
   2   0  13   -0.60    4.00
   2   0  13    1.10    1.30
  -2   0 -13    1.00    4.50
  -2   0 -13    1.40    1.40
   2   1 -13  179.68    8.20
  -2  -1  13  182.58    7.60
  -2  -1  13  175.78    8.00
  -2  -1  13  166.28   18.60
   2   1 -12   16.10    2.60
  -2  -1  12   15.50    2.20
  -2  -1  12   21.50    2.50
  -2  -1  12   23.50    7.60
  -2  -1  12   17.70    2.50
   2   1 -11  652.53   20.30
  -2  -1  11  657.43   20.00
  -2  -1  11  631.34   19.30
  -2  -1  11  650.83   21.70
  -2  -1  11  664.53   19.50
  -2  -1  11  723.93   36.80
   2   1 -10  192.88    8.10
   2   1 -10  205.18    9.00
   2   1 -10  203.28    7.20
   2   1 -10  223.08   25.30
  -2  -1  10  194.98    7.80
  -2  -1  10  198.18    9.10
  -2  -1  10  212.88    7.70
  -2  -1  10  174.88   16.40
  -2  -1  10  186.58    7.30
   2   1  -9 1025.50   29.20
   2   1  -9 1016.20   27.90
   2   1  -9 1070.39   29.90
   2   1  -9 1062.69   30.20
   2   1  -9 1118.99   44.80
  -2  -1   9 1006.70   28.60
  -2  -1   9 1046.20   43.60
  -2  -1   9 1032.30   27.40
  -2  -1   9 1018.70   28.30
  -2  -1   9 1047.70   30.30
   2   1  -8   82.39   10.10
   2   1  -8   83.39    4.80
   2   1  -8   80.49    3.70
   2   1  -8   91.49    5.10
   2   1  -8   87.89    4.60
  -2  -1   8   90.29   10.30
  -2  -1   8   91.59    4.40
  -2  -1   8   95.09    4.30
  -2  -1   8   85.69    5.00
  -2  -1   8   80.69    3.40
   2   1  -7  249.78    8.00
   2   1  -7  256.57    9.40
   2   1  -7  264.87    9.50
   2   1  -7  254.67    9.10
  -2  -1   7  296.07   17.70
  -2  -1   7  282.77    8.80
  -2  -1   7  241.88    9.40
  -2  -1   7  260.27    7.80
   2   1  -6 1139.09   29.60
   2   1  -6 1111.29   28.90
   2   1  -6 1172.78   41.70
   2   1  -6 1126.49   30.90
   2   1  -6 1165.48   31.20
   2   1  -6 1118.99   31.00
   2   1  -6 1131.89   28.90
  -2  -1   6 1205.98   29.50
  -2  -1   6 1115.49   30.10
  -2  -1   6 1178.28   31.30
   2   1  -5  208.38    7.00
   2   1  -5  184.18    6.80
   2   1  -5  187.78    5.50
   2   1  -5  187.48    5.20
   2   1  -5  195.88    5.70
   2   1  -5  184.18    6.70
   2   1  -5  196.48    6.10
   2   1  -5  191.28   12.50
  -2  -1   5  186.08    5.70
  -2  -1   5  191.08    6.90
  -2  -1   5  187.18    6.20
  -2  -1   5  190.48   11.70
  -2  -1   5  198.88    5.30
   2   1  -4   19.30    1.80
   2   1  -4   20.50    1.70
   2   1  -4   19.50    3.70
   2   1  -4   21.60    1.20
   2   1  -4   25.10    1.50
   2   1  -4   23.30    1.10
   2   1  -4   23.50    1.70
  -2  -1   4   20.20    3.40
  -2  -1   4   22.10    1.10
  -2  -1   4   22.30    1.20
  -2  -1   4   28.00    1.60
   2   1  -3 3435.66   88.99
   2   1  -3 3287.67   88.29
   2   1  -3 3270.27   91.89
   2   1  -3 3671.73   88.19
   2   1  -3 3531.05   88.19
   2   1  -3 3326.47   89.39
  -2  -1   3 3474.35   89.69
  -2  -1   3 3543.85   90.89
  -2  -1   3 3856.91  119.69
  -2  -1   3 3523.55   91.49
  -2  -1   3 3296.17   91.79
  -2  -1   3 3297.57   89.09
   2   1  -2 4119.19  103.39
   2   1  -2 4673.93  131.69
   2   1  -2 3874.41  107.49
   2   1  -2 3887.71  106.39
   2   1  -2 4155.68  106.29
   2   1  -2 4081.09  105.59
   2   1  -2 3878.81  105.69
   2   1  -2 3948.30  104.89
  -2  -1   2 4168.98  108.09
  -2  -1   2 4698.53  129.29
  -2  -1   2 4152.38  105.39
  -2  -1   2 3652.13  105.69
  -2  -1   2 3953.60  105.69
  -2  -1   2 4307.57  106.79
   2   1  -1  804.02   21.40
   2   1  -1  830.32   21.10
   2   1  -1  833.42   21.60
   2   1  -1  814.52   21.10
   2   1  -1  827.62   21.30
   2   1  -1  836.82   21.80
   2   1  -1  860.81   21.30
  -2  -1   1  863.01   27.30
  -2  -1   1  818.12   21.50
  -2  -1   1  857.21   22.10
  -2  -1   1  852.01   21.20
   2   1   0 1468.25   37.90
   2   1   0 1492.25   37.90
   2   1   0 1380.56   36.10
   2   1   0 1401.06   38.10
   2   1   0 1466.55   37.50
   2   1   0 1421.76   37.60
  -2  -1   0 1382.56   37.70
  -2  -1   0 1373.96   38.70
  -2  -1   0 1578.64   49.20
  -2  -1   0 1499.75   38.50
   2   1   1  130.49    3.90
   2   1   1  134.89    5.70
   2   1   1  132.09    3.80
   2   1   1  134.29    3.50
   2   1   1  130.29    3.70
   2   1   1  151.38    4.00
   2   1   1  128.29    3.80
   2   1   1  130.69    3.90
  -2  -1  -1  124.29    4.00
  -2  -1  -1  130.59    4.50
  -2  -1  -1  123.49    5.90
  -2  -1  -1  126.99    4.40
  -2  -1  -1  130.89    3.50
   2   1   2 2099.69   54.39
   2   1   2 2050.19   53.39
   2   1   2 2159.18   54.99
   2   1   2 2000.10   52.59
   2   1   2 2322.07   74.49
  -2  -1  -2 2001.20   54.79
  -2  -1  -2 2135.79   72.69
  -2  -1  -2 1905.91   55.59
  -2  -1  -2 2031.80   52.79
  -2  -1  -2 1953.60   54.29
   2   1   3   79.89    3.40
   2   1   3   86.59    2.90
   2   1   3   85.29    6.10
   2   1   3   90.49    2.70
   2   1   3   80.09    2.80
   2   1   3   82.99    3.00
   2   1   3   79.39    3.00
  -2  -1  -3   84.69    2.50
  -2  -1  -3   94.69    3.70
  -2  -1  -3   82.29    6.70
  -2  -1  -3   91.29    3.00
  -2  -1  -3   86.89    3.80
  -2  -1  -3   83.39    3.70
   2   1   4 2310.17   59.09
   2   1   4 2355.06   62.29
   2   1   4 2384.96   59.29
   2   1   4 2460.35   58.79
   2   1   4 2357.46   59.99
   2   1   4 2056.69   64.19
   2   1   4 2154.48   56.59
   2   1   4 2316.27   56.99
  -2  -1  -4 2141.29   66.49
  -2  -1  -4 2220.48   60.59
  -2  -1  -4 2258.67   57.79
  -2  -1  -4 2189.88   58.09
  -2  -1  -4 2243.88   59.99
  -2  -1  -4 2298.87   60.19
   2   1   5 2817.22   85.19
   2   1   5 3030.30   78.59
   2   1   5 3206.18   79.89
   2   1   5 3154.18   83.49
   2   1   5 3037.00   79.99
   2   1   5 3109.69   80.09
  -2  -1  -5 2971.60   77.39
  -2  -1  -5 3161.88  117.69
  -2  -1  -5 2872.31   76.09
  -2  -1  -5 2985.60   78.49
  -2  -1  -5 2947.10   76.59
  -2  -1  -5 2813.82   76.89
   2   1   6   29.60    1.60
   2   1   6   27.20    5.30
   2   1   6   28.80    2.50
   2   1   6   28.50    2.10
   2   1   6   28.00    1.90
   2   1   6   26.90    1.90
  -2  -1  -6   33.20    2.30
  -2  -1  -6   27.90    1.60
  -2  -1  -6   35.90    6.30
  -2  -1  -6   25.90    2.40
  -2  -1  -6   26.40    2.00
   2   1   7  373.96   11.40
   2   1   7  379.36   11.40
   2   1   7  380.36   10.60
   2   1   7  397.26   11.60
   2   1   7  394.66   12.70
   2   1   7  381.66   21.30
  -2  -1  -7  367.76   13.00
  -2  -1  -7  370.76   11.60
  -2  -1  -7  361.26   21.90
  -2  -1  -7  384.26   10.80
  -2  -1  -7  377.06   12.30
  -2  -1  -7  375.16   11.70
   2   1   8  548.45   28.10
   2   1   8  564.24   15.30
   2   1   8  537.55   16.10
   2   1   8  551.34   16.10
   2   1   8  555.34   16.30
   2   1   8  550.04   17.60
  -2  -1  -8  562.64   29.70
  -2  -1  -8  558.14   16.50
  -2  -1  -8  554.14   16.30
  -2  -1  -8  585.84   17.20
  -2  -1  -8  556.64   18.00
  -2  -1  -8  565.64   15.50
   2   1   9  388.86   13.70
   2   1   9  376.56   12.30
   2   1   9  410.86   24.80
   2   1   9  385.16   12.10
   2   1   9  385.16   12.20
  -2  -1  -9  396.76   25.40
  -2  -1  -9  391.46   13.00
  -2  -1  -9  371.26   12.00
  -2  -1  -9  386.96   14.10
  -2  -1  -9  370.66   12.40
   2   1  10    1.10    3.10
   2   1  10    0.10    1.20
   2   1  10    1.00    1.00
   2   1  10   -0.10    0.90
   2   1  10    0.80    1.10
  -2  -1 -10    1.30    3.10
  -2  -1 -10    3.90    1.50
  -2  -1 -10    2.20    1.40
  -2  -1 -10    1.30    1.10
   2   1  11  455.45   29.30
   2   1  11  454.05   16.60
   2   1  11  465.25   14.80
   2   1  11  477.05   14.80
   2   1  11  466.35   15.10
  -2  -1 -11  453.45   15.40
  -2  -1 -11  478.75   15.20
  -2  -1 -11  456.55   16.80
  -2  -1 -11  505.35   31.20
   2   1  12  114.59    6.00
   2   1  12  112.89    5.70
   2   1  12  113.49    5.80
   2   1  12  115.39   15.20
  -2  -1 -12  114.39   15.40
  -2  -1 -12  112.19    6.10
  -2  -1 -12  112.89    6.10
   2   1  13  529.55   17.10
   2   1  13  514.85   16.80
   2   1  13  511.25   16.50
   2   1  13  565.54   35.10
  -2  -1 -13  497.15   33.50
  -2  -1 -13  509.45   17.20
   2   2 -13  789.02   24.20
  -2  -2  13  788.82   42.70
  -2  -2  13  781.12   23.30
  -2  -2  13  785.72   23.80
   2   2 -12    4.90    1.80
  -2  -2  12    4.00    4.30
  -2  -2  12    3.90    1.40
  -2  -2  12    3.20    1.30
   2   2 -11   91.09    5.40
  -2  -2  11   93.89    5.00
  -2  -2  11   89.09    4.70
  -2  -2  11   84.99   12.40
  -2  -2  11   95.19    6.30
  -2  -2  11   89.59    5.20
   2   2 -10 1224.48   34.40
   2   2 -10 1224.78   34.40
   2   2 -10 1226.68   33.90
  -2  -2  10 1250.27   32.90
  -2  -2  10 1179.58   33.20
  -2  -2  10 1235.78   35.10
  -2  -2  10 1099.69   48.60
   2   2  -9  253.27   10.00
   2   2  -9  267.57   19.60
   2   2  -9  255.97    9.70
   2   2  -9  262.07   10.10
  -2  -2   9  259.37    8.30
  -2  -2   9  249.08   18.80
  -2  -2   9  255.97   10.40
  -2  -2   9  256.27    9.30
   2   2  -8  673.93   31.70
   2   2  -8  656.43   20.00
   2   2  -8  663.53   19.80
   2   2  -8  648.84   17.90
   2   2  -8  634.94   19.80
  -2  -2   8  694.53   18.20
  -2  -2   8  644.94   20.30
  -2  -2   8  666.43   19.10
  -2  -2   8  695.03   31.80
   2   2  -7 2373.36   74.09
   2   2  -7 2247.88   59.99
   2   2  -7 2346.57   60.49
   2   2  -7 2260.37   59.99
   2   2  -7 2273.67   58.09
  -2  -2   7 2366.56   59.39
  -2  -2   7 2273.77   60.49
  -2  -2   7 2339.07   72.89
  -2  -2   7 2317.27   58.49
   2   2  -6  382.16   11.20
   2   2  -6  382.66   12.20
   2   2  -6  381.26   11.90
   2   2  -6  377.16   12.30
   2   2  -6  413.36   12.20
   2   2  -6  390.36   10.50
  -2  -2   6  384.46   10.40
  -2  -2   6  376.66   11.50
  -2  -2   6  393.16   19.70
  -2  -2   6  370.56   12.30
  -2  -2   6  386.36   10.90
   2   2  -5 1008.60   25.90
   2   2  -5  999.10   27.80
   2   2  -5 1029.50   26.80
   2   2  -5 1055.79   27.30
   2   2  -5 1015.70   27.80
   2   2  -5  902.41   26.40
   2   2  -5 1087.09   36.90
  -2  -2   5 1010.40   26.50
  -2  -2   5 1012.50   27.80
  -2  -2   5 1100.69   27.10
  -2  -2   5 1048.50   26.20
   2   2  -4  670.73   17.20
   2   2  -4  726.43   25.60
   2   2  -4  649.93   18.80
   2   2  -4  662.83   18.10
   2   2  -4  656.43   18.90
   2   2  -4  686.03   18.10
  -2  -2   4  745.43   19.10
  -2  -2   4  667.73   18.90
  -2  -2   4  669.13   24.10
  -2  -2   4  696.23   18.20
  -2  -2   4  685.93   17.90
  -2  -2   4  641.54   17.70
   2   2  -3  690.63   23.40
   2   2  -3  706.93   17.40
   2   2  -3  666.13   18.90
   2   2  -3  724.63   18.10
   2   2  -3  711.43   18.10
   2   2  -3  686.43   18.40
   2   2  -3  706.93   18.20
   2   2  -3  710.83   18.80
  -2  -2   3  667.73   18.20
  -2  -2   3  708.73   18.80
  -2  -2   3  674.83   18.20
  -2  -2   3  613.84   22.40
  -2  -2   3  693.43   18.00
  -2  -2   3  702.93   18.10
   2   2  -2 9849.11  258.37
   2   2  -2 9250.87  226.98
   2   2  -2 7813.62  228.78
   2   2  -2 9608.34  226.78
   2   2  -2 8514.45  227.68
   2   2  -2 8645.83  229.08
   2   2  -2 8882.31  225.78
  -2  -2   2 9421.06  227.18
  -2  -2   2 8678.73  226.68
  -2  -2   2 7814.32  226.88
  -2  -2   2 9999.00  232.58
  -2  -2   2 8964.60  252.37
   2   2  -1  233.08    7.10
   2   2  -1  244.48    6.50
   2   2  -1  232.78    7.30
   2   2  -1  250.17    6.80
   2   2  -1  245.18    6.90
   2   2  -1  249.68    6.90
  -2  -2   1  240.68    6.80
  -2  -2   1  236.38    6.90
  -2  -2   1  247.88    7.20
  -2  -2   1  225.98    9.10
  -2  -2   1  254.97    6.30
   2   2   0   97.79    3.10
   2   2   0   92.79    3.20
   2   2   0   90.69    3.40
   2   2   0   91.99    3.20
   2   2   0  111.59    2.90
   2   2   0  105.69    3.10
   2   2   0  110.69    5.10
  -2  -2   0   95.29    5.10
  -2  -2   0   91.89    3.60
  -2  -2   0   83.19    3.50
  -2  -2   0   91.59    2.90
   2   2   1 3187.28   77.59
   2   2   1 3210.68   99.99
   2   2   1 3304.97   81.29
   2   2   1 2898.41   79.19
   2   2   1 3382.26   80.39
   2   2   1 2723.63   78.39
   2   2   1 2936.81   78.69
   2   2   1 2979.90   79.49
  -2  -2  -1 2932.11   82.59
  -2  -2  -1 3079.69   81.99
  -2  -2  -1 2726.73   81.19
  -2  -2  -1 3431.56  105.29
   2   2   2  299.57    8.40
   2   2   2  301.77    8.50
   2   2   2  301.27    8.10
   2   2   2  318.07    8.90
   2   2   2  307.47    8.60
   2   2   2  335.57   12.50
   2   2   2  315.27    8.50
  -2  -2  -2  305.97    9.60
  -2  -2  -2  297.37    9.10
  -2  -2  -2  307.77    9.40
  -2  -2  -2  291.07    7.80
   2   2   3 1326.17   35.40
   2   2   3 1468.05   35.60
   2   2   3 1368.66   41.30
   2   2   3 1387.46   35.50
   2   2   3 1450.85   35.50
   2   2   3 1362.06   35.30
  -2  -2  -3 1380.56   36.60
  -2  -2  -3 1353.86   36.50
  -2  -2  -3 1424.26   36.50
  -2  -2  -3 1467.65   43.00
  -2  -2  -3 1384.06   36.80
   2   2   4 5942.31  145.69
   2   2   4 5646.94  143.79
   2   2   4 4760.72  170.58
   2   2   4 5509.15  142.49
   2   2   4 5825.02  144.99
   2   2   4 5845.82  146.29
  -2  -2  -4 5620.04  152.48
  -2  -2  -4 5534.45  143.79
  -2  -2  -4 5706.43  151.18
  -2  -2  -4 5593.14  193.18
  -2  -2  -4 5429.76  147.59
   2   2   5 1060.29   27.30
   2   2   5 1030.30   27.20
   2   2   5 1078.89   28.40
   2   2   5 1096.69   26.90
   2   2   5 1084.29   27.30
   2   2   5 1043.20   36.60
   2   2   5 1073.59   27.40
   2   2   5 1018.50   26.40
  -2  -2  -5 1049.89   27.20
  -2  -2  -5  999.60   28.10
  -2  -2  -5 1050.09   26.10
  -2  -2  -5  935.21   37.00
  -2  -2  -5 1038.60   29.00
  -2  -2  -5 1054.79   28.70
   2   2   6 1292.87   31.60
   2   2   6 1206.08   33.20
   2   2   6 1230.38   32.00
   2   2   6 1225.88   32.20
   2   2   6 1277.67   32.00
   2   2   6 1227.18   32.00
  -2  -2  -6 1220.18   30.90
  -2  -2  -6 1224.78   32.10
  -2  -2  -6 1215.68   33.40
  -2  -2  -6 1228.78   33.90
  -2  -2  -6 1127.29   44.10
  -2  -2  -6 1223.98   32.90
   2   2   7  232.08    7.50
   2   2   7  229.48    7.60
   2   2   7  236.98    8.90
   2   2   7  234.98    7.10
   2   2   7  223.78    7.70
   2   2   7  228.48    7.60
   2   2   7  202.18   15.20
  -2  -2  -7  231.88    9.20
  -2  -2  -7  210.08   16.30
  -2  -2  -7  225.78    8.10
  -2  -2  -7  232.18    7.70
  -2  -2  -7  223.68    8.60
   2   2   8  108.19   11.90
   2   2   8  127.79    6.30
   2   2   8  118.69    5.10
   2   2   8  128.39    5.20
   2   2   8  120.79    5.00
  -2  -2  -8  125.49    6.10
  -2  -2  -8  121.29    5.40
  -2  -2  -8  132.69   13.70
  -2  -2  -8  117.19    6.40
  -2  -2  -8  122.59    5.20
   2   2   9 2010.50   53.49
   2   2   9 1977.80   55.29
   2   2   9 1994.10   53.29
   2   2   9 2200.08   73.39
   2   2   9 2004.70   53.69
   2   2   9 2056.79   53.29
  -2  -2  -9 2004.70   55.79
  -2  -2  -9 2034.00   54.69
  -2  -2  -9 2047.00   53.59
  -2  -2  -9 2056.39   53.59
  -2  -2  -9 2242.18   75.09
   2   2  10   62.19    4.00
   2   2  10   61.99    3.90
   2   2  10   61.69   10.40
   2   2  10   63.79    4.90
   2   2  10   69.89    3.80
   2   2  10   59.69    3.70
  -2  -2 -10   69.49   11.10
  -2  -2 -10   66.69    4.60
  -2  -2 -10   64.09    5.00
   2   2  11   61.19    4.20
   2   2  11   63.39   11.30
   2   2  11   61.69    3.90
   2   2  11   57.69    4.90
   2   2  11   61.99    4.00
  -2  -2 -11   57.59    4.40
  -2  -2 -11   60.59    5.00
  -2  -2 -11   57.19   11.00
   2   2  12  753.82   22.90
   2   2  12  783.22   42.00
   2   2  12  786.22   23.40
   2   2  12  759.72   22.70
  -2  -2 -12  770.62   23.80
  -2  -2 -12  824.42   43.10
   2   2  13  173.68   19.50
   2   2  13  181.58    8.20
   2   2  13  167.28    7.70
  -2  -2 -13  177.98    8.30
  -2  -2 -13  168.38    8.20
  -2  -2 -13  161.68   18.80
   2   3 -13   57.39    4.60
   2   3 -13   59.39    4.80
  -2  -3  13   58.29   11.70
  -2  -3  13   56.19    4.50
   2   3 -12  163.78    8.00
  -2  -3  12  165.38    7.70
  -2  -3  12  171.48    7.20
  -2  -3  12  154.08   17.40
  -2  -3  12  161.28    7.40
   2   3 -11  103.49    6.10
  -2  -3  11  111.29   14.00
  -2  -3  11  104.99    5.50
  -2  -3  11  109.99    5.80
  -2  -3  11  104.69    5.20
   2   3 -10   48.50    3.90
   2   3 -10   48.20    4.10
  -2  -3  10   41.40    3.50
  -2  -3  10   40.70    2.90
  -2  -3  10   44.20    4.20
  -2  -3  10   40.90    8.80
   2   3  -9   65.69    4.40
   2   3  -9   71.69    4.70
  -2  -3   9   63.39    3.40
  -2  -3   9   63.39    9.80
  -2  -3   9   63.59    4.00
  -2  -3   9   66.79    4.90
   2   3  -8  100.29    5.20
   2   3  -8   87.89    4.70
   2   3  -8   80.99    4.90
   2   3  -8   73.39   10.00
  -2  -3   8   88.89    4.50
  -2  -3   8   85.69   10.40
  -2  -3   8   83.29    5.10
  -2  -3   8   86.59    3.80
   2   3  -7   32.10    3.00
   2   3  -7   40.40    3.20
   2   3  -7   28.40    6.10
   2   3  -7   41.60    2.50
  -2  -3   7   32.40    3.00
  -2  -3   7   31.90    2.50
  -2  -3   7   37.10    2.30
  -2  -3   7   33.50    6.30
  -2  -3   7   34.10    1.90
   2   3  -6 1577.24   42.00
   2   3  -6 1577.24   42.00
   2   3  -6 1598.34   40.70
   2   3  -6 1706.13   53.99
  -2  -3   6 1561.04   40.10
  -2  -3   6 1482.85   51.39
  -2  -3   6 1516.35   40.40
  -2  -3   6 1557.04   42.00
  -2  -3   6 1589.74   41.00
   2   3  -5   97.79    4.60
   2   3  -5   93.09    3.80
   2   3  -5   90.49    2.60
   2   3  -5   97.59    4.60
   2   3  -5   78.59    8.00
  -2  -3   5   89.49    3.90
  -2  -3   5   91.39    3.60
  -2  -3   5   93.19    3.50
  -2  -3   5   95.59    4.50
  -2  -3   5   94.09    8.20
   2   3  -4    9.50    2.90
   2   3  -4    8.00    1.40
   2   3  -4   11.20    1.50
   2   3  -4   10.00    1.10
  -2  -3   4    8.40    1.10
  -2  -3   4   10.40    1.20
   2   3  -3  519.05   19.70
   2   3  -3  533.45   15.10
   2   3  -3  533.95   15.50
   2   3  -3  533.65   14.60
   2   3  -3  520.05   14.30
   2   3  -3  545.85   14.40
  -2  -3   3  522.45   14.60
  -2  -3   3  541.55   14.50
  -2  -3   3  531.95   14.70
  -2  -3   3  536.55   14.20
  -2  -3   3  529.75   15.20
  -2  -3   3  596.74   20.30
   2   3  -2    3.90    1.00
   2   3  -2    6.60    0.90
   2   3  -2    3.80    0.60
   2   3  -2    3.60    0.70
   2   3  -2    5.10    1.70
  -2  -3   2    4.30    0.80
  -2  -3   2    4.40    0.90
  -2  -3   2    5.40    1.80
  -2  -3   2    5.90    0.50
  -2  -3   2    5.60    0.60
  -2  -3   2    5.30    0.90
   2   3  -1  312.37    9.60
   2   3  -1  326.77    9.10
   2   3  -1  334.17    8.90
   2   3  -1  301.97    9.00
   2   3  -1  322.77    8.50
   2   3  -1  307.57    9.30
   2   3  -1  323.97    8.80
  -2  -3   1  321.97    9.00
  -2  -3   1  333.57    9.60
  -2  -3   1  320.77    9.00
  -2  -3   1  327.17   12.70
   2   3   0 1344.77   33.30
   2   3   0 1384.76   33.80
   2   3   0 1275.07   33.80
   2   3   0 1342.67   33.60
   2   3   0 1311.97   33.60
   2   3   0 1305.27   33.50
   2   3   0 1328.57   33.90
  -2  -3   0 1194.18   35.00
  -2  -3   0 1298.17   34.20
  -2  -3   0 1256.37   33.90
  -2  -3   0 1403.16   41.30
  -2  -3   0 1358.26   33.60
   2   3   1  741.83   18.80
   2   3   1  737.23   19.40
   2   3   1  813.72   19.10
   2   3   1  752.92   19.50
   2   3   1  727.93   23.60
   2   3   1  733.93   19.40
   2   3   1  747.23   19.20
   2   3   1  743.93   19.40
  -2  -3  -1  746.33   20.30
  -2  -3  -1  757.02   24.20
  -2  -3  -1  688.93   19.40
  -2  -3  -1  714.23   20.20
   2   3   2 1377.66   33.30
   2   3   2 1337.87   33.50
   2   3   2 1342.87   33.10
   2   3   2 1345.17   33.30
   2   3   2 1322.07   33.20
   2   3   2 1280.47   33.40
  -2  -3  -2 1196.38   33.70
  -2  -3  -2 1311.77   34.30
  -2  -3  -2 1225.28   39.00
  -2  -3  -2 1273.57   34.40
   2   3   3   31.90    1.40
   2   3   3   33.30    1.80
   2   3   3   31.40    1.70
   2   3   3   30.30    4.00
   2   3   3   29.60    1.80
   2   3   3   28.80    1.60
  -2  -3  -3   32.30    2.30
  -2  -3  -3   33.00    4.40
  -2  -3  -3   32.90    2.50
  -2  -3  -3   29.50    2.20
   2   3   4    2.00    0.40
   2   3   4    3.20    0.70
   2   3   4    1.10    1.50
   2   3   4    1.40    0.60
   2   3   4    0.80    0.50
  -2  -3  -4    3.20    1.10
  -2  -3  -4    4.20    1.10
  -2  -3  -4    1.40    1.70
   2   3   5  749.42   19.60
   2   3   5  751.12   19.80
   2   3   5  751.12   19.90
   2   3   5  729.63   28.60
   2   3   5  728.33   19.80
  -2  -3  -5  701.13   20.90
  -2  -3  -5  759.12   21.60
  -2  -3  -5  732.53   21.50
  -2  -3  -5  731.53   29.90
   2   3   6   28.30    2.00
   2   3   6   32.20    5.70
   2   3   6   31.20    2.00
   2   3   6   35.10    2.20
   2   3   6   31.70    2.10
  -2  -3  -6   31.90    3.00
  -2  -3  -6   29.00    2.60
  -2  -3  -6   33.30    3.00
   2   3   7   25.50    2.10
   2   3   7   21.30    5.50
   2   3   7   18.90    1.80
   2   3   7   22.70    1.80
   2   3   7   24.50    2.60
   2   3   7   21.30    2.00
   2   3   7   18.20    1.90
  -2  -3  -7   27.10    2.90
  -2  -3  -7   16.80    2.40
  -2  -3  -7   25.60    2.40
  -2  -3  -7   21.00    5.80
   2   3   8  558.44   16.60
   2   3   8  575.94   16.80
   2   3   8  548.35   16.40
   2   3   8  562.84   16.60
   2   3   8  558.34   18.20
   2   3   8  598.34   30.00
   2   3   8  559.04   16.00
  -2  -3  -8  596.64   30.90
  -2  -3  -8  565.44   18.60
  -2  -3  -8  561.24   17.10
  -2  -3  -8  578.74   18.10
   2   3   9  149.99    6.10
   2   3   9  152.38    6.30
   2   3   9  147.89    6.20
   2   3   9  144.19    7.40
   2   3   9  142.69   14.90
   2   3   9  144.19    6.30
  -2  -3  -9  140.69   15.00
  -2  -3  -9  163.48    6.70
  -2  -3  -9  155.18    7.30
  -2  -3  -9  146.59    7.60
   2   3  10  164.18    6.70
   2   3  10  169.58    7.20
   2   3  10  154.78    6.70
   2   3  10  168.68   16.90
   2   3  10  170.38    7.00
   2   3  10  154.78    8.20
  -2  -3 -10  167.58    7.90
  -2  -3 -10  167.58    8.50
  -2  -3 -10  193.58   18.30
   2   3  11  130.69    6.20
   2   3  11  131.49    6.00
   2   3  11  134.89    6.20
   2   3  11  134.29    6.50
   2   3  11  133.79   15.90
  -2  -3 -11  131.79    7.10
  -2  -3 -11  133.59   16.00
  -2  -3 -11  129.49    6.90
   2   3  12   21.70    8.20
   2   3  12   31.00    3.30
   2   3  12   23.20    3.10
  -2  -3 -12   24.50    8.50
  -2  -3 -12   19.10    3.00
  -2  -3 -12   23.60    3.30
   2   3  13   28.70    9.20
   2   3  13   35.20    3.40
   2   3  13   40.40    3.90
  -2  -3 -13   40.40    4.00
  -2  -3 -13   33.70    3.80
  -2  -3 -13   35.70    9.80
   2   4 -12   23.90    3.00
   2   4 -12   24.10    3.30
  -2  -4  12   22.30    8.20
  -2  -4  12   19.50    2.90
  -2  -4  12   26.80    3.10
  -2  -4  12   24.60    3.10
   2   4 -11    4.60    1.70
   2   4 -11   10.20    2.40
  -2  -4  11    2.90    1.50
  -2  -4  11    3.30    1.30
  -2  -4  11    7.00    4.60
   2   4 -10   31.00    3.40
   2   4 -10   35.00    3.80
  -2  -4  10   37.10    4.10
  -2  -4  10   32.30    8.20
  -2  -4  10   35.30    3.30
  -2  -4  10   32.00    2.70
   2   4  -9   17.30    2.80
   2   4  -9   16.40    2.60
  -2  -4   9   16.90    2.00
  -2  -4   9   17.70    6.20
  -2  -4   9   15.40    2.90
  -2  -4   9   17.20    2.60
   2   4  -8  181.18    7.90
   2   4  -8  183.98    6.80
   2   4  -8  178.18    7.80
  -2  -4   8  184.18    6.60
  -2  -4   8  163.38   14.70
  -2  -4   8  179.48    8.10
  -2  -4   8  188.78    7.30
   2   4  -7  175.28    6.40
   2   4  -7  176.98    7.60
   2   4  -7  182.08    7.60
  -2  -4   7  184.88    6.30
  -2  -4   7  175.68    6.40
  -2  -4   7  182.58    6.90
  -2  -4   7  182.78    7.70
  -2  -4   7  164.18   13.70
   2   4  -6   10.20    3.90
   2   4  -6   13.00    1.50
   2   4  -6   11.50    1.60
   2   4  -6    9.80    1.80
   2   4  -6   11.20    2.00
  -2  -4   6   11.00    1.60
  -2  -4   6   11.30    1.60
  -2  -4   6   15.00    4.40
   2   4  -5  120.69    4.70
   2   4  -5  121.29    5.60
   2   4  -5  124.69   10.20
   2   4  -5  114.49    4.60
   2   4  -5  120.29    5.40
  -2  -4   5  124.99    4.90
  -2  -4   5  122.99    4.70
  -2  -4   5  128.89    5.70
  -2  -4   5  124.09    4.70
  -2  -4   5  138.49   10.50
   2   4  -4   40.90    2.90
   2   4  -4   54.59    6.00
   2   4  -4   50.29    2.60
   2   4  -4   45.10    3.20
   2   4  -4   47.40    2.30
   2   4  -4   49.80    2.50
  -2  -4   4   50.19    2.60
  -2  -4   4   50.09    2.70
  -2  -4   4   51.49    3.20
  -2  -4   4   50.19    2.70
  -2  -4   4   51.09    2.10
  -2  -4   4   50.49    5.80
   2   4  -3    1.70    0.70
   2   4  -3    2.20    0.80
   2   4  -3    0.60    0.80
   2   4  -3    2.60    1.60
   2   4  -3    1.60    0.60
   2   4  -3    5.50    0.80
   2   4  -3    3.80    1.10
  -2  -4   3    3.30    0.80
  -2  -4   3    3.30    0.30
  -2  -4   3    2.40    0.80
  -2  -4   3    2.80    0.70
   2   4  -2  583.04   16.80
   2   4  -2  585.44   15.70
   2   4  -2  585.14   16.00
   2   4  -2  559.94   16.60
   2   4  -2  583.04   16.00
   2   4  -2  597.94   15.30
   2   4  -2  598.94   21.40
  -2  -4   2  592.44   16.00
  -2  -4   2  616.74   21.70
  -2  -4   2  584.44   16.40
  -2  -4   2  599.84   16.00
  -2  -4   2  576.94   15.20
  -2  -4   2  576.04   16.60
   2   4  -1   32.90    1.90
   2   4  -1   32.70    1.70
   2   4  -1   34.20    1.40
   2   4  -1   40.90    1.70
   2   4  -1   31.10    2.20
   2   4  -1   31.50    2.10
  -2  -4   1   36.00    4.10
  -2  -4   1   36.20    1.80
  -2  -4   1   40.70    2.00
   2   4   0  365.66   10.20
   2   4   0  359.86    9.30
   2   4   0  344.27   14.20
   2   4   0  367.16   10.20
   2   4   0  362.36   10.50
   2   4   0  354.96   10.10
   2   4   0  361.26    9.80
   2   4   0  352.46   10.20
  -2  -4   0  355.76   10.10
  -2  -4   0  362.56   10.50
  -2  -4   0  352.76   10.90
  -2  -4   0  305.77   14.10
   2   4   1  278.17   12.30
   2   4   1  267.37    7.40
   2   4   1  287.97    7.40
   2   4   1  260.57    7.90
   2   4   1  263.57    8.00
   2   4   1  264.17    7.70
   2   4   1  263.57    8.00
   2   4   1  263.47    8.00
  -2  -4  -1  267.67   12.60
  -2  -4  -1  260.57    8.60
  -2  -4  -1  261.67    7.90
  -2  -4  -1  257.37    7.50
  -2  -4  -1  268.97    8.90
   2   4   2   25.60    1.70
   2   4   2   29.00    4.00
   2   4   2   28.10    1.00
   2   4   2   27.80    1.60
   2   4   2   26.90    1.70
   2   4   2   26.70    1.70
   2   4   2   28.70    1.70
   2   4   2   26.10    1.70
  -2  -4  -2   30.20    2.40
  -2  -4  -2   23.20    1.80
  -2  -4  -2   22.00    2.30
   2   4   3   41.30    2.20
   2   4   3   40.50    2.10
   2   4   3   40.60    2.20
   2   4   3   43.40    1.90
   2   4   3   39.70    2.20
   2   4   3   45.10    5.20
  -2  -4  -3   42.90    2.90
  -2  -4  -3   50.89    2.90
  -2  -4  -3   38.80    3.00
   2   4   4  425.46   12.10
   2   4   4  472.35   19.90
   2   4   4  424.36   11.90
   2   4   4  428.36   11.10
   2   4   4  419.26   11.80
   2   4   4  417.26   11.90
  -2  -4  -4  404.56   13.10
  -2  -4  -4  360.26   18.90
  -2  -4  -4  411.76   13.50
  -2  -4  -4  413.16   13.20
   2   4   5   65.69    3.10
   2   4   5   66.29    3.10
   2   4   5   67.89    7.50
   2   4   5   65.29    3.10
   2   4   5   68.49    3.30
  -2  -4  -5   65.59    4.10
  -2  -4  -5   68.89    4.10
  -2  -4  -5   66.99    7.90
  -2  -4  -5   65.69    4.20
   2   4   6  371.86   10.70
   2   4   6  378.16   20.00
   2   4   6  345.07   10.70
   2   4   6  345.77   10.90
   2   4   6  350.56   10.70
  -2  -4  -6  344.87   11.90
  -2  -4  -6  364.36   20.90
  -2  -4  -6  349.87   12.40
  -2  -4  -6  346.17   12.40
   2   4   7   16.50    1.90
   2   4   7   16.80    1.80
   2   4   7   16.50    1.90
   2   4   7   19.00    1.80
  -2  -4  -7   14.80    2.60
  -2  -4  -7   17.10    2.60
  -2  -4  -7   16.70    2.30
   2   4   8    5.30    1.30
   2   4   8    9.90    4.60
   2   4   8    4.40    1.10
   2   4   8    4.50    1.20
   2   4   8    4.60    1.20
  -2  -4  -8    5.40    1.90
  -2  -4  -8    8.00    2.00
  -2  -4  -8    2.10    3.30
  -2  -4  -8    8.40    1.80
   2   4   9  134.59    6.30
   2   4   9  117.59   13.60
   2   4   9  130.79    5.70
   2   4   9  133.39    6.00
   2   4   9  138.69    6.00
  -2  -4  -9  131.99    7.30
  -2  -4  -9  141.29    7.20
  -2  -4  -9  160.48    8.70
  -2  -4  -9  133.79   15.00
   2   4  10   64.69   10.80
   2   4  10   72.49    4.10
   2   4  10   67.19    4.30
   2   4  10   74.59    4.40
  -2  -4 -10   73.99    4.90
  -2  -4 -10   77.29   12.30
  -2  -4 -10   76.69    5.30
  -2  -4 -10   73.29    5.50
   2   4  11   30.80    3.10
   2   4  11   33.10    9.00
   2   4  11   34.50    3.30
  -2  -4 -11   26.80    3.50
  -2  -4 -11   31.80    9.30
  -2  -4 -11   30.70    3.70
   2   4  12   22.80    8.10
   2   4  12   31.10    3.10
   2   4  12   25.10    3.00
  -2  -4 -12   28.50    3.50
  -2  -4 -12   32.60    9.50
  -2  -4 -12   32.00    3.70
   2   5 -12   87.29    5.90
   2   5 -12   83.49    5.30
  -2  -5  12   91.79    5.70
  -2  -5  12   87.79   13.80
  -2  -5  12   84.99    5.40
   2   5 -11   71.69    4.70
   2   5 -11   68.69    5.10
  -2  -5  11   71.69    4.90
  -2  -5  11   66.79    5.70
  -2  -5  11   65.69   11.80
   2   5 -10    5.60    2.00
   2   5 -10    4.20    2.00
   2   5 -10    6.40    1.80
  -2  -5  10    6.50    1.60
  -2  -5  10    3.30    1.60
  -2  -5  10    2.10    3.60
   2   5  -9  436.66   13.50
   2   5  -9  433.06   15.10
   2   5  -9  424.36   13.90
   2   5  -9  439.76   15.00
  -2  -5   9  449.16   13.50
  -2  -5   9  418.86   15.40
  -2  -5   9  445.16   14.30
  -2  -5   9  407.06   26.20
   2   5  -8   77.79    4.00
   2   5  -8   79.59    4.40
   2   5  -8   82.29    5.10
   2   5  -8   74.19    5.00
  -2  -5   8   81.19    4.50
  -2  -5   8   80.29    4.10
  -2  -5   8   83.79   10.90
  -2  -5   8   76.69    5.10
   2   5  -7  223.78    9.00
   2   5  -7  221.98    7.80
   2   5  -7  217.18    7.60
   2   5  -7  226.18    8.90
  -2  -5   7  208.78    8.80
  -2  -5   7  220.18   16.30
  -2  -5   7  214.98    8.10
  -2  -5   7  220.68    7.70
   2   5  -6  416.66   13.70
   2   5  -6  393.96   12.20
   2   5  -6  402.46   12.10
   2   5  -6  409.66   13.40
  -2  -5   6  416.56   12.20
  -2  -5   6  421.26   21.90
  -2  -5   6  398.56   13.50
  -2  -5   6  403.96   12.60
  -2  -5   6  405.46   12.30
   2   5  -5   33.60    2.20
   2   5  -5   31.70    3.00
   2   5  -5   33.80    2.90
   2   5  -5   36.80    5.80
  -2  -5   5   33.50    2.40
  -2  -5   5   33.10    2.30
  -2  -5   5   34.70    2.40
  -2  -5   5   39.60    3.00
  -2  -5   5   39.00    6.00
   2   5  -4  128.89    5.80
   2   5  -4  128.89    4.70
   2   5  -4  129.39    4.90
   2   5  -4  119.79    5.30
   2   5  -4  128.19    9.80
   2   5  -4  131.79    4.50
   2   5  -4  122.79    5.80
  -2  -5   4  116.49    9.50
  -2  -5   4  127.79    5.10
  -2  -5   4  117.99    4.00
  -2  -5   4  128.89    4.90
  -2  -5   4  129.69    5.00
  -2  -5   4  125.89    5.60
   2   5  -3 1123.59   30.50
   2   5  -3 1119.39   31.30
   2   5  -3 1171.98   29.50
   2   5  -3 1158.08   30.00
   2   5  -3 1160.58   30.20
   2   5  -3 1121.69   31.50
  -2  -5   3 1188.98   31.20
  -2  -5   3 1221.38   38.70
  -2  -5   3 1134.99   30.30
  -2  -5   3 1114.99   30.20
  -2  -5   3 1161.88   30.80
   2   5  -2   74.99    6.60
   2   5  -2   69.19    3.20
   2   5  -2   74.09    3.10
   2   5  -2   74.19    3.90
   2   5  -2   69.89    2.50
   2   5  -2   64.99    3.60
   2   5  -2   70.69    3.00
  -2  -5   2   72.69    2.60
  -2  -5   2   76.89    6.80
  -2  -5   2   71.99    3.70
  -2  -5   2   69.29    3.20
  -2  -5   2   68.19    3.20
  -2  -5   2   69.89    3.60
   2   5  -1 1282.07   32.30
   2   5  -1 1274.57   33.00
   2   5  -1 1205.88   33.70
   2   5  -1 1323.07   32.60
   2   5  -1 1310.47   33.40
   2   5  -1 1240.58   34.00
  -2  -5   1 1312.57   40.70
  -2  -5   1 1320.87   33.10
  -2  -5   1 1245.68   32.90
  -2  -5   1 1260.47   34.10
  -2  -5   1 1344.47   33.50
   2   5   0  176.38    5.60
   2   5   0  182.38    6.40
   2   5   0  155.78    9.70
   2   5   0  190.18    6.10
   2   5   0  179.98    4.90
   2   5   0  174.78    5.90
   2   5   0  181.98    6.00
   2   5   0  167.18    6.00
  -2  -5   0  182.08    6.00
  -2  -5   0  173.68    6.70
  -2  -5   0  177.78    6.10
  -2  -5   0  185.88   10.80
   2   5   1   32.10    4.30
   2   5   1   35.50    2.10
   2   5   1   40.60    2.40
   2   5   1   35.90    2.10
   2   5   1   34.60    1.80
   2   5   1   37.20    1.90
  -2  -5  -1   36.50    2.20
  -2  -5  -1   41.50    2.60
  -2  -5  -1   35.60    2.70
  -2  -5  -1   35.50    4.80
   2   5   2  675.33   18.40
   2   5   2  698.73   17.30
   2   5   2  674.03   18.40
   2   5   2  645.34   25.00
   2   5   2  683.53   18.20
   2   5   2  704.93   18.70
   2   5   2  685.23   18.60
  -2  -5  -2  681.33   18.20
  -2  -5  -2  662.23   25.80
  -2  -5  -2  670.43   19.80
  -2  -5  -2  689.43   19.70
  -2  -5  -2  670.23   18.50
   2   5   3  638.14   18.00
   2   5   3  669.13   17.80
   2   5   3  612.44   25.10
   2   5   3  669.43   17.70
   2   5   3  655.33   18.20
   2   5   3  676.83   18.00
  -2  -5  -3  661.13   18.40
  -2  -5  -3  638.64   19.50
  -2  -5  -3  674.53   18.10
  -2  -5  -3  665.33   19.50
  -2  -5  -3  666.53   26.60
   2   5   4  185.58    6.40
   2   5   4  184.68    6.50
   2   5   4  194.18   12.50
   2   5   4  170.98    6.00
   2   5   4  179.88    6.20
  -2  -5  -4  172.58    7.60
  -2  -5  -4  184.38    7.10
  -2  -5  -4  185.08    7.50
  -2  -5  -4  183.88   12.80
   2   5   5  829.72   22.10
   2   5   5  776.92   31.90
   2   5   5  807.82   22.30
   2   5   5  811.82   22.00
   2   5   5  817.72   22.20
  -2  -5  -5  812.52   24.20
  -2  -5  -5  843.42   33.80
  -2  -5  -5  795.02   23.70
  -2  -5  -5  813.02   23.60
   2   5   6   17.30    5.00
   2   5   6   17.20    1.90
   2   5   6   16.10    1.80
   2   5   6   17.30    1.70
   2   5   6   21.30    1.90
  -2  -5  -6   16.90    2.60
  -2  -5  -6   19.60    2.80
  -2  -5  -6   17.50    5.30
  -2  -5  -6   24.70    2.70
   2   5   7  196.78    7.10
   2   5   7  199.88   15.70
   2   5   7  191.18    7.10
   2   5   7  223.48    7.30
   2   5   7  195.68    7.40
  -2  -5  -7  193.38    8.20
  -2  -5  -7  197.98    8.80
  -2  -5  -7  190.88    8.80
  -2  -5  -7  179.38   15.80
   2   5   8  317.47   21.60
   2   5   8  330.47   10.60
   2   5   8  329.17   11.00
   2   5   8  317.37   10.70
   2   5   8  317.27   10.40
  -2  -5  -8  335.67   12.60
  -2  -5  -8  301.27   22.20
  -2  -5  -8  328.67   11.80
  -2  -5  -8  327.47   12.50
   2   5   9  104.99   13.10
   2   5   9  100.79    4.90
   2   5   9   97.09    5.10
   2   5   9  103.09    5.10
  -2  -5  -9  104.29    6.40
  -2  -5  -9  104.49   13.80
  -2  -5  -9  101.79    5.80
  -2  -5  -9   99.49    6.30
   2   5  10  127.19    6.20
   2   5  10  116.89   14.80
   2   5  10  136.19    6.30
  -2  -5 -10  132.39   16.30
  -2  -5 -10  127.79    7.20
  -2  -5 -10  134.19    6.90
  -2  -5 -10  126.29    7.50
   2   5  11   63.99    4.50
   2   5  11   60.79   11.60
   2   5  11   68.79    4.60
  -2  -5 -11   66.79    5.00
  -2  -5 -11   67.79    5.40
  -2  -5 -11   73.39   13.00
   2   5  12    7.70    2.00
   2   5  12   10.60    2.20
  -2  -5 -12    8.60    6.00
  -2  -5 -12    6.80    2.20
  -2  -5 -12   11.20    2.60
   2   6 -11  356.56   13.60
   2   6 -11  341.97   12.30
  -2  -6  11  355.76   27.10
  -2  -6  11  339.27   11.80
  -2  -6  11  351.16   13.00
   2   6 -10    9.40    2.40
   2   6 -10    8.20    1.90
   2   6 -10    7.00    2.10
  -2  -6  10    7.50    1.80
  -2  -6  10    7.70    1.90
  -2  -6  10    8.50    5.50
   2   6  -9  268.97   10.70
   2   6  -9  256.77    9.50
   2   6  -9  263.07    9.30
   2   6  -9  268.17   10.80
  -2  -6   9  262.87    9.30
  -2  -6   9  242.38   11.00
  -2  -6   9  254.57    9.90
  -2  -6   9  248.98   20.50
   2   6  -8   57.89    4.50
   2   6  -8   58.29    3.70
   2   6  -8   58.49    3.60
   2   6  -8   63.79    4.70
  -2  -6   8   56.59    4.60
  -2  -6   8   69.19   10.40
  -2  -6   8   58.89    4.00
  -2  -6   8   58.29    3.70
   2   6  -7    3.60    1.30
   2   6  -7    2.60    1.30
  -2  -6   7    2.20    1.40
  -2  -6   7    4.50    1.30
  -2  -6   7    3.30    3.20
  -2  -6   7    3.50    1.30
   2   6  -6   91.89    4.30
   2   6  -6   89.09    4.10
   2   6  -6   92.19    5.10
   2   6  -6  101.09    5.50
  -2  -6   6   96.09    5.40
  -2  -6   6   97.09   10.50
  -2  -6   6   97.49    4.50
  -2  -6   6  111.89    4.70
  -2  -6   6   94.49    4.70
   2   6  -5  452.45   13.30
   2   6  -5  448.66   14.10
   2   6  -5  451.75   14.70
   2   6  -5  446.46   12.70
  -2  -6   5  436.66   14.40
  -2  -6   5  450.15   13.60
  -2  -6   5  463.15   13.70
  -2  -6   5  441.36   13.40
  -2  -6   5  403.66   21.70
   2   6  -4   -0.10    0.70
   2   6  -4    2.60    1.00
   2   6  -4    0.60    1.20
   2   6  -4    1.70    0.60
   2   6  -4    1.40    0.80
   2   6  -4    1.10    1.00
  -2  -6   4    1.20    2.00
  -2  -6   4    1.30    1.10
  -2  -6   4    0.90    0.50
  -2  -6   4    1.00    0.90
  -2  -6   4    3.20    1.00
  -2  -6   4    0.80    0.70
   2   6  -3  763.62   20.50
   2   6  -3  782.22   22.90
   2   6  -3  766.02   21.60
   2   6  -3  791.02   22.70
   2   6  -3  776.62   21.20
   2   6  -3  801.72   21.60
   2   6  -3  842.32   30.50
  -2  -6   3  764.82   21.60
  -2  -6   3  839.32   30.80
  -2  -6   3  779.72   22.20
  -2  -6   3  760.22   21.60
  -2  -6   3  783.52   22.50
   2   6  -2  619.74   16.60
   2   6  -2  613.84   15.80
   2   6  -2  616.24   17.00
   2   6  -2  616.34   16.60
   2   6  -2  585.34   17.70
   2   6  -2  585.44   24.00
   2   6  -2  593.94   18.00
  -2  -6   2  620.44   17.10
  -2  -6   2  614.14   16.10
  -2  -6   2  594.64   17.00
  -2  -6   2  577.94   24.40
  -2  -6   2  605.74   17.80
  -2  -6   2  627.94   18.00
   2   6  -1  220.18    7.80
   2   6  -1  229.28    6.40
   2   6  -1  230.88    7.20
   2   6  -1  223.48    8.20
   2   6  -1  221.48    7.50
  -2  -6   1  227.58    7.20
  -2  -6   1  233.38    8.40
  -2  -6   1  220.98    7.50
  -2  -6   1  243.78   13.60
   2   6   0  118.39    4.60
   2   6   0  117.69    5.10
   2   6   0  117.29    4.60
   2   6   0  112.39    4.70
   2   6   0  117.09    4.30
   2   6   0  117.69    8.80
  -2  -6   0  115.69    4.70
  -2  -6   0  115.29    5.40
  -2  -6   0  112.49    9.10
  -2  -6   0  123.89    3.90
  -2  -6   0  112.59    4.60
   2   6   1  397.06   11.20
   2   6   1  394.66   12.10
   2   6   1  397.36   12.00
   2   6   1  396.96   11.40
   2   6   1  390.86   11.80
   2   6   1  436.66   18.60
   2   6   1  396.96   11.90
  -2  -6  -1  401.36   12.40
  -2  -6  -1  397.56   13.00
  -2  -6  -1  401.36   11.90
  -2  -6  -1  373.26   18.50
  -2  -6  -1  406.06   11.50
   2   6   2  161.68    5.90
   2   6   2  154.28    5.70
   2   6   2  165.98   11.00
   2   6   2  154.18    5.80
   2   6   2  161.58    5.80
   2   6   2  154.18    5.40
  -2  -6  -2  155.18    5.80
  -2  -6  -2  164.78   11.60
  -2  -6  -2  153.68    6.50
  -2  -6  -2  158.08    6.90
   2   6   3  158.28    6.00
   2   6   3  155.88    5.60
   2   6   3  158.88    5.70
   2   6   3  183.18   12.20
   2   6   3  153.68    6.00
   2   6   3  166.58    5.90
  -2  -6  -3  154.08   11.80
  -2  -6  -3  164.48    7.30
  -2  -6  -3  160.28    5.80
  -2  -6  -3  162.18    6.00
  -2  -6  -3  165.18    7.10
   2   6   4  602.64   25.90
   2   6   4  557.84   16.60
   2   6   4  569.24   16.40
   2   6   4  577.64   16.20
   2   6   4  601.34   16.70
  -2  -6  -4  618.94   27.10
  -2  -6  -4  555.94   18.20
  -2  -6  -4  573.74   16.50
  -2  -6  -4  562.64   18.20
  -2  -6  -4  567.64   16.90
   2   6   5  572.74   16.90
   2   6   5  622.24   17.50
   2   6   5  606.64   17.60
   2   6   5  614.14   17.20
   2   6   5  616.54   27.70
  -2  -6  -5  624.94   29.10
  -2  -6  -5  599.84   19.30
  -2  -6  -5  595.64   19.10
  -2  -6  -5  593.64   18.20
  -2  -6  -5  589.64   17.30
   2   6   6    3.10    1.20
   2   6   6    3.80    1.10
   2   6   6    2.50    1.10
   2   6   6    8.50    1.50
   2   6   6    3.90    3.10
  -2  -6  -6    2.10    1.40
  -2  -6  -6    7.60    4.00
  -2  -6  -6    5.00    1.50
  -2  -6  -6    4.80    1.80
   2   6   7  395.16   12.40
   2   6   7  427.46   24.40
   2   6   7  371.36   12.40
   2   6   7  392.56   12.40
   2   6   7  390.56   12.80
  -2  -6  -7  401.16   14.10
  -2  -6  -7  400.56   14.20
  -2  -6  -7  383.46   24.30
  -2  -6  -7  411.46   14.70
   2   6   8   52.89    9.20
   2   6   8   50.59    3.40
   2   6   8   44.50    3.40
   2   6   8   51.49    3.40
   2   6   8   51.39    3.30
  -2  -6  -8   50.29    4.00
  -2  -6  -8   54.99    4.60
  -2  -6  -8   52.69    4.20
  -2  -6  -8   46.00    9.00
  -2  -6  -8   49.60    4.20
   2   6   9   16.60    6.70
   2   6   9   18.20    2.70
   2   6   9   19.80    2.50
  -2  -6  -9   20.00    3.20
  -2  -6  -9   13.30    6.20
  -2  -6  -9   15.50    2.70
  -2  -6  -9   18.00    3.20
   2   6  10   23.30    3.10
   2   6  10   31.40    3.10
  -2  -6 -10   27.20    8.70
  -2  -6 -10   32.60    4.00
  -2  -6 -10   35.40    3.70
   2   6  11  173.18    7.80
   2   6  11  178.48    8.00
  -2  -6 -11  153.58   18.40
  -2  -6 -11  185.18    8.70
  -2  -6 -11  184.68    9.10
   2   7 -10  171.58    8.70
   2   7 -10  174.98    7.60
  -2  -7  10  199.78   19.60
  -2  -7  10  172.28    7.50
  -2  -7  10  175.68    8.20
   2   7  -9  395.66   13.10
   2   7  -9  418.76   14.70
   2   7  -9  411.76   14.90
   2   7  -9  411.56   13.30
  -2  -7   9  387.16   26.70
  -2  -7   9  416.86   13.40
  -2  -7   9  396.06   13.90
   2   7  -8    4.00    1.40
   2   7  -8    7.60    1.90
   2   7  -8    3.50    1.90
   2   7  -8    3.80    1.40
  -2  -7   8    3.50    1.80
  -2  -7   8    3.00    3.80
  -2  -7   8    2.50    1.50
   2   7  -7  342.87   12.20
   2   7  -7  337.77   11.10
   2   7  -7  334.07   10.60
   2   7  -7  342.07   12.60
  -2  -7   7  320.77   11.20
  -2  -7   7  324.27   11.50
  -2  -7   7  338.87   22.10
  -2  -7   7  325.57   12.50
   2   7  -6 1253.27   34.30
   2   7  -6 1207.08   32.50
   2   7  -6 1225.08   33.20
   2   7  -6 1246.58   35.00
  -2  -7   6 1227.88   33.50
  -2  -7   6 1335.57   48.50
  -2  -7   6 1220.78   33.70
  -2  -7   6 1158.38   33.30
  -2  -7   6 1223.88   34.90
   2   7  -5   40.30    3.10
   2   7  -5   42.90    3.70
   2   7  -5   42.00    2.90
  -2  -7   5   34.20    2.90
  -2  -7   5   33.50    2.70
  -2  -7   5   36.70    6.80
  -2  -7   5   36.00    3.40
  -2  -7   5   34.10    2.70
   2   7  -4   32.40    2.60
   2   7  -4   31.60    3.00
   2   7  -4   28.50    2.30
   2   7  -4   28.40    3.30
   2   7  -4   30.90    2.40
  -2  -7   4   32.90    3.00
  -2  -7   4   35.90    2.90
  -2  -7   4   33.10    2.60
  -2  -7   4   33.90    6.20
  -2  -7   4   32.50    2.60
   2   7  -3 1049.99   27.90
   2   7  -3 1050.09   28.30
   2   7  -3 1061.49   29.50
   2   7  -3 1057.69   29.90
  -2  -7   3 1030.20   38.60
  -2  -7   3 1088.29   29.50
  -2  -7   3 1010.90   28.30
  -2  -7   3 1044.30   28.50
  -2  -7   3 1045.20   29.10
   2   7  -2  925.71   26.60
   2   7  -2  964.60   27.30
   2   7  -2  955.00   25.80
   2   7  -2  942.61   25.40
  -2  -7   2  977.00   27.00
  -2  -7   2  937.11   26.00
  -2  -7   2  963.30   26.90
  -2  -7   2  952.50   25.90
   2   7  -1  182.88    6.60
   2   7  -1  179.68    6.80
   2   7  -1  171.68    6.10
   2   7  -1  175.98    7.30
  -2  -7   1  182.08    6.10
  -2  -7   1  181.68    6.50
  -2  -7   1  196.38   13.10
  -2  -7   1  174.38    6.60
  -2  -7   1  173.88    7.30
   2   7   0 1069.99   28.80
   2   7   0 1077.09   28.60
   2   7   0 1077.39   28.30
   2   7   0 1084.09   29.60
   2   7   0 1144.79   38.50
  -2  -7   0 1053.09   28.90
  -2  -7   0 1026.90   38.40
  -2  -7   0 1054.89   28.70
  -2  -7   0 1067.59   30.10
   2   7   1  320.27   10.00
   2   7   1  308.57   10.00
   2   7   1  321.77   10.50
   2   7   1  319.37    9.60
   2   7   1  313.87   16.80
   2   7   1  313.77   10.20
  -2  -7  -1  311.27    9.30
  -2  -7  -1  307.27   17.40
  -2  -7  -1  306.57   10.00
  -2  -7  -1  311.87   10.40
  -2  -7  -1  318.37   11.30
   2   7   2 1197.88   32.70
   2   7   2 1199.18   32.00
   2   7   2 1223.58   32.70
   2   7   2 1253.97   32.60
   2   7   2 1110.49   41.40
   2   7   2 1237.48   32.80
  -2  -7  -2 1207.58   32.60
  -2  -7  -2 1242.38   32.40
  -2  -7  -2 1289.77   44.20
  -2  -7  -2 1249.88   33.70
  -2  -7  -2 1249.07   34.40
   2   7   3    5.80    1.20
   2   7   3    8.90    1.50
   2   7   3    7.60    3.50
   2   7   3    6.60    1.40
  -2  -7  -3   11.30    1.70
  -2  -7  -3   10.80    2.30
  -2  -7  -3    6.30    1.50
  -2  -7  -3    5.20    3.30
   2   7   4  427.86   13.00
   2   7   4  417.16   12.80
   2   7   4  416.16   12.30
   2   7   4  416.56   12.60
  -2  -7  -4  412.56   12.70
  -2  -7  -4  410.16   14.30
  -2  -7  -4  426.56   13.40
  -2  -7  -4  418.06   14.60
  -2  -7  -4  353.36   21.30
   2   7   5 1392.36   36.10
   2   7   5 1406.46   36.40
   2   7   5 1333.97   36.50
   2   7   5 1395.66   35.90
   2   7   5 1264.47   48.50
  -2  -7  -5 1394.96   38.60
  -2  -7  -5 1412.36   36.40
  -2  -7  -5 1350.46   38.50
  -2  -7  -5 1201.48   48.80
  -2  -7  -5 1401.76   37.30
   2   7   6   19.50    2.30
   2   7   6   14.50    1.90
   2   7   6   20.30    2.30
  -2  -7  -6   12.70    5.20
  -2  -7  -6   17.90    2.10
  -2  -7  -6   17.20    2.90
  -2  -7  -6   20.50    3.20
  -2  -7  -6   17.10    2.50
   2   7   7    2.70    1.40
   2   7   7    2.60    1.10
   2   7   7    2.20    1.10
   2   7   7    1.40    1.00
  -2  -7  -7    0.90    1.20
  -2  -7  -7    1.70    3.30
  -2  -7  -7    2.00    1.60
  -2  -7  -7    3.40    1.60
  -2  -7  -7    5.20    1.40
   2   7   8  591.44   18.60
   2   7   8  608.44   18.30
   2   7   8  624.44   18.20
  -2  -7  -8  602.24   19.80
  -2  -7  -8  650.83   20.90
  -2  -7  -8  519.25   32.10
  -2  -7  -8  618.14   19.60
   2   7   9  358.86   12.10
   2   7   9  363.96   12.70
  -2  -7  -9  291.57   24.40
  -2  -7  -9  370.96   14.30
  -2  -7  -9  378.46   13.60
   2   7  10   88.99    5.20
   2   7  10   93.39    5.70
  -2  -7 -10   96.89    6.10
  -2  -7 -10   90.69    6.30
  -2  -7 -10  104.79   15.20
   2   8  -9    4.40    1.60
   2   8  -9    2.00    1.80
  -2  -8   9    3.70    1.70
  -2  -8   9    2.40    3.90
  -2  -8   9    3.00    1.60
   2   8  -8   70.39    4.90
   2   8  -8   65.99    5.00
   2   8  -8   70.69    4.30
  -2  -8   8   68.39    4.50
  -2  -8   8   67.49   11.10
  -2  -8   8   66.09    4.60
   2   8  -7  560.84   17.00
   2   8  -7  572.44   17.90
   2   8  -7  555.44   18.60
  -2  -8   7  552.14   17.60
  -2  -8   7  543.15   30.30
  -2  -8   7  539.95   18.80
  -2  -8   7  574.24   17.30
   2   8  -6  386.76   13.70
   2   8  -6  367.06   12.10
  -2  -8   6  362.56   13.60
  -2  -8   6  358.06   12.50
  -2  -8   6  368.06   12.40
  -2  -8   6  391.56   23.70
  -2  -8   6  363.26   12.50
   2   8  -5  919.51   25.40
  -2  -8   5  907.61   27.10
  -2  -8   5  928.91   26.30
  -2  -8   5  888.71   25.70
  -2  -8   5  917.11   25.90
   2   8  -4  428.26   14.30
   2   8  -4  429.06   13.10
   2   8  -4  428.66   12.80
   2   8  -4  414.66   14.80
  -2  -8   4  424.76   13.90
  -2  -8   4  439.16   14.50
  -2  -8   4  427.96   13.40
  -2  -8   4  359.16   21.80
  -2  -8   4  423.36   13.40
   2   8  -3   31.70    3.40
   2   8  -3   32.90    2.70
   2   8  -3   30.30    3.10
   2   8  -3   32.60    2.40
  -2  -8   3   37.20    3.30
  -2  -8   3   32.80    2.80
  -2  -8   3   32.40    6.40
  -2  -8   3   34.40    2.80
  -2  -8   3   30.70    2.90
  -2  -8   3   28.60    2.30
   2   8  -2 1046.20   30.10
   2   8  -2 1093.79   29.60
   2   8  -2 1117.09   31.20
   2   8  -2 1092.69   29.00
  -2  -8   2 1082.59   29.60
  -2  -8   2 1095.19   30.80
  -2  -8   2 1107.79   30.90
  -2  -8   2 1082.49   29.80
  -2  -8   2 1081.79   41.20
   2   8  -1   12.20    1.80
   2   8  -1    8.90    1.60
   2   8  -1    6.60    1.30
  -2  -8   1   10.60    4.30
  -2  -8   1   12.90    2.10
  -2  -8   1    9.40    1.60
  -2  -8   1   10.30    1.80
   2   8   0   27.30    2.80
   2   8   0   20.10    1.90
   2   8   0   20.70    2.30
  -2  -8   0   21.70    5.50
  -2  -8   0   20.20    2.70
  -2  -8   0   22.00    2.40
  -2  -8   0   22.50    2.10
   2   8   1 2346.37   60.59
   2   8   1 2264.37   59.19
   2   8   1 2331.57   59.99
   2   8   1 2247.28   60.09
  -2  -8  -1 2469.85   73.99
  -2  -8  -1 2293.57   61.69
  -2  -8  -1 2291.77   60.19
  -2  -8  -1 2315.47   59.99
   2   8   2   66.29    3.40
   2   8   2   65.29    3.70
   2   8   2   72.59    4.20
   2   8   2   76.99    4.10
   2   8   2   66.69    3.80
  -2  -8  -2   76.49    9.30
  -2  -8  -2   64.49    4.60
  -2  -8  -2   62.99    4.10
  -2  -8  -2   65.89    3.90
   2   8   3  269.87    9.20
   2   8   3  276.67    9.50
   2   8   3  267.77    9.50
   2   8   3  263.97    8.70
  -2  -8  -3  269.67   10.90
  -2  -8  -3  277.27    9.20
  -2  -8  -3  273.87    9.40
  -2  -8  -3  230.68   16.90
  -2  -8  -3  277.47   10.40
   2   8   4  676.33   19.50
   2   8   4  671.73   19.90
   2   8   4  722.13   20.50
   2   8   4  686.73   20.30
  -2  -8  -4  700.03   20.40
  -2  -8  -4  673.33   22.10
  -2  -8  -4  685.83   21.80
  -2  -8  -4  681.83   20.20
  -2  -8  -4  771.12   33.70
   2   8   5  178.78    6.80
   2   8   5  182.58    7.50
   2   8   5  186.98    7.20
   2   8   5  178.38    7.40
  -2  -8  -5  181.28    8.90
  -2  -8  -5  180.98   15.80
  -2  -8  -5  190.48    7.90
  -2  -8  -5  187.48    8.90
  -2  -8  -5  181.38    7.30
   2   8   6  461.15   14.70
   2   8   6  438.16   14.10
   2   8   6  451.25   14.80
   2   8   6  448.86   14.00
  -2  -8  -6  472.95   15.40
  -2  -8  -6  456.35   27.10
  -2  -8  -6  452.15   16.30
  -2  -8  -6  443.66   14.30
  -2  -8  -6  470.65   16.70
   2   8   7  398.06   13.40
   2   8   7  406.96   13.80
   2   8   7  388.66   12.90
  -2  -8  -7  399.26   13.20
  -2  -8  -7  404.76   14.30
  -2  -8  -7  418.26   15.60
  -2  -8  -7  403.36   15.10
  -2  -8  -7  421.66   27.00
   2   8   8   88.49    5.10
   2   8   8   89.09    4.90
   2   8   8   89.09    5.40
  -2  -8  -8   90.49    6.40
  -2  -8  -8   89.39   13.30
  -2  -8  -8   88.59    5.60
   2   8   9  686.03   21.20
   2   8   9  688.63   21.90
  -2  -8  -9  746.13   40.70
  -2  -8  -9  725.93   24.00
   2   9  -8   46.30    3.60
   2   9  -8   43.10    4.40
  -2  -9   8   45.50    3.80
  -2  -9   8   44.90    4.10
  -2  -9   8   47.60    9.80
   2   9  -7   -0.50    1.40
   2   9  -7    0.40    1.00
  -2  -9   7    2.50    1.40
  -2  -9   7    1.80    3.30
  -2  -9   7    3.80    1.60
   2   9  -6  146.99    6.50
   2   9  -6  141.89    7.50
  -2  -9   6  145.69    6.90
  -2  -9   6  156.08   15.30
  -2  -9   6  152.58    6.90
   2   9  -5    2.10    1.20
   2   9  -5    0.20    1.30
  -2  -9   5    6.30    2.00
  -2  -9   5    3.80    1.60
  -2  -9   5    0.70    1.30
  -2  -9   5    1.90    1.30
   2   9  -4   15.90    2.60
   2   9  -4   15.50    2.10
   2   9  -4   14.30    2.10
  -2  -9   4   14.90    2.70
  -2  -9   4   16.00    5.80
  -2  -9   4   18.50    2.60
  -2  -9   4   14.60    2.20
  -2  -9   4   14.80    2.30
   2   9  -3   67.19    5.00
   2   9  -3   65.99    3.90
   2   9  -3   61.29    3.50
   2   9  -3   67.59    4.40
  -2  -9   3   59.39    8.90
  -2  -9   3   64.29    4.00
  -2  -9   3   62.39    4.00
  -2  -9   3   57.29    4.40
  -2  -9   3   61.39    4.40
   2   9  -2   18.70    2.20
   2   9  -2   16.50    1.90
   2   9  -2   20.10    2.90
  -2  -9   2   16.60    5.50
  -2  -9   2   18.90    2.70
  -2  -9   2   21.70    2.20
  -2  -9   2   20.60    2.20
  -2  -9   2   20.30    2.70
  -2  -9   2   15.90    2.40
   2   9  -1   35.70    3.50
   2   9  -1   41.10    2.60
   2   9  -1   35.30    2.90
  -2  -9   1   35.00    3.40
  -2  -9   1   40.40    2.90
  -2  -9   1   35.10    3.10
  -2  -9   1   39.20    3.60
  -2  -9   1   42.10    7.50
   2   9   0  227.18    8.50
   2   9   0  233.28    9.40
   2   9   0  228.18    7.80
  -2  -9   0  222.68    9.60
  -2  -9   0  220.48    8.50
  -2  -9   0  242.48   16.80
  -2  -9   0  231.38    8.30
   2   9   1   12.00    2.10
   2   9   1    8.40    1.70
  -2  -9  -1   14.60    5.10
  -2  -9  -1   12.30    2.50
  -2  -9  -1   13.70    1.90
  -2  -9  -1    9.50    1.80
   2   9   2   74.69    4.40
   2   9   2   81.69    3.90
   2   9   2   71.39    4.20
  -2  -9  -2   79.09    5.40
  -2  -9  -2   75.19    4.30
  -2  -9  -2   72.69    9.60
  -2  -9  -2   75.19    4.60
   2   9   3    7.10    1.40
   2   9   3    8.10    1.80
   2   9   3    6.50    1.60
  -2  -9  -3    7.90    4.00
  -2  -9  -3   10.90    2.00
  -2  -9  -3    7.70    1.90
   2   9   4   21.00    2.10
   2   9   4   25.30    2.70
   2   9   4   16.10    2.10
   2   9   4   16.70    2.40
  -2  -9  -4   22.20    3.10
  -2  -9  -4   19.30    3.10
  -2  -9  -4   17.20    2.50
  -2  -9  -4   20.60    6.50
   2   9   5  130.09    6.40
   2   9   5  135.39    5.80
   2   9   5  137.19    6.40
   2   9   5  128.99    6.00
  -2  -9  -5  150.38    7.80
  -2  -9  -5  128.79    7.70
  -2  -9  -5  137.89    6.30
  -2  -9  -5  131.69   14.20
  -2  -9  -5  134.79    6.40
   2   9   6   46.60    3.30
   2   9   6   46.10    3.70
  -2  -9  -6   47.70    9.40
  -2  -9  -6   46.50    3.90
  -2  -9  -6   48.60    3.70
   2   9   7   11.70    2.20
   2   9   7   12.20    2.50
   2   9   7    9.90    1.90
  -2  -9  -7    8.90    2.60
  -2  -9  -7   11.80    2.50
  -2  -9  -7   10.50    5.60
   2   9   8   52.19    3.80
   2   9   8   54.39    4.50
  -2  -9  -8   55.59    4.70
  -2  -9  -8   52.79   10.80
  -2  -9  -8   56.19    5.20
   2  10  -7   11.30    2.70
   2  10  -7   10.10    2.00
  -2 -10   7   12.50    2.40
  -2 -10   7   13.40    6.10
  -2 -10   7   11.00    2.50
   2  10  -6   13.70    2.70
   2  10  -6   12.40    2.10
  -2 -10   6   11.80    2.30
  -2 -10   6   13.10    2.50
  -2 -10   6   12.10    5.70
   2  10  -5  210.48    8.40
   2  10  -5  219.68    9.60
  -2 -10   5  216.98   18.50
  -2 -10   5  216.38    8.90
  -2 -10   5  217.98    9.00
   2  10  -4   87.49    4.80
  -2 -10   4   93.59   11.80
  -2 -10   4   82.79    5.00
  -2 -10   4   86.99    5.20
   2  10  -3    8.70    1.70
   2  10  -3   11.60    2.10
  -2 -10   3    9.80    2.40
  -2 -10   3   10.30    2.10
  -2 -10   3   11.90    5.10
  -2 -10   3   11.80    2.20
   2  10  -2   69.89    5.20
   2  10  -2   66.09    3.80
   2  10  -2   69.09    4.20
  -2 -10   2   61.69    4.00
  -2 -10   2   70.59   10.00
  -2 -10   2   68.19    4.20
  -2 -10   2   64.89    4.80
  -2 -10   2   65.29    4.30
   2  10  -1   18.90    2.50
   2  10  -1   16.60    2.00
   2  10  -1   21.10    3.10
  -2 -10   1   19.90    6.10
  -2 -10   1   21.20    2.80
  -2 -10   1   17.70    2.40
  -2 -10   1   17.40    2.20
  -2 -10   1   18.70    2.50
   2  10   0   56.89    3.40
   2  10   0   54.49    4.40
   2  10   0   60.29    4.00
  -2 -10   0   57.19    3.70
  -2 -10   0   63.09    9.40
  -2 -10   0   58.59    4.00
   2  10   1  349.57   12.30
   2  10   1  363.66   11.50
  -2 -10  -1  361.96   12.50
  -2 -10  -1  377.66   23.10
   2  10   2    0.90    1.20
   2  10   2    2.00    1.00
   2  10   2    0.60    1.20
  -2 -10  -2    2.60    1.40
  -2 -10  -2    1.00    1.10
  -2 -10  -2    2.20    3.10
   2  10   3    2.70    1.20
   2  10   3    2.30    1.40
   2  10   3    4.20    1.50
  -2 -10  -3    3.70    1.60
  -2 -10  -3    5.80    4.20
  -2 -10  -3    3.50    1.50
   2  10   4   12.90    2.30
   2  10   4   17.40    2.10
   2  10   4   21.70    2.70
  -2 -10  -4   18.30    2.60
  -2 -10  -4   17.80    6.50
  -2 -10  -4   18.80    3.10
   2  10   5    7.90    2.10
   2  10   5    6.80    1.50
   2  10   5    8.40    2.00
  -2 -10  -5   11.20    2.70
  -2 -10  -5   12.60    5.60
  -2 -10  -5    7.80    1.90
   2  10   6  247.28   10.10
   2  10   6  239.98   10.00
   2  10   6  250.27    9.30
  -2 -10  -6  260.97   11.70
  -2 -10  -6  265.77   21.70
   2  10   7   36.50    3.90
   2  10   7   34.00    3.20
   2  10   7   31.10    3.40
  -2 -10  -7   33.30    4.40
  -2 -10  -7   33.30    8.90
   2  11  -5   34.40    3.30
  -2 -11   5   28.70    8.20
  -2 -11   5   25.90    3.30
  -2 -11   5   31.10    3.40
   2  11  -4  148.69    6.80
  -2 -11   4  145.69    7.20
  -2 -11   4  158.08    7.20
  -2 -11   4  142.39   15.20
   2  11  -3   31.80    3.00
   2  11  -3   28.50    2.80
  -2 -11   3   31.30    3.30
  -2 -11   3   30.90    7.70
  -2 -11   3   28.60    3.40
   2  11  -2  299.67   10.20
   2  11  -2  308.67   11.00
  -2 -11   2  296.17   11.20
  -2 -11   2  284.27   21.00
  -2 -11   2  295.07   10.90
   2  11  -1   87.49    6.30
   2  11  -1   82.89    4.80
   2  11  -1   78.19    4.30
  -2 -11   1   81.79   11.30
  -2 -11   1   77.99    5.00
  -2 -11   1   80.39    4.80
  -2 -11   1   74.99    4.70
   2  11   0  166.48    6.60
   2  11   0  167.38    7.40
  -2 -11   0  145.89    7.40
  -2 -11   0  164.98   15.80
  -2 -11   0  167.58    7.20
  -2 -11   0  171.38    7.70
   2  11   1   27.70    3.10
   2  11   1   31.30    2.60
  -2 -11  -1   28.80    3.20
  -2 -11  -1   29.30    3.00
  -2 -11  -1   29.30    7.60
   2  11   2  228.68    8.40
   2  11   2  233.68    9.40
  -2 -11  -2  229.98    9.40
  -2 -11  -2  227.38   18.90
   2  11   3   15.10    2.00
   2  11   3   14.90    2.50
  -2 -11  -3   16.40    2.70
  -2 -11  -3   13.80    2.80
  -2 -11  -3   15.70    6.20
   2  11   4  366.26   13.40
   2  11   4  361.96   12.20
   2  11   4  370.06   13.30
  -2 -11  -4  378.16   13.40
  -2 -11  -4  380.26   14.20
  -2 -11  -4  393.16   26.10
   2  11   5   40.10    3.40
   2  11   5   46.20    4.00
   2  11   5   54.19    4.30
  -2 -11  -5   43.10    3.90
  -2 -11  -5   46.00    4.50
  -2 -11  -5   47.60    9.90
   3 -14  -3   21.70    3.00
   3 -14  -3   20.60    7.70
   3 -14  -3   19.60    3.40
  -3  14   3   17.00    7.00
  -3  14   3   18.70    2.70
   3 -14  -2   92.99    6.90
   3 -14  -2   89.59    5.80
   3 -14  -2   89.19   13.30
  -3  14   2   90.69    5.10
  -3  14   2   95.49    5.70
  -3  14   2   94.59   14.10
  -3  14   2  101.69    6.20
   3 -14  -1   43.60    9.90
   3 -14  -1   35.30    4.70
   3 -14  -1   41.00    3.80
  -3  14   1   44.80    4.20
  -3  14   1   57.59    4.40
  -3  14   1   46.50    3.70
   3 -14   0  213.88    9.20
   3 -14   0  209.38   20.00
   3 -14   0  225.58    9.30
  -3  14   0  212.58    8.40
  -3  14   0  219.68    9.90
  -3  14   0  212.88    9.00
   3 -14   1   -0.10    1.30
   3 -14   1    1.30    3.60
   3 -14   1    3.60    1.50
  -3  14  -1    3.10    1.70
  -3  14  -1    1.30    1.10
   3 -14   2   13.20    2.60
   3 -14   2   10.70    2.00
   3 -14   2   10.20    6.10
  -3  14  -2   11.30    2.60
   3 -14   3   67.39   12.00
   3 -14   3   78.39    5.30
   3 -13  -6   17.80    3.50
   3 -13  -6   18.30    3.40
   3 -13  -6   20.10    7.80
  -3  13   6   19.90    3.10
  -3  13   6   17.20    7.20
   3 -13  -5  386.66   14.90
   3 -13  -5  405.06   28.80
   3 -13  -5  404.76   15.10
  -3  13   5  383.76   13.90
  -3  13   5  389.76   13.70
  -3  13   5  382.36   27.60
   3 -13  -4   27.90    8.70
   3 -13  -4   29.90    3.80
   3 -13  -4   27.40    3.50
  -3  13   4   34.70    3.60
  -3  13   4   32.20    3.10
  -3  13   4   26.40    8.20
   3 -13  -3    3.50    1.70
   3 -13  -3    5.50    4.50
   3 -13  -3    4.20    1.80
  -3  13   3    6.70    2.00
  -3  13   3    7.60    1.80
  -3  13   3    2.00    3.70
  -3  13   3    5.70    1.80
   3 -13  -2  509.65   17.30
   3 -13  -2  512.15   16.80
   3 -13  -2  546.55   31.60
  -3  13   2  523.65   17.10
  -3  13   2  463.95   29.70
  -3  13   2  514.35   16.70
  -3  13   2  525.25   16.20
   3 -13  -1  375.46   13.50
   3 -13  -1  366.56   12.80
   3 -13  -1  380.66   13.10
   3 -13  -1  410.26   26.80
  -3  13   1  387.96   13.80
  -3  13   1  352.96   24.90
  -3  13   1  379.76   12.50
  -3  13   1  368.96   13.00
   3 -13   0  230.58   19.80
   3 -13   0  251.77    9.70
   3 -13   0  250.37    9.80
  -3  13   0  242.68   10.10
  -3  13   0  247.58    9.60
  -3  13   0  249.97    9.10
   3 -13   1  105.59    5.70
   3 -13   1  107.79    5.90
   3 -13   1  117.79   14.40
  -3  13  -1  115.29   14.00
  -3  13  -1  109.99    6.40
  -3  13  -1  107.89    5.70
  -3  13  -1  113.49    5.30
   3 -13   2   71.69   11.50
   3 -13   2   61.59    4.00
   3 -13   2   63.09    4.60
  -3  13  -2   63.99   10.90
  -3  13  -2   70.09    3.90
  -3  13  -2   62.19    5.00
  -3  13  -2   64.19    4.70
   3 -13   3  372.36   13.30
   3 -13   3  368.86   26.00
  -3  13  -3  388.16   14.20
  -3  13  -3  380.56   13.80
  -3  13  -3  351.86   25.30
   3 -13   4    0.40    1.20
   3 -13   4    0.30    3.40
  -3  13  -4    3.40    1.80
  -3  13  -4    1.60    1.70
   3 -13   5  123.59    6.80
   3 -13   5  132.69   16.30
  -3  13  -5  123.69    7.40
  -3  13  -5  130.69    7.50
   3 -13   6  567.24   18.90
   3 -13   6  592.04   35.80
  -3  13  -6  575.24   19.90
   3 -12  -7  120.59    6.50
   3 -12  -7  126.79    7.80
   3 -12  -7  109.99   15.40
   3 -12  -7  131.89    7.40
  -3  12   7  109.09   15.30
  -3  12   7  126.29    6.70
  -3  12   7  127.49    6.60
   3 -12  -6  154.58    7.20
   3 -12  -6  148.39   17.00
   3 -12  -6  157.08    8.30
   3 -12  -6  156.28    8.40
  -3  12   6  148.89    7.30
  -3  12   6  150.88   17.00
  -3  12   6  156.88    7.30
   3 -12  -5   32.80    8.70
   3 -12  -5   22.80    3.60
   3 -12  -5   24.90    2.70
   3 -12  -5   28.80    3.50
  -3  12   5   22.40    2.90
  -3  12   5   25.80    3.00
  -3  12   5   26.00    8.10
   3 -12  -4  622.34   20.40
   3 -12  -4  589.04   19.30
   3 -12  -4  557.34   21.40
   3 -12  -4  576.34   19.40
   3 -12  -4  619.64   34.00
  -3  12   4  575.94   32.70
  -3  12   4  584.24   18.30
  -3  12   4  581.14   18.00
  -3  12   4  585.24   18.50
   3 -12  -3  222.18   10.30
   3 -12  -3  219.38    9.50
   3 -12  -3  221.78   19.20
   3 -12  -3  222.18    9.30
  -3  12   3  213.48   18.60
  -3  12   3  222.78    8.50
  -3  12   3  229.08    9.00
  -3  12   3  229.88    9.10
   3 -12  -2   23.00    3.20
   3 -12  -2   19.20    6.70
   3 -12  -2   18.40    2.40
   3 -12  -2   21.90    3.00
   3 -12  -2   17.80    2.50
  -3  12   2   20.10    2.30
  -3  12   2   23.60    2.90
  -3  12   2   16.50    6.20
  -3  12   2   20.40    2.60
   3 -12  -1  653.03   19.60
   3 -12  -1  693.93   34.30
   3 -12  -1  643.44   19.60
   3 -12  -1  656.93   21.50
   3 -12  -1  657.93   20.20
  -3  12   1  629.64   20.00
  -3  12   1  670.13   19.10
  -3  12   1  627.64   33.10
  -3  12   1  644.74   19.60
   3 -12   0   17.80    2.20
   3 -12   0   16.40    2.80
   3 -12   0   22.80    2.60
   3 -12   0   14.10    5.90
   3 -12   0   14.20    2.20
  -3  12   0   15.80    2.50
  -3  12   0   14.50    2.70
  -3  12   0   16.80    5.90
  -3  12   0   16.90    2.30
  -3  12   0   15.70    2.10
   3 -12   1  126.89   14.00
   3 -12   1  114.89    5.80
   3 -12   1  114.99    6.70
   3 -12   1  119.59    5.80
  -3  12  -1  115.89    6.20
  -3  12  -1  108.29   12.80
  -3  12  -1  117.59    5.60
  -3  12  -1  118.29    5.20
  -3  12  -1  119.09    5.90
   3 -12   2  834.12   39.80
   3 -12   2  891.81   26.90
   3 -12   2  868.31   25.10
   3 -12   2  853.81   24.50
  -3  12  -2  848.82   24.60
  -3  12  -2  882.11   25.90
  -3  12  -2  867.91   25.40
  -3  12  -2  822.72   39.40
  -3  12  -2  879.11   23.90
   3 -12   3    7.50    1.50
   3 -12   3   10.20    5.20
   3 -12   3    7.00    1.80
  -3  12  -3    8.30    1.60
  -3  12  -3    7.40    4.60
  -3  12  -3    9.90    2.40
  -3  12  -3    9.10    2.20
   3 -12   4  113.79   13.90
   3 -12   4  118.39    6.20
  -3  12  -4  118.29    6.50
  -3  12  -4  133.99    7.00
  -3  12  -4  111.99   13.80
   3 -12   5  234.88    9.70
   3 -12   5  248.38   21.00
  -3  12  -5  248.08   10.40
  -3  12  -5  246.78   10.60
  -3  12  -5  239.68   20.50
   3 -12   6   61.99    4.50
   3 -12   6   57.19   11.00
  -3  12  -6   61.89    5.20
  -3  12  -6   64.09    5.10
  -3  12  -6   62.39   11.70
   3 -12   7  616.04   22.20
   3 -12   7  447.76   31.20
   3 -12   7  517.95   17.30
  -3  12  -7  529.95   18.50
  -3  12  -7  525.15   18.50
   3 -11  -9   34.00    4.30
   3 -11  -9   33.20    3.60
   3 -11  -9   31.20    3.70
   3 -11  -9   31.40    9.80
  -3  11   9   31.40    3.60
  -3  11   9   31.00    3.50
  -3  11   9   28.00    9.70
   3 -11  -8    1.80    1.50
   3 -11  -8   -0.90    2.70
   3 -11  -8    1.80    1.50
  -3  11   8   -0.40    1.20
  -3  11   8    1.70    3.80
  -3  11   8    2.60    1.50
   3 -11  -7  177.78    9.10
   3 -11  -7  176.68    8.60
   3 -11  -7  179.28    8.10
   3 -11  -7  180.48   18.70
  -3  11   7  169.68   18.20
  -3  11   7  172.98    7.90
  -3  11   7  171.28    7.80
   3 -11  -6  102.09    6.50
   3 -11  -6   93.59    6.10
   3 -11  -6   97.69    5.40
   3 -11  -6  107.29   14.00
   3 -11  -6  101.39    6.20
  -3  11   6  111.09    5.70
  -3  11   6   85.79   12.80
  -3  11   6  103.19    5.60
   3 -11  -5   99.89    5.20
   3 -11  -5  103.49    6.30
   3 -11  -5   95.89    6.10
   3 -11  -5   96.69    6.10
   3 -11  -5  111.79   13.70
  -3  11   5  103.09    5.50
  -3  11   5   98.19    5.20
  -3  11   5   91.59   12.50
  -3  11   5  101.39    5.30
   3 -11  -4  401.66   14.80
   3 -11  -4  411.06   14.60
   3 -11  -4  404.06   12.90
   3 -11  -4  406.76   14.30
   3 -11  -4  432.86   26.30
  -3  11   4  403.26   13.50
  -3  11   4  407.66   25.60
  -3  11   4  418.26   13.50
  -3  11   4  398.36   13.20
   3 -11  -3  420.36   14.40
   3 -11  -3  421.36   15.30
   3 -11  -3  437.06   13.40
   3 -11  -3  440.56   14.80
   3 -11  -3  428.86   25.80
   3 -11  -3  418.66   13.00
  -3  11   3  421.46   25.50
  -3  11   3  457.95   14.20
  -3  11   3  428.56   13.60
  -3  11   3  427.86   13.90
   3 -11  -2   21.00    6.10
   3 -11  -2   30.50    3.10
   3 -11  -2   26.80    3.20
   3 -11  -2   27.20    2.10
   3 -11  -2   25.20    2.60
   3 -11  -2   29.10    2.60
  -3  11   2   23.00    2.40
  -3  11   2   25.70    6.70
  -3  11   2   23.70    2.80
  -3  11   2   29.90    2.80
   3 -11  -1  591.94   17.60
   3 -11  -1  637.14   19.70
   3 -11  -1  600.44   17.80
   3 -11  -1  592.84   18.20
   3 -11  -1  509.75   28.40
  -3  11   1  600.34   18.20
  -3  11   1  596.94   17.70
  -3  11   1  625.34   30.90
  -3  11   1  583.14   17.20
   3 -11   0   54.39    3.50
   3 -11   0   51.09    3.60
   3 -11   0   48.40    8.30
   3 -11   0   59.89    3.50
  -3  11   0   59.09    3.30
  -3  11   0   53.69    8.50
  -3  11   0   58.59    4.00
  -3  11   0   51.39    3.40
   3 -11   1    3.00    1.40
   3 -11   1    2.80    1.30
   3 -11   1    2.10    1.10
   3 -11   1    1.70    2.90
  -3  11  -1    3.00    1.30
  -3  11  -1    3.60    1.20
  -3  11  -1    3.30    1.00
  -3  11  -1    3.10    1.40
   3 -11   2   73.69    4.00
   3 -11   2   82.19    4.50
   3 -11   2   76.39    5.00
   3 -11   2   75.59   10.20
  -3  11  -2   75.29    3.70
  -3  11  -2   79.09   10.40
  -3  11  -2   77.49    4.10
  -3  11  -2   75.39    4.50
  -3  11  -2   75.29    4.80
   3 -11   3  385.46   12.70
   3 -11   3  367.66   11.90
   3 -11   3  379.06   11.90
   3 -11   3  371.06   23.40
   3 -11   3  372.76   13.50
  -3  11  -3  403.06   24.40
  -3  11  -3  370.06   12.50
  -3  11  -3  373.66   11.50
  -3  11  -3  371.76   13.00
  -3  11  -3  381.76   13.30
   3 -11   4   81.69    4.30
   3 -11   4   76.69    5.00
   3 -11   4   84.89   11.50
   3 -11   4   74.09    3.80
   3 -11   4   74.29    4.50
  -3  11  -4   77.29    4.70
  -3  11  -4   73.49   10.80
  -3  11  -4   74.89    5.00
  -3  11  -4   75.29    5.00
   3 -11   5  818.42   23.50
   3 -11   5  805.62   24.00
   3 -11   5  812.12   24.70
   3 -11   5  868.11   40.20
  -3  11  -5  786.52   38.90
  -3  11  -5  808.72   24.40
  -3  11  -5  817.42   24.90
  -3  11  -5  837.12   24.90
   3 -11   6    5.40    1.70
   3 -11   6    6.30    1.70
   3 -11   6    4.30    1.70
   3 -11   6    7.00    4.70
  -3  11  -6    5.30    4.40
  -3  11  -6    5.60    2.00
  -3  11  -6    6.20    1.90
  -3  11  -6    7.40    2.30
   3 -11   7    1.00    1.30
   3 -11   7    2.30    1.50
   3 -11   7   -0.10    3.30
  -3  11  -7    0.20    3.30
  -3  11  -7    0.50    1.60
  -3  11  -7    1.60    1.70
  -3  11  -7    1.00    1.30
   3 -11   8    4.20    4.70
   3 -11   8    0.90    1.30
   3 -11   8    2.50    1.60
  -3  11  -8    2.00    1.70
  -3  11  -8    4.00    6.00
  -3  11  -8    2.90    1.70
  -3  11  -8    0.40    1.50
   3 -11   9   19.10    3.00
   3 -11   9   18.60    2.90
   3 -11   9   17.80    7.70
   3 -11   9   16.00    2.70
  -3  11  -9   16.20    3.10
  -3  11  -9   18.70    3.50
  -3  11  -9   21.80    3.50
   3 -10 -10   87.59    6.10
   3 -10 -10   75.89   13.80
   3 -10 -10   92.09    6.50
   3 -10 -10   95.59    5.70
  -3  10  10   91.49   15.20
  -3  10  10   89.09    5.60
  -3  10  10   90.19    5.70
   3 -10  -9  112.39    7.10
   3 -10  -9  109.09    6.50
   3 -10  -9  111.49    6.30
   3 -10  -9  107.29   15.40
  -3  10   9  105.89    6.10
  -3  10   9  107.99   15.60
  -3  10   9  101.49    5.90
   3 -10  -8    0.30    3.00
   3 -10  -8    2.20    1.50
   3 -10  -8    3.70    2.10
   3 -10  -8    1.90    1.60
  -3  10   8    2.10    1.40
  -3  10   8    0.50    1.20
  -3  10   8    0.90    3.30
   3 -10  -7    8.50    5.00
   3 -10  -7   10.20    2.50
   3 -10  -7    7.70    2.10
   3 -10  -7    8.00    2.40
  -3  10   7   10.80    2.10
  -3  10   7    7.40    1.90
  -3  10   7    8.80    5.10
  -3  10   7    9.20    2.00
   3 -10  -6  983.60   29.20
   3 -10  -6  969.40   28.60
   3 -10  -6  940.81   43.70
   3 -10  -6 1008.00   27.90
   3 -10  -6  957.50   28.40
  -3  10   6  853.61   42.50
  -3  10   6  977.40   27.70
  -3  10   6  977.80   27.50
  -3  10   6  967.40   27.00
  -3  10   6 1052.29   28.80
   3 -10  -5   77.39    5.20
   3 -10  -5   77.49    5.00
   3 -10  -5   74.69    4.30
   3 -10  -5   77.19   11.00
   3 -10  -5   75.49    5.00
  -3  10   5   72.29    4.40
  -3  10   5   68.49   10.30
  -3  10   5   73.89    4.20
  -3  10   5   89.09    4.60
   3 -10  -4    0.70    0.80
   3 -10  -4    0.90    1.30
   3 -10  -4    1.30    2.60
   3 -10  -4   -0.40    1.00
   3 -10  -4    3.10    1.40
  -3  10   4    1.20    1.10
  -3  10   4    4.10    3.40
  -3  10   4    1.00    1.00
  -3  10   4    1.30    1.00
   3 -10  -3  264.87    9.90
   3 -10  -3  268.47   10.50
   3 -10  -3  253.87   18.10
   3 -10  -3  268.97    8.80
   3 -10  -3  261.77    8.70
   3 -10  -3  274.17   10.20
  -3  10   3  260.07    9.20
  -3  10   3  257.17    8.90
  -3  10   3  253.97    9.20
  -3  10   3  267.97   18.60
   3 -10  -2   83.49   10.10
   3 -10  -2  106.19    5.00
   3 -10  -2   84.09    4.80
   3 -10  -2   88.29    3.90
   3 -10  -2   87.39    4.20
   3 -10  -2   85.89    5.30
  -3  10   2   88.09    4.40
  -3  10   2   87.89    4.50
  -3  10   2   93.59    4.30
  -3  10   2   83.49   10.20
   3 -10  -1  493.55   16.30
   3 -10  -1  487.05   13.80
   3 -10  -1  494.25   14.70
   3 -10  -1  477.65   25.20
   3 -10  -1  497.75   15.10
   3 -10  -1  497.65   15.40
  -3  10   1  507.35   14.50
  -3  10   1  509.45   15.30
  -3  10   1  500.05   14.90
  -3  10   1  460.55   24.90
   3 -10   0  460.75   13.90
   3 -10   0  477.25   15.80
   3 -10   0  474.95   15.40
   3 -10   0  450.35   14.20
   3 -10   0  453.15   24.00
   3 -10   0  460.15   15.10
   3 -10   0  469.65   14.10
  -3  10   0  464.45   13.90
  -3  10   0  451.25   14.40
  -3  10   0  408.36   23.30
  -3  10   0  470.55   13.40
  -3  10   0  476.35   13.50
   3 -10   1  390.96   13.70
   3 -10   1  412.16   12.80
   3 -10   1  397.46   12.60
   3 -10   1  407.16   22.60
   3 -10   1  408.76   11.80
  -3  10  -1  398.76   13.10
  -3  10  -1  398.46   12.20
  -3  10  -1  411.86   12.00
  -3  10  -1  403.76   12.50
   3 -10   2  438.86   13.10
   3 -10   2  434.26   13.40
   3 -10   2  422.76   12.60
   3 -10   2  371.96   22.40
   3 -10   2  436.06   14.50
  -3  10  -2  418.26   12.90
  -3  10  -2  430.86   13.10
  -3  10  -2  445.96   13.70
  -3  10  -2  437.56   13.90
  -3  10  -2  429.46   12.40
  -3  10  -2  419.76   23.40
   3 -10   3    1.10    0.80
   3 -10   3    0.60    2.30
   3 -10   3    0.00    0.90
   3 -10   3    1.20    0.90
   3 -10   3    1.20    1.10
  -3  10  -3    0.10    1.00
  -3  10  -3    2.40    1.30
  -3  10  -3    0.40    1.20
  -3  10  -3    0.50    2.50
  -3  10  -3    0.70    0.70
   3 -10   4    9.70    1.60
   3 -10   4    3.10    1.40
   3 -10   4    2.20    1.20
   3 -10   4    5.00    3.60
  -3  10  -4    1.90    1.50
  -3  10  -4    4.70    3.40
  -3  10  -4    1.50    1.30
  -3  10  -4    1.60    0.80
   3 -10   5  798.32   22.70
   3 -10   5  831.72   37.70
   3 -10   5  804.12   23.80
   3 -10   5  791.52   23.20
  -3  10  -5  789.62   23.80
  -3  10  -5  795.92   23.80
  -3  10  -5  758.42   36.70
  -3  10  -5  819.12   23.70
   3 -10   6   26.90    7.50
   3 -10   6   26.80    2.70
   3 -10   6   25.60    2.80
   3 -10   6   30.10    3.10
  -3  10  -6   27.30    3.20
  -3  10  -6   21.80    6.90
  -3  10  -6   27.30    3.10
  -3  10  -6   26.80    3.20
   3 -10   7   12.40    5.70
   3 -10   7    7.40    1.80
   3 -10   7    5.70    1.80
  -3  10  -7    6.70    2.10
  -3  10  -7    8.70    2.40
  -3  10  -7   11.20    2.30
  -3  10  -7    6.90    4.60
   3 -10   8  242.18   21.10
   3 -10   8  233.08    9.50
   3 -10   8  244.98    9.60
  -3  10  -8  236.08   10.40
  -3  10  -8  254.87   22.00
  -3  10  -8  250.77   10.70
  -3  10  -8  244.38   10.50
   3 -10   9  102.69    6.20
   3 -10   9  102.49    5.90
   3 -10   9  110.59   15.30
   3 -10   9  104.99    5.80
  -3  10  -9   97.99   14.80
  -3  10  -9   96.89    6.60
  -3  10  -9  102.39    6.60
  -3  10  -9  104.19    6.70
   3 -10  10  175.68    8.20
   3 -10  10  168.48    8.40
   3 -10  10  181.28    8.10
   3 -10  10  177.08   19.70
  -3  10 -10  179.48    9.10
  -3  10 -10  179.48    9.10
   3  -9 -11    3.20    1.70
   3  -9 -11    5.30    2.20
   3  -9 -11    1.20    4.00
  -3   9  11    0.10    1.60
  -3   9  11    3.70    1.50
  -3   9  11    2.30    1.50
  -3   9  11    2.70    4.50
   3  -9 -10  160.18   18.90
   3  -9 -10  153.08    7.90
   3  -9 -10  155.78    7.30
   3  -9 -10  147.49    8.20
  -3   9  10  151.98    7.40
  -3   9  10  145.29    6.50
  -3   9  10  148.89   18.60
  -3   9  10  145.99    7.10
   3  -9  -9   24.50    3.10
   3  -9  -9   21.70    3.10
   3  -9  -9   21.20    3.30
   3  -9  -9   19.30    7.50
  -3   9   9   20.80    2.30
  -3   9   9   27.60    8.70
  -3   9   9   22.40    3.10
  -3   9   9   20.70    2.70
   3  -9  -8   34.40    8.70
   3  -9  -8   35.70    4.10
   3  -9  -8   33.10    3.60
   3  -9  -8   34.80    3.40
  -3   9   8   35.90    3.40
  -3   9   8   31.20    8.50
  -3   9   8   33.40    2.70
  -3   9   8   32.80    3.20
   3  -9  -7  775.42   23.00
   3  -9  -7  758.62   37.90
   3  -9  -7  754.82   23.70
   3  -9  -7  767.02   22.80
[truncated: 876,128 more chars]
