# Supplementary material for: Hexa­aquadodeca-μ2-chlorido-octa­hedro-hexa­niobium diiodide
Source: IUCrdata. 2021 Jul 20;6(Pt 7):x210696. doi: 10.1107/S2414314621006969 (PMC9462356; doi:10.1107/S2414314621006969)
Supplement: Supplementary file 2 [file x-06-x210696-Isup2.hkl]

data_I                                                                          
_shelx_title ' FS137-A2 in  P-31m'                                              
_shelx_refln_list_code          4                                               
_shelx_F_calc_maximum      297.98                                               
_exptl_crystal_F_000       616.00                                               
_reflns_d_resolution_high  0.6203                                               
                                                                                
loop_                                                                           
 _space_group_symop_operation_xyz                                               
 'x, y, z'                                                                      
 '-y, x-y, z'                                                                   
 '-x+y, -x, z'                                                                  
 '-y, -x, -z'                                                                   
 'x, x-y, -z'                                                                   
 '-x+y, y, -z'                                                                  
 '-x, -y, -z'                                                                   
 'y, -x+y, -z'                                                                  
 'x-y, x, -z'                                                                   
 'y, x, z'                                                                      
 '-x, -x+y, z'                                                                  
 'x-y, -y, z'                                                                   
                                                                                
_cell_length_a     9.3911                                                       
_cell_length_b     9.3911                                                       
_cell_length_c     8.6576                                                       
_cell_angle_alpha  90.000                                                       
_cell_angle_beta   90.000                                                       
_cell_angle_gamma 120.000                                                       
                                                                                
_shelx_F_squared_multiplier     1.000                                           
                                                                                
loop_                                                                           
 _refln_index_h                                                                 
 _refln_index_k                                                                 
 _refln_index_l                                                                 
 _refln_F_squared_calc                                                          
 _refln_F_squared_meas                                                          
 _refln_F_squared_sigma                                                         
 _refln_observed_status                                                         
  -1   2   0       4513.25       4677.07        30.92 o                         
   0   2   0      10522.46      10989.42        80.37 o                         
  -1   3   0      10989.80      11145.88        51.79 o                         
   0   3   0        103.65        183.11         1.56 o                         
  -2   4   0        664.57        706.91         5.33 o                         
  -1   4   0      12159.68      12372.55        52.60 o                         
   0   4   0       1594.11       1643.53         9.03 o                         
  -2   5   0       9958.34      10090.56        34.87 o                         
  -1   5   0      21319.04      21260.46       116.19 o                         
   0   5   0      41985.45      43398.32       309.75 o                         
  -3   6   0       1839.92       1875.96         9.84 o                         
  -2   6   0       2720.34       2711.31         9.55 o                         
  -1   6   0       4399.09       4571.52        15.54 o                         
   0   6   0      30536.35      30921.72       179.84 o                         
  -3   7   0       8094.13       8185.11        25.53 o                         
  -2   7   0       1326.17       1332.00         5.53 o                         
  -1   7   0        223.91        251.99         2.08 o                         
   0   7   0        183.65        180.13         2.70 o                         
  -4   8   0         69.04         81.76         1.98 o                         
  -3   8   0       5795.03       5785.70        19.35 o                         
  -2   8   0        859.58        863.54         4.45 o                         
  -1   8   0       1141.79       1105.44         5.36 o                         
   0   8   0       2802.65       2791.74        16.45 o                         
  -4   9   0         47.47         63.07         1.50 o                         
  -3   9   0          5.28         14.25         0.87 o                         
  -2   9   0       7865.76       7918.52        28.01 o                         
  -1   9   0       4586.87       4633.82        18.43 o                         
   0   9   0       4492.19       4410.71        25.37 o                         
  -5  10   0      23378.13      23459.27       115.05 o                         
  -4  10   0        104.98        134.18         2.25 o                         
  -3  10   0       3433.59       3429.32        14.37 o                         
  -2  10   0        152.49        168.39         2.37 o                         
  -1  10   0         38.03         55.66         1.81 o                         
   0  10   0       4065.69       4042.67        25.60 o                         
  -5  11   0       2476.96       2509.62        12.30 o                         
  -4  11   0       2289.68       2291.15        12.10 o                         
  -3  11   0        410.49        404.59         4.06 o                         
  -2  11   0       1671.63       1666.96         9.52 o                         
  -1  11   0       4211.35       4240.05        20.03 o                         
   0  11   0       2410.03       2410.89        18.43 o                         
  -6  12   0       9519.83       9572.51        61.13 o                         
  -5  12   0         36.73         48.85         1.98 o                         
  -4  12   0       1186.32       1172.39         8.58 o                         
  -3  12   0        119.60        113.45         2.69 o                         
  -2  12   0        424.43        431.74         5.11 o                         
  -1  12   0       1162.33       1150.97         9.58 o                         
   0  12   0       3945.37       3961.14        37.10 o                         
  -6  13   0         12.21         17.80         2.07 o                         
  -5  13   0        209.78        211.60         4.35 o                         
  -4  13   0       1975.74       1929.25        13.70 o                         
  -3  13   0       1853.19       1851.75        14.18 o                         
  -2  13   0       1238.34       1246.99        11.07 o                         
  -1  13   0          0.20         12.06         1.91 o                         
   0  13   0         32.48         55.36         4.38 o                         
  -7  14   0        190.31        176.52         7.20 o                         
  -6  14   0       1507.05       1495.64        13.83 o                         
  -5  14   0          2.63         12.47         2.85 o                         
  -4  14   0        525.83        531.49         7.52 o                         
  -3  14   0       1602.53       1609.82        13.42 o                         
  -7  15   0       1753.71       1771.56        16.10 o                         
  -6  15   0        231.75        235.72         8.42 o                         
   0   1   1      11569.88      10433.22       127.19 o                         
   1   1   1      17420.87      18362.07       129.52 o                         
  -1   2   1       1034.59       1197.65         5.16 o                         
   0   2   1         45.70         77.33         0.98 o                         
   1   2   1        807.01        983.04         4.53 o                         
   2   2   1      24899.19      24723.49       205.52 o                         
  -1   3   1       6246.25       6442.86        23.61 o                         
   0   3   1      24239.49      24203.66       121.64 o                         
   1   3   1       5726.99       5914.48        22.06 o                         
   2   3   1       5551.10       5701.51        17.98 o                         
   3   3   1       2618.82       2644.35        13.10 o                         
  -2   4   1       1733.15       1850.18         8.86 o                         
  -1   4   1       3201.32       3143.90        12.30 o                         
   0   4   1       2788.07       2728.59        10.85 o                         
   1   4   1       6804.45       6763.96        22.29 o                         
   2   4   1       1948.00       1969.74         7.18 o                         
   3   4   1       2815.15       2842.58        10.01 o                         
   4   4   1       1731.99       1678.50        10.03 o                         
  -2   5   1       2473.69       2444.33         8.31 o                         
  -1   5   1        192.40        178.53         1.44 o                         
   0   5   1      18103.24      18316.91        82.74 o                         
   1   5   1       7751.39       7824.64        25.17 o                         
   2   5   1        301.25        269.31         2.02 o                         
   3   5   1        535.88        549.98         3.13 o                         
   4   5   1       2673.60       2679.23        11.29 o                         
   5   5   1        246.96        266.37         3.99 o                         
  -3   6   1       1047.04       1044.82         5.88 o                         
  -2   6   1        268.65        258.61         2.59 o                         
  -1   6   1       2879.68       2936.94        10.21 o                         
   0   6   1         14.43         23.14         1.57 o                         
   1   6   1       6079.47       6077.16        20.40 o                         
   2   6   1       3009.77       2950.71        11.17 o                         
   3   6   1       9055.90       9071.29        31.46 o                         
   4   6   1         29.48         47.44         2.26 o                         
   5   6   1       3175.28       3198.04        15.33 o                         
   6   6   1       1637.21       1659.59        15.00 o                         
  -3   7   1        739.08        825.58         4.15 o                         
  -2   7   1       9756.54       9729.08        32.55 o                         
  -1   7   1       5200.90       5267.86        18.02 o                         
   0   7   1       1951.86       1956.01         8.11 o                         
   1   7   1       2640.39       2662.82        10.59 o                         
   2   7   1       2274.17       2365.03        10.31 o                         
   3   7   1       2994.52       3001.95        13.37 o                         
   4   7   1        901.96        894.59         6.12 o                         
   5   7   1       3037.66       3030.63        15.90 o                         
   6   7   1       1720.20       1718.33        12.58 o                         
   7   7   1       4728.55       4782.72        43.02 o                         
  -4   8   1      27888.62      28100.35       158.31 o                         
  -3   8   1       4484.41       4527.01        15.90 o                         
  -2   8   1       1659.54       1701.17         7.57 o                         
  -1   8   1        330.89        319.09         2.78 o                         
   0   8   1        333.67        356.94         2.88 o                         
   1   8   1       4290.15       4337.56        17.71 o                         
   2   8   1      17328.39      17509.16        63.04 o                         
   3   8   1         11.82         21.64         1.30 o                         
   4   8   1        617.53        609.49         5.58 o                         
   5   8   1        748.02        728.75         7.63 o                         
   6   8   1        672.65        645.54         8.10 o                         
   7   8   1       2142.79       2126.19        19.78 o                         
  -4   9   1        137.89        155.90         1.95 o                         
  -3   9   1       3627.00       3560.58        14.05 o                         
  -2   9   1       1338.52       1349.60         6.71 o                         
  -1   9   1        429.30        429.97         3.30 o                         
   0   9   1       1802.60       1793.20         8.92 o                         
   1   9   1        597.44        627.52         4.66 o                         
   2   9   1         88.61         93.51         2.21 o                         
   3   9   1        883.07        867.31         6.84 o                         
   4   9   1        421.43        408.39         5.73 o                         
   5   9   1        776.19        769.80         8.87 o                         
   6   9   1       2192.24       2285.26        87.50 o                         
  -5  10   1          5.63         13.51         1.66 o                         
  -4  10   1       2316.31       2305.48        11.08 o                         
  -3  10   1       3673.05       3692.47        16.01 o                         
  -2  10   1         77.58         81.18         1.93 o                         
  -1  10   1       2265.35       2226.32        11.29 o                         
   0  10   1       2442.21       2459.77        12.52 o                         
   1  10   1        117.71        119.94         2.64 o                         
   2  10   1       2706.83       2690.65        16.27 o                         
   3  10   1        809.40        805.18         8.29 o                         
   4  10   1          1.60          3.56         2.00 o                         
  -5  11   1       2101.85       2096.53        11.76 o                         
  -4  11   1          3.32         12.09         1.22 o                         
  -3  11   1       4450.86       4422.62        21.28 o                         
  -2  11   1        278.01        285.81         3.70 o                         
  -1  11   1        495.47        504.37         4.89 o                         
   0  11   1       2214.79       2205.38        12.52 o                         
   1  11   1       5177.52       5222.02        28.96 o                         
   2  11   1        219.31        215.39         4.49 o                         
   3  11   1         11.70         13.58         2.25 o                         
  -6  12   1        320.57        306.05         5.56 o                         
  -5  12   1        482.33        492.72         5.24 o                         
  -4  12   1          9.82         15.90         1.59 o                         
  -3  12   1       4846.67       4853.86        23.33 o                         
  -2  12   1        125.26        137.16         3.05 o                         
  -1  12   1       2128.33       2122.08        14.23 o                         
   0  12   1         23.79         25.32         2.25 o                         
   1  12   1        447.02        473.41         6.75 o                         
  -6  13   1       1237.49       1239.75        10.62 o                         
  -5  13   1       5199.28       5228.49        30.19 o                         
  -4  13   1       3432.38       3394.18        21.16 o                         
  -3  13   1       2830.77       2810.67        18.30 o                         
  -2  13   1        557.43        566.12         6.74 o                         
  -1  13   1        898.67        890.37         9.21 o                         
   0  13   1          0.92         11.01         2.08 o                         
  -7  14   1        294.01        291.71         8.30 o                         
  -6  14   1          0.52         15.28         3.28 o                         
  -5  14   1        261.40        252.57         5.17 o                         
  -4  14   1       4636.87       4704.58        30.36 o                         
  -3  14   1        345.86        337.29         5.90 o                         
  -7  15   1       1610.77       1637.33        16.46 o                         
  -6  15   1        232.87        233.99        18.19 o                         
   0   0   2       2993.09       2669.50        47.96 o                         
   0   1   2       8717.44       8728.10        36.58 o                         
   1   1   2        377.43        392.66         2.44 o                         
  -1   2   2      32011.74      31371.19       244.03 o                         
   0   2   2       5210.97       5281.96        17.18 o                         
   1   2   2      16705.48      16484.76        86.22 o                         
   2   2   2       2096.22       2313.96        12.03 o                         
  -1   3   2      34968.80      35817.46       188.78 o                         
   0   3   2       1245.56       1096.93         4.30 o                         
   1   3   2      20257.33      20215.57        95.61 o                         
   2   3   2      10128.54      10284.36        37.41 o                         
   3   3   2      35402.08      35477.56       230.11 o                         
  -2   4   2      88794.80      87096.70       819.81 o                         
  -1   4   2       3225.90       3335.64        10.77 o                         
   0   4   2       1829.77       1840.73         6.30 o                         
   1   4   2        727.11        717.04         3.20 o                         
   2   4   2        163.77        205.50         1.73 o                         
   3   4   2      12703.88      13088.21        50.88 o                         
   4   4   2      18375.70      18661.17        96.99 o                         
  -2   5   2         22.11         36.00         0.84 o                         
  -1   5   2       4566.63       4361.32        14.08 o                         
   0   5   2       2133.43       2128.90         7.60 o                         
   1   5   2       4200.51       4174.65        14.30 o                         
   2   5   2       5165.08       5098.79        17.20 o                         
   3   5   2         20.55         37.94         1.70 o                         
   4   5   2        124.95        142.11         2.02 o                         
   5   5   2       1796.93       1777.26        13.35 o                         
  -3   6   2       2344.16       2156.81        10.95 o                         
  -2   6   2       4454.61       4410.51        14.74 o                         
  -1   6   2       4170.96       4096.47        13.64 o                         
   0   6   2        140.91        138.00         1.97 o                         
   1   6   2       1776.73       1745.34         7.24 o                         
   2   6   2       1198.40       1181.39         6.03 o                         
   3   6   2          6.96         18.22         1.37 o                         
   4   6   2       1667.03       1674.74         9.03 o                         
   5   6   2       2645.98       2629.44        13.67 o                         
   6   6   2        822.01        826.35         9.49 o                         
  -3   7   2      11991.95      12196.49        38.67 o                         
  -2   7   2        560.96        533.29         2.95 o                         
  -1   7   2        195.00        218.24         2.02 o                         
   0   7   2       1194.74       1186.46         5.67 o                         
   1   7   2         11.39         18.21         1.27 o                         
   2   7   2       9216.85       9260.82        33.45 o                         
   3   7   2       3220.90       3207.88        13.84 o                         
   4   7   2       1905.58       1868.92        10.35 o                         
   5   7   2        268.37        259.16         3.73 o                         
   6   7   2        461.70        447.38         5.58 o                         
   7   7   2        355.04        323.01         7.61 o                         
  -4   8   2       3401.52       3515.11        19.15 o                         
  -3   8   2       7671.63       7704.25        26.35 o                         
  -2   8   2       4492.19       4551.44        16.63 o                         
  -1   8   2      20102.79      20205.34        66.77 o                         
   0   8   2       2425.40       2405.76        10.34 o                         
   1   8   2       9580.65       9583.62        34.55 o                         
   2   8   2        478.43        486.48         4.08 o                         
   3   8   2        556.49        557.08         4.72 o                         
   4   8   2       1120.03       1105.50         7.70 o                         
   5   8   2       1041.73       1036.61         8.99 o                         
   6   8   2       1600.76       1591.90        12.85 o                         
  -4   9   2       2561.53       2499.47        11.22 o                         
  -3   9   2       4653.99       4625.34        18.15 o                         
  -2   9   2       7024.64       7128.61        27.56 o                         
  -1   9   2       1275.91       1289.16         6.95 o                         
   0   9   2       1997.33       1987.97         9.65 o                         
   1   9   2       2599.81       2584.77        12.27 o                         
   2   9   2        538.04        551.35         4.83 o                         
   3   9   2       6388.76       6380.33        28.42 o                         
   4   9   2       1573.31       1536.73        11.93 o                         
   5   9   2        492.15        489.26         6.96 o                         
  -5  10   2        763.60        761.04         7.25 o                         
  -4  10   2        699.20        689.53         4.81 o                         
  -3  10   2        647.44        662.23         4.95 o                         
  -2  10   2       8143.91       8167.58        32.83 o                         
  -1  10   2        142.80        148.16         2.60 o                         
   0  10   2        367.29        372.21         3.91 o                         
   1  10   2         10.10         17.80         1.42 o                         
   2  10   2          8.76         18.88         1.58 o                         
   3  10   2        497.37        477.81         6.44 o                         
   4  10   2       4457.71       4483.51        30.34 o                         
  -5  11   2       1700.36       1666.23         9.38 o                         
  -4  11   2       1532.08       1525.99         9.09 o                         
  -3  11   2        191.17        197.85         3.07 o                         
  -2  11   2        135.65        141.27         2.73 o                         
  -1  11   2        487.06        490.87         4.85 o                         
   0  11   2       1662.71       1634.41        10.66 o                         
   1  11   2        105.95        112.02         3.30 o                         
   2  11   2       1687.20       1706.73        13.80 o                         
   3  11   2         78.85         80.41         3.73 o                         
  -6  12   2       3389.99       3375.16        25.71 o                         
  -5  12   2        590.16        578.39         5.53 o                         
  -4  12   2       2546.03       2522.37        14.18 o                         
  -3  12   2        169.93        153.04         3.24 o                         
  -2  12   2        501.69        495.83         5.47 o                         
  -1  12   2         29.65         39.01         2.29 o                         
   0  12   2        252.21        254.98         5.12 o                         
   1  12   2        879.91        870.45        10.06 o                         
  -6  13   2        568.21        576.47         6.79 o                         
  -5  13   2        186.36        183.58         4.08 o                         
  -4  13   2       6433.68       6429.34        35.09 o                         
  -3  13   2       3766.87       3804.22        23.48 o                         
  -2  13   2       2216.27       2227.45        16.00 o                         
  -1  13   2        195.61        186.45         4.71 o                         
  -7  14   2       4808.61       4776.46        44.77 o                         
  -6  14   2          6.85         15.26         2.28 o                         
  -5  14   2        804.71        805.48         9.14 o                         
  -4  14   2         91.32         85.87         3.39 o                         
  -3  14   2        688.76        701.10         8.50 o                         
   0   0   3       4156.09       3773.65        33.43 o                         
   0   1   3       1103.75       1087.93         4.55 o                         
   1   1   3      18985.29      17945.33       119.28 o                         
  -1   2   3      10308.84      10084.13        50.04 o                         
   0   2   3        190.29        162.47         2.12 o                         
   1   2   3        720.34        635.17         3.38 o                         
   2   2   3      11219.11      11001.80        65.88 o                         
  -1   3   3      30346.38      29940.34       148.03 o                         
   0   3   3       2614.92       2437.40         9.25 o                         
   1   3   3         99.95        111.92         1.74 o                         
   2   3   3        254.23        246.21         2.15 o                         
   3   3   3       1083.84       1256.77         8.17 o                         
  -2   4   3       4885.85       5306.61        23.39 o                         
  -1   4   3       7547.63       7266.38        26.70 o                         
   0   4   3       3136.69       3067.51        10.59 o                         
   1   4   3       6261.44       6094.67        21.58 o                         
   2   4   3        314.12        320.45         2.60 o                         
   3   4   3      12996.12      13236.11        47.32 o                         
   4   4   3       1313.17       1412.23         9.45 o                         
  -2   5   3       4128.81       4049.37        13.76 o                         
  -1   5   3       4432.30       4425.27        14.64 o                         
   0   5   3        854.84        792.51         3.62 o                         
   1   5   3       2163.49       2262.83         8.54 o                         
   2   5   3       5150.96       5017.19        17.84 o                         
   3   5   3       4416.34       4432.22        16.70 o                         
   4   5   3       6403.69       6399.75        24.21 o                         
   5   5   3        812.01        813.65         8.72 o                         
  -3   6   3        829.28        742.67         6.74 o                         
  -2   6   3          1.18         40.82         3.40 o                         
  -1   6   3       1862.00       1977.37         7.40 o                         
   0   6   3      23265.97      23543.09        92.96 o                         
   1   6   3        911.54        939.93         4.73 o                         
   2   6   3       1205.36       1200.09         6.04 o                         
   3   6   3       1747.47       1694.45         8.46 o                         
   4   6   3          1.66         11.55         1.33 o                         
   5   6   3       3299.75       3311.83        17.03 o                         
   6   6   3       6654.64       6604.98        41.46 o                         
  -3   7   3          3.97         20.80         1.44 o                         
  -2   7   3       8886.80       8687.37        29.82 o                         
  -1   7   3        600.54        643.91         3.78 o                         
   0   7   3       1137.99       1161.74         5.78 o                         
   1   7   3       3728.38       3654.63        14.74 o                         
   2   7   3         47.48         61.72         1.80 o                         
   3   7   3          0.96         21.37         3.28 o                         
   4   7   3       3982.05       3949.43        19.45 o                         
   5   7   3        853.79        842.71         6.96 o                         
   6   7   3          0.53          8.60         1.58 o                         
   7   7   3       2111.33       2091.46        21.91 o                         
  -4   8   3       3316.73       3234.12        18.42 o                         
  -3   8   3        460.20        461.06         3.31 o                         
  -2   8   3       5918.39       5869.50        21.75 o                         
  -1   8   3         11.80         31.90         1.18 o                         
   0   8   3       1168.92       1165.26         6.33 o                         
   1   8   3        205.84        207.16         2.58 o                         
   2   8   3       2054.74       2026.70        10.05 o                         
   3   8   3       2783.44       2757.86        14.37 o                         
   4   8   3       1490.16       1495.70        10.42 o                         
   5   8   3         44.93         55.25         2.49 o                         
   6   8   3        226.18        232.71         5.05 o                         
  -4   9   3       2819.01       2795.86        12.34 o                         
  -3   9   3        295.28        286.34         2.92 o                         
  -2   9   3       7899.18       7835.15        30.77 o                         
  -1   9   3       6276.15       6280.75        24.91 o                         
   0   9   3        565.97        577.62         4.47 o                         
   1   9   3        598.22        614.05         4.92 o                         
   2   9   3         47.68         59.50         2.10 o                         
   3   9   3         64.09         66.29         2.40 o                         
   4   9   3       5508.63       5515.10        30.22 o                         
   5   9   3       5273.58       5304.08        32.50 o                         
  -5  10   3       1233.75       1190.24        10.15 o                         
  -4  10   3          6.57         19.28         1.70 o                         
  -3  10   3       1962.49       1971.71        10.39 o                         
  -2  10   3        246.83        244.43         3.09 o                         
  -1  10   3       2696.57       2683.83        13.43 o                         
   0  10   3        535.75        541.62         5.03 o                         
   1  10   3       5645.48       5674.82        26.62 o                         
   2  10   3         19.23         25.19         1.86 o                         
   3  10   3       2708.98       2703.80        18.16 o                         
   4  10   3       1167.49       1136.96        11.26 o                         
  -5  11   3       2710.37       2671.23        13.59 o                         
  -4  11   3       2841.12       2821.98        14.29 o                         
  -3  11   3       3174.58       3160.15        15.66 o                         
  -2  11   3        447.51        442.96         4.62 o                         
  -1  11   3       4190.55       4156.13        20.73 o                         
   0  11   3       2968.31       2957.17        17.68 o                         
   1  11   3        568.86        562.92         6.66 o                         
   2  11   3        120.33        113.00         4.21 o                         
   3  11   3        606.25        587.00        11.00 o                         
  -6  12   3       6368.51       6357.55        41.47 o                         
  -5  12   3       1039.23       1016.03         7.90 o                         
  -4  12   3          3.98         20.30         1.94 o                         
  -3  12   3       1668.06       1681.68        11.85 o                         
  -2  12   3         73.85         75.85         2.77 o                         
  -1  12   3        696.93        690.84         7.50 o                         
   0  12   3       5820.00       5905.32        34.63 o                         
   1  12   3        123.09        114.88         4.45 o                         
  -6  13   3        233.71        224.03         4.24 o                         
  -5  13   3       1019.05       1016.72         9.31 o                         
  -4  13   3        107.39        113.34         3.73 o                         
  -3  13   3         29.09         30.69         2.35 o                         
  -2  13   3        225.49        221.80         4.84 o                         
  -1  13   3         40.43         55.88         2.90 o                         
  -7  14   3          7.06         15.07         3.46 o                         
  -6  14   3       1081.04       1081.36        11.03 o                         
  -5  14   3       2350.41       2382.89        18.32 o                         
  -4  14   3          5.62         16.90         2.23 o                         
  -3  14   3        154.87        157.33         5.52 o                         
   0   0   4        472.25        505.64        10.88 o                         
   0   1   4      23547.88      22752.64       118.11 o                         
   1   1   4       5265.96       5003.33        27.20 o                         
  -1   2   4        316.19        238.87         2.85 o                         
   0   2   4       1337.49       1269.14         5.61 o                         
   1   2   4      17903.85      17922.12        78.29 o                         
   2   2   4      47551.87      47123.97       274.30 o                         
  -1   3   4        163.60        167.04         1.47 o                         
   0   3   4       9753.55       9479.35        32.84 o                         
   1   3   4        197.90        249.18         1.91 o                         
   2   3   4          1.39         12.26         0.91 o                         
   3   3   4       9411.72       9318.13        46.38 o                         
  -2   4   4       5394.16       5117.39        23.55 o                         
  -1   4   4       2356.61       2331.95         8.36 o                         
   0   4   4       2998.15       2967.88        10.71 o                         
   1   4   4         27.83         34.87         1.30 o                         
   2   4   4       3168.50       3151.87        12.00 o                         
   3   4   4        406.98        383.16         2.96 o                         
   4   4   4       1684.91       1688.60        11.51 o                         
  -2   5   4         65.41         78.16         1.48 o                         
  -1   5   4         75.45         59.09         1.07 o                         
   0   5   4       8307.16       8428.83        28.04 o                         
   1   5   4      13195.34      13197.01        44.27 o                         
   2   5   4       1408.68       1356.06         6.72 o                         
   3   5   4          3.14         11.59         0.98 o                         
   4   5   4        189.29        191.43         2.73 o                         
   5   5   4         11.39         15.82         2.05 o                         
  -3   6   4      34394.80      34791.30       254.10 o                         
  -2   6   4        379.04        367.62         2.57 o                         
  -1   6   4      17106.01      17247.19        55.58 o                         
   0   6   4       4890.46       5048.60        18.25 o                         
   1   6   4       2132.76       2133.45         9.36 o                         
   2   6   4       4212.25       4222.00        17.04 o                         
   3   6   4       4093.18       4068.92        17.86 o                         
   4   6   4       3552.29       3516.18        17.29 o                         
   5   6   4       8262.68       8258.61        37.74 o                         
   6   6   4          3.59         14.48         2.58 o                         
  -3   7   4       5762.30       5892.38        22.47 o                         
  -2   7   4        992.74        949.29         4.92 o                         
  -1   7   4       7358.08       7244.66        25.78 o                         
   0   7   4       4096.73       4046.76        15.83 o                         
   1   7   4      11364.81      11275.93        41.52 o                         
   2   7   4       3114.38       3103.38        14.34 o                         
   3   7   4          0.68         23.38         1.59 o                         
   4   7   4         28.05         38.31         1.91 o                         
   5   7   4       2136.93       2113.48        13.86 o                         
   6   7   4         29.35         27.43         2.14 o                         
   7   7   4       2419.52       2420.95        23.69 o                         
  -4   8   4      10641.07      10612.22        59.18 o                         
  -3   8   4        132.28        139.94         2.02 o                         
  -2   8   4          1.31         13.30         1.45 o                         
  -1   8   4       1547.86       1504.16         7.49 o                         
   0   8   4         31.58         43.68         1.64 o                         
   1   8   4        606.06        613.97         4.88 o                         
   2   8   4       5165.99       5167.39        22.55 o                         
   3   8   4        573.71        564.96         5.49 o                         
   4   8   4        364.32        368.82         5.11 o                         
   5   8   4        630.37        629.35         7.08 o                         
   6   8   4         17.17         20.55         2.31 o                         
  -4   9   4          3.66         14.59         1.09 o                         
  -3   9   4       1651.81       1628.17         8.68 o                         
  -2   9   4        250.55        245.98         3.00 o                         
  -1   9   4        304.83        299.90         3.44 o                         
   0   9   4       3716.76       3717.79        17.98 o                         
   1   9   4        126.12        130.23         2.66 o                         
   2   9   4        140.51        137.05         3.06 o                         
   3   9   4        891.08        882.46         8.26 o                         
   4   9   4         87.19         88.01         3.23 o                         
   5   9   4        135.77        132.15         4.02 o                         
  -5  10   4         24.60         28.70         2.11 o                         
  -4  10   4       2261.96       2236.23        11.40 o                         
  -3  10   4          1.67         18.03         2.16 o                         
  -2  10   4       3153.13       3145.31        15.32 o                         
  -1  10   4        374.31        375.94         4.37 o                         
   0  10   4       1381.29       1369.79         9.27 o                         
   1  10   4        129.48        118.27         3.34 o                         
   2  10   4        132.48        133.40         3.76 o                         
   3  10   4          0.39         10.58         2.09 o                         
   4  10   4       1167.64       1164.44        11.39 o                         
  -5  11   4      10764.57      10746.97        45.29 o                         
  -4  11   4        499.13        526.22         5.13 o                         
  -3  11   4       3079.41       3047.21        15.78 o                         
  -2  11   4         80.79        114.11         2.86 o                         
  -1  11   4       1008.58        983.51         8.01 o                         
   0  11   4       7772.72       7830.10        48.56 o                         
   1  11   4       1109.28       1097.44         9.87 o                         
   2  11   4       2752.18       2759.97        20.49 o                         
  -6  12   4       1020.59        972.76        11.26 o                         
  -5  12   4       3208.90       3193.74        17.74 o                         
  -4  12   4        263.74        264.83         4.09 o                         
  -3  12   4       4359.98       4356.96        23.79 o                         
  -2  12   4        628.90        633.60         7.39 o                         
  -1  12   4       3136.42       3189.31        21.80 o                         
   0  12   4        677.22        658.39         8.17 o                         
   1  12   4         82.83         81.98         5.19 o                         
  -6  13   4        531.50        514.24         6.51 o                         
  -5  13   4       1152.45       1141.01        10.47 o                         
  -4  13   4        748.50        728.68         8.36 o                         
  -3  13   4        249.65        229.10         5.08 o                         
  -2  13   4       1116.63       1100.61        11.94 o                         
  -1  13   4        831.92        826.71        12.98 o                         
  -7  14   4        363.32        360.21         8.64 o                         
  -6  14   4         25.22         30.35         2.48 o                         
  -5  14   4        623.65        591.94         8.35 o                         
  -4  14   4       2838.94       2863.19        23.40 o                         
   0   0   5      18501.82      18972.82       200.23 o                         
   0   1   5        815.74        843.94         4.17 o                         
   1   1   5       1542.26       1481.37         9.52 o                         
  -1   2   5       6240.90       5903.02        30.80 o                         
   0   2   5        418.37        410.08         2.60 o                         
   1   2   5      23736.88      23772.86       117.08 o                         
   2   2   5       7842.40       8049.52        35.93 o                         
  -1   3   5       1506.49       1428.92         5.62 o                         
   0   3   5       5428.56       5323.11        18.40 o                         
   1   3   5       6143.42       6143.56        21.90 o                         
   2   3   5       5538.19       5567.73        20.28 o                         
   3   3   5          9.81         32.17         2.46 o                         
  -2   4   5       7737.91       7741.19        38.67 o                         
  -1   4   5        361.18        397.59         2.44 o                         
   0   4   5         46.88         66.92         1.51 o                         
   1   4   5       4086.73       3961.10        14.39 o                         
   2   4   5        517.33        504.89         3.44 o                         
   3   4   5          1.29         27.91         1.95 o                         
   4   4   5      11010.29      11080.04        58.42 o                         
  -2   5   5        660.09        691.77         3.58 o                         
  -1   5   5      10475.84      10360.31        34.77 o                         
   0   5   5        307.56        338.75         2.64 o                         
   1   5   5       1136.07       1153.20         5.86 o                         
   2   5   5       6178.03       6095.23        23.85 o                         
   3   5   5        910.47        923.14         5.81 o                         
   4   5   5        109.78        123.35         2.45 o                         
   5   5   5       3776.01       3761.58        27.36 o                         
  -3   6   5        409.00        447.88         4.66 o                         
  -2   6   5        893.60        921.64         4.91 o                         
  -1   6   5        509.67        525.69         3.50 o                         
   0   6   5      11858.25      11768.12        40.83 o                         
   1   6   5        154.69        151.95         2.32 o                         
   2   6   5       4482.07       4462.64        19.00 o                         
   3   6   5        581.47        573.94         4.77 o                         
   4   6   5         34.94         52.44         1.99 o                         
   5   6   5        825.50        805.46         7.11 o                         
   6   6   5       1627.56       1612.06        16.25 o                         
  -3   7   5      14033.04      13963.33        50.89 o                         
  -2   7   5        268.55        255.56         2.62 o                         
  -1   7   5        936.06        937.56         5.30 o                         
   0   7   5         49.43         59.29         1.80 o                         
   1   7   5        319.24        331.60         3.50 o                         
   2   7   5      10414.90      10412.08        46.78 o                         
   3   7   5       5956.21       5905.63        27.32 o                         
   4   7   5         98.89        125.42         3.07 o                         
   5   7   5         74.05         76.93         2.82 o                         
   6   7   5        569.17        584.27         6.98 o                         
   7   7   5        462.87        438.72         9.40 o                         
  -4   8   5        467.07        463.31         5.74 o                         
  -3   8   5       3123.55       3044.02        13.85 o                         
  -2   8   5       3410.83       3336.85        15.23 o                         
  -1   8   5       1236.69       1209.82         7.45 o                         
   0   8   5          3.54         14.03         1.52 o                         
   1   8   5       3459.86       3476.87        16.77 o                         
   2   8   5       1371.27       1355.49         8.76 o                         
   3   8   5       6030.40       6083.07        29.78 o                         
   4   8   5         13.02         19.70         2.01 o                         
   5   8   5       3376.74       3364.50        21.26 o                         
   6   8   5        366.22        361.53         6.27 o                         
  -4   9   5       1830.43       1811.43        10.04 o                         
  -3   9   5       2616.20       2557.00        13.34 o                         
  -2   9   5        264.21        270.42         3.47 o                         
  -1   9   5        859.43        849.34         6.61 o                         
   0   9   5        751.50        731.68         6.14 o                         
   1   9   5       1521.65       1505.10         9.96 o                         
   2   9   5       1003.96       1016.83         8.54 o                         
   3   9   5       1764.74       1749.79        13.29 o                         
   4   9   5       1086.80       1069.82        10.16 o                         
  -5  10   5       2225.73       2190.52        16.85 o                         
  -4  10   5        247.23        249.78         3.55 o                         
  -3  10   5        587.80        572.67         5.57 o                         
  -2  10   5       6854.72       6818.93        32.09 o                         
  -1  10   5        353.85        333.96         4.40 o                         
   0  10   5          2.31         16.17         1.65 o                         
   1  10   5       2503.36       2499.59        15.91 o                         
   2  10   5         60.16         64.84         3.05 o                         
   3  10   5        937.35        914.07         9.90 o                         
  -5  11   5        812.09        790.80         7.15 o                         
  -4  11   5       2009.79       2012.85        12.65 o                         
  -3  11   5        758.34        750.38         6.98 o                         
  -2  11   5          2.52          9.80         1.76 o                         
  -1  11   5       3022.75       3021.76        18.97 o                         
   0  11   5        799.27        772.79         8.70 o                         
   1  11   5          4.08         10.53         2.18 o                         
   2  11   5        318.91        337.57         6.34 o                         
  -6  12   5        295.87        281.17         6.80 o                         
  -5  12   5        180.67        183.85         4.03 o                         
  -4  12   5       1719.89       1731.78        12.87 o                         
  -3  12   5        198.93        182.75         4.22 o                         
  -2  12   5       1572.11       1565.82        13.53 o                         
  -1  12   5        549.99        549.89         7.59 o                         
   0  12   5       1511.70       1500.98        13.21 o                         
  -6  13   5        639.42        628.87         7.53 o                         
  -5  13   5        141.77        145.07         4.28 o                         
  -4  13   5       3077.68       3066.95        22.44 o                         
  -3  13   5       2938.40       2920.38        22.62 o                         
  -2  13   5        230.89        219.57         5.82 o                         
  -7  14   5       2254.18       2230.76        25.91 o                         
  -6  14   5         23.47         25.18         2.69 o                         
   0   0   6      40003.09      40760.52       556.85 o                         
   0   1   6        515.43        552.75         3.27 o                         
   1   1   6       8991.54       8893.40        43.03 o                         
  -1   2   6         84.46         92.60         2.39 o                         
   0   2   6       3846.69       3776.83        14.32 o                         
   1   2   6        190.51        217.92         1.99 o                         
   2   2   6       9403.00       9516.79        44.39 o                         
  -1   3   6       8729.57       8712.97        28.98 o                         
   0   3   6         72.43         78.03         1.47 o                         
   1   3   6        156.91        180.55         1.87 o                         
   2   3   6        210.82        229.32         2.86 o                         
   3   3   6        821.86        783.29         6.96 o                         
  -2   4   6       2706.97       2835.86        14.65 o                         
  -1   4   6      11346.24      11353.08        37.18 o                         
   0   4   6        409.01        433.57         2.95 o                         
   1   4   6      11961.72      11984.58        42.16 o                         
   2   4   6       2591.34       2583.08        11.57 o                         
   3   4   6       9000.39       9157.76        35.45 o                         
   4   4   6       2124.69       2133.00        17.87 o                         
  -2   5   6      11868.04      11873.94        38.23 o                         
  -1   5   6       3601.39       3578.63        13.65 o                         
   0   5   6       5914.89       5968.95        22.23 o                         
   1   5   6          0.86         24.80         1.21 o                         
   2   5   6        127.10        133.47         2.33 o                         
   3   5   6       7884.55       7901.46        32.44 o                         
   4   5   6        286.99        299.26         3.91 o                         
   5   5   6       6078.61       6098.06        42.51 o                         
  -3   6   6       3164.81       3125.40        17.71 o                         
  -2   6   6         86.74         88.86         1.73 o                         
  -1   6   6        445.48        458.23         3.49 o                         
   0   6   6       5622.80       5591.09        22.00 o                         
   1   6   6         30.74         36.96         1.50 o                         
   2   6   6         12.50         31.71         1.55 o                         
   3   6   6       1292.93       1282.43         8.29 o                         
   4   6   6        225.62        224.66         3.71 o                         
   5   6   6          2.47         10.65         1.83 o                         
   6   6   6       2569.52       2550.38        24.50 o                         
  -3   7   6        224.56        231.55         2.63 o                         
  -2   7   6       3044.27       2977.73        13.70 o                         
  -1   7   6        106.20        107.42         2.00 o                         
   0   7   6        566.57        553.00         4.55 o                         
   1   7   6       4101.17       4085.76        18.94 o                         
   2   7   6        127.89        135.21         2.79 o                         
   3   7   6        200.97        211.40         3.55 o                         
   4   7   6       1425.62       1432.15        10.59 o                         
   5   7   6        511.12        527.87         6.64 o                         
   6   7   6         22.69         23.05         2.25 o                         
  -4   8   6       6530.64       6459.70        49.96 o                         
  -3   8   6        121.68        129.14         2.37 o                         
  -2   8   6        676.65        686.53         5.34 o                         
  -1   8   6          6.58         14.88         1.28 o                         
   0   8   6       1546.14       1538.92         9.61 o                         
   1   8   6        163.92        165.84         3.08 o                         
   2   8   6       3349.50       3382.42        17.96 o                         
   3   8   6         41.05         44.73         2.24 o                         
   4   8   6       1733.79       1737.86        12.73 o                         
   5   8   6        100.72         83.11         3.37 o                         
  -4   9   6       1646.04       1653.56        10.30 o                         
  -3   9   6         70.90         75.46         2.27 o                         
  -2   9   6       9182.74       9139.65        39.19 o                         
  -1   9   6       6166.36       6146.60        29.53 o                         
   0   9   6       3506.15       3533.77        19.08 o                         
   1   9   6       1058.10       1027.24         8.37 o                         
   2   9   6        349.18        350.99         5.57 o                         
   3   9   6        483.56        458.26         7.10 o                         
   4   9   6       3636.24       3661.74        25.50 o                         
  -5  10   6       8643.27       8688.17        57.49 o                         
  -4  10   6        313.05        306.81         4.20 o                         
  -3  10   6       7387.26       7371.62        34.93 o                         
  -2  10   6       2795.42       2721.45        16.18 o                         
  -1  10   6       1055.69       1075.13         9.27 o                         
   0  10   6        764.51        750.17         7.53 o                         
   1  10   6        967.52        965.24         9.71 o                         
   2  10   6       1907.33       1873.38        15.35 o                         
   3  10   6       4156.72       4186.52        32.40 o                         
  -5  11   6         29.70         41.36         2.34 o                         
  -4  11   6        569.98        559.30         6.30 o                         
  -3  11   6        737.53        721.23         7.69 o                         
  -2  11   6       1078.28       1085.53        10.23 o                         
  -1  11   6       1131.02       1143.01        10.90 o                         
   0  11   6         10.73         16.49         2.20 o                         
   1  11   6         19.67         21.61         2.60 o                         
  -6  12   6       2947.61       2930.44        26.48 o                         
  -5  12   6         24.57         24.19         2.13 o                         
  -4  12   6         11.56         17.69         2.06 o                         
  -3  12   6       1165.73       1153.71        11.13 o                         
  -2  12   6         95.52         93.41         3.53 o                         
  -1  12   6        207.51        198.50         5.22 o                         
  -6  13   6         64.97         68.55         3.01 o                         
  -5  13   6       1043.97       1045.62        10.74 o                         
  -4  13   6        493.72        472.22         6.87 o                         
  -3  13   6        146.38        139.89         5.35 o                         
   0   0   7      12722.18      13348.40       103.96 o                         
   0   1   7       7464.73       7584.74        25.87 o                         
   1   1   7        287.86        278.09         3.28 o                         
  -1   2   7       6971.04       6844.51        35.11 o                         
   0   2   7         21.77         39.18         1.32 o                         
   1   2   7       2899.40       2855.75        11.80 o                         
   2   2   7       1736.95       1722.81        11.41 o                         
  -1   3   7       1874.53       1894.75         8.71 o                         
   0   3   7       7557.62       7479.31        27.18 o                         
   1   3   7        136.82        144.00         2.03 o                         
   2   3   7        142.91        163.06         2.43 o                         
   3   3   7       5681.47       5710.09        33.89 o                         
  -2   4   7      17967.21      18028.35        82.28 o                         
  -1   4   7       2313.13       2309.54        10.01 o                         
   0   4   7       1871.89       1883.91         8.80 o                         
   1   4   7        167.12        172.66         2.78 o                         
   2   4   7        115.74        133.14         2.45 o                         
   3   4   7       2163.06       2169.53        11.69 o                         
   4   4   7      11371.71      11351.15        69.13 o                         
  -2   5   7        248.54        262.95         2.66 o                         
  -1   5   7        253.91        260.43         2.61 o                         
   0   5   7      17972.19      18094.94        61.92 o                         
   1   5   7       5624.90       5582.58        22.47 o                         
   2   5   7       1452.29       1457.55         8.51 o                         
   3   5   7        495.05        526.38         5.12 o                         
   4   5   7         98.45        124.54         3.13 o                         
   5   5   7        881.62        867.33        11.09 o                         
  -3   6   7          6.84         17.37         1.66 o                         
  -2   6   7       1363.32       1335.97         7.13 o                         
  -1   6   7       4624.72       4606.73        19.18 o                         
   0   6   7       1140.71       1121.86         6.85 o                         
   1   6   7       6553.76       6521.74        26.83 o                         
   2   6   7       2953.86       2939.32        14.80 o                         
   3   6   7       2208.25       2190.24        13.18 o                         
   4   6   7        569.04        570.16         6.42 o                         
   5   6   7       4127.66       4148.29        24.37 o                         
   6   6   7       2686.93       2622.80        24.62 o                         
  -3   7   7        590.26        596.38         4.58 o                         
  -2   7   7       1624.47       1607.05         8.97 o                         
  -1   7   7        965.60        975.02         6.49 o                         
   0   7   7       1298.10       1321.54         8.79 o                         
   1   7   7          5.15         14.23         1.43 o                         
   2   7   7          7.43         19.50         1.55 o                         
   3   7   7         58.36         64.46         2.52 o                         
   4   7   7        468.85        459.41         6.13 o                         
   5   7   7       1387.11       1383.87        11.64 o                         
   6   7   7       1981.49       2027.61        15.97 o                         
  -4   8   7       3248.16       3219.95        22.95 o                         
  -3   8   7        218.00        219.96         3.26 o                         
  -2   8   7         16.17         27.33         1.61 o                         
  -1   8   7       3452.51       3447.59        17.31 o                         
   0   8   7         85.73         80.62         2.54 o                         
   1   8   7         51.09         54.68         2.35 o                         
   2   8   7       2998.03       3013.98        17.82 o                         
   3   8   7          4.86          8.48         1.92 o                         
   4   8   7        182.77        185.69         4.67 o                         
  -4   9   7        440.23        432.69         4.99 o                         
  -3   9   7       5726.72       5724.14        27.34 o                         
  -2   9   7       2491.66       2458.45        14.48 o                         
  -1   9   7       1851.31       1803.47        12.47 o                         
   0   9   7        778.83        795.57         7.62 o                         
   1   9   7        155.13        181.28         4.12 o                         
   2   9   7         98.56         85.09         3.42 o                         
   3   9   7       3765.84       3826.89        34.56 o                         
  -5  10   7        895.65        843.24        10.59 o                         
  -4  10   7        724.85        735.71         6.96 o                         
  -3  10   7         74.55         67.83         2.79 o                         
  -2  10   7       4137.14       4119.71        24.62 o                         
  -1  10   7          3.06          8.49         1.92 o                         
   0  10   7       2663.68       2675.47        20.07 o                         
   1  10   7         28.67         30.92         2.64 o                         
   2  10   7        219.94        245.53         5.95 o                         
  -5  11   7       3048.76       3027.32        18.86 o                         
  -4  11   7         17.89         15.87         2.02 o                         
  -3  11   7       1282.72       1313.55        11.98 o                         
  -2  11   7         14.55         19.24         2.22 o                         
  -1  11   7         47.82         59.31         3.06 o                         
   0  11   7       3278.66       3272.01        23.28 o                         
  -6  12   7        299.19        266.30         7.21 o                         
  -5  12   7       1079.80       1085.71        10.32 o                         
  -4  12   7        361.86        367.50         6.17 o                         
  -3  12   7        933.52        933.14         9.88 o                         
  -2  12   7         90.77         85.87         3.82 o                         
  -6  13   7        252.78        253.55         5.60 o                         
   0   0   8      17467.69      17901.60       141.32 o                         
   0   1   8        155.66        188.08         2.23 o                         
   1   1   8        233.73        217.17         3.27 o                         
  -1   2   8       7404.51       7389.73        38.32 o                         
   0   2   8       1073.44       1061.68         5.63 o                         
   1   2   8       4251.61       4224.38        16.92 o                         
   2   2   8        857.41        916.15         8.32 o                         
  -1   3   8        608.18        632.26         4.47 o                         
   0   3   8          2.24         12.30         1.06 o                         
   1   3   8       8739.78       8717.19        33.89 o                         
   2   3   8       4216.86       4214.99        18.17 o                         
   3   3   8       4934.16       4842.75        31.00 o                         
  -2   4   8       5017.16       4968.05        27.91 o                         
  -1   4   8        124.29        130.66         2.25 o                         
   0   4   8        367.60        370.56         3.54 o                         
   1   4   8       1085.87       1077.93         6.73 o                         
   2   4   8         29.58         41.28         1.71 o                         
   3   4   8         83.75         90.58         2.47 o                         
   4   4   8        556.90        554.65         8.12 o                         
  -2   5   8        645.24        640.00         4.83 o                         
  -1   5   8       3517.88       3459.02        15.30 o                         
   0   5   8       2265.63       2263.30        10.91 o                         
   1   5   8        503.32        519.15         4.68 o                         
   2   5   8       2453.20       2432.12        13.35 o                         
   3   5   8       1111.40       1094.94         8.40 o                         
   4   5   8        103.79        104.40         3.03 o                         
   5   5   8       4124.14       4104.50        32.37 o                         
  -3   6   8        512.61        491.67         5.65 o                         
  -2   6   8       1373.62       1349.39         8.08 o                         
  -1   6   8        180.34        180.49         2.98 o                         
   0   6   8       6652.22       6626.04        27.91 o                         
   1   6   8         91.95         99.66         2.66 o                         
   2   6   8        356.61        374.88         4.58 o                         
   3   6   8        284.07        280.22         4.41 o                         
   4   6   8        185.57        192.58         4.24 o                         
   5   6   8        643.96        618.60         7.40 o                         
   6   6   8       4272.19       4345.64        36.06 o                         
  -3   7   8       4693.91       4657.76        20.53 o                         
  -2   7   8        584.58        586.65         5.10 o                         
  -1   7   8       1893.75       1885.67        11.12 o                         
   0   7   8         58.50         67.48         2.24 o                         
   1   7   8         58.00         64.55         2.52 o                         
   2   7   8       4497.14       4503.22        30.04 o                         
   3   7   8       1787.25       1771.28        13.28 o                         
   4   7   8       2087.57       2093.04        15.33 o                         
   5   7   8        330.91        309.08         5.64 o                         
  -4   8   8       3386.33       3305.11        24.10 o                         
  -3   8   8       4597.40       4611.76        22.06 o                         
  -2   8   8        445.60        437.89         4.91 o                         
  -1   8   8       4107.40       4126.24        21.40 o                         
   0   8   8       2101.30       2095.65        13.21 o                         
   1   8   8       6527.80       6554.70        33.31 o                         
   2   8   8        673.10        656.38         7.98 o                         
   3   8   8          2.96         17.76         2.41 o                         
   4   8   8          7.36         13.48         2.43 o                         
  -4   9   8       1865.99       1855.61        11.80 o                         
  -3   9   8        269.24        262.29         4.19 o                         
  -2   9   8         20.20         27.46         2.10 o                         
  -1   9   8        500.82        506.98         6.47 o                         
   0   9   8         59.84         62.86         3.06 o                         
   1   9   8       1552.86       1551.14        13.25 o                         
   2   9   8        403.10        395.78         6.71 o                         
  -5  10   8       2975.28       2962.07        25.83 o                         
  -4  10   8          6.91         15.71         2.22 o                         
  -3  10   8          5.95         16.82         2.05 o                         
  -2  10   8        504.74        506.23         6.68 o                         
  -1  10   8          8.62         18.16         2.18 o                         
   0  10   8        187.87        177.74         5.15 o                         
   1  10   8       1380.55       1380.24        13.89 o                         
  -5  11   8        634.68        617.05         7.39 o                         
  -4  11   8       1556.40       1553.18        13.07 o                         
  -3  11   8          1.32          6.78         2.03 o                         
  -2  11   8        331.87        323.23         5.97 o                         
  -1  11   8       1526.31       1512.88        14.29 o                         
  -6  12   8       7029.40       7164.07        57.25 o                         
  -5  12   8        110.75        101.61         3.83 o                         
  -4  12   8       1062.90       1070.46        11.55 o                         
   0   0   9        731.07        741.29        11.80 o                         
   0   1   9       1416.68       1399.68         7.19 o                         
   1   1   9       6149.96       6072.18        33.08 o                         
  -1   2   9          2.15         11.29         1.63 o                         
   0   2   9         28.57         48.66         1.62 o                         
   1   2   9       2843.52       2898.18        13.88 o                         
   2   2   9      15495.27      15570.97        81.06 o                         
  -1   3   9       7774.53       7772.25        31.30 o                         
   0   3   9       3746.03       3665.42        17.02 o                         
   1   3   9       1932.89       1933.26        10.39 o                         
   2   3   9       1095.33       1111.09         7.32 o                         
   3   3   9         96.39        110.31         3.88 o                         
  -2   4   9       1884.73       1914.42        13.89 o                         
  -1   4   9       3932.12       3897.35        18.26 o                         
   0   4   9       2150.20       2124.25        11.16 o                         
   1   4   9        507.55        498.06         4.63 o                         
   2   4   9       1029.22       1010.67         7.37 o                         
   3   4   9       5016.26       5019.62        24.31 o                         
   4   4   9        911.69        869.40        10.89 o                         
  -2   5   9        478.37        494.69         4.59 o                         
  -1   5   9         11.94         20.76         1.47 o                         
   0   5   9       4439.39       4412.82        21.10 o                         
   1   5   9        620.91        606.67         5.63 o                         
   2   5   9        777.47        760.14         6.83 o                         
   3   5   9        459.09        459.32         5.33 o                         
   4   5   9       3367.22       3431.02        19.48 o                         
   5   5   9        251.02        256.30         6.80 o                         
  -3   6   9       3916.63       3831.25        24.88 o                         
  -2   6   9        129.52        129.56         2.90 o                         
  -1   6   9        515.22        531.98         5.33 o                         
   0   6   9        595.07        584.86         5.83 o                         
   1   6   9          1.30         11.83         1.65 o                         
   2   6   9        131.94        132.52         3.52 o                         
   3   6   9       2728.96       2757.55        17.35 o                         
   4   6   9        191.12        184.58         4.47 o                         
   5   6   9         46.14         52.47         3.01 o                         
  -3   7   9       2953.13       2957.38        15.66 o                         
  -2   7   9       3229.12       3208.19        16.34 o                         
  -1   7   9       1093.08       1098.61         8.75 o                         
   0   7   9          1.47          3.93         1.66 o                         
   1   7   9       4318.59       4342.22        24.99 o                         
   2   7   9       2755.15       2736.63        19.20 o                         
   3   7   9        743.19        745.17         8.72 o                         
   4   7   9        414.92        414.57         6.68 o                         
  -4   8   9       8646.47       8677.06        76.54 o                         
  -3   8   9       1118.84       1079.78         8.41 o                         
  -2   8   9       1887.79       1907.10        12.80 o                         
  -1   8   9        222.34        211.39         4.18 o                         
   0   8   9         32.79         56.82         2.88 o                         
   1   8   9       1492.14       1451.49        12.46 o                         
   2   8   9       5150.58       5235.58        33.80 o                         
   3   8   9        148.60        145.36         4.46 o                         
  -4   9   9        260.90        269.37         4.68 o                         
  -3   9   9        165.13        171.51         4.04 o                         
  -2   9   9       3021.85       3027.08        19.69 o                         
  -1   9   9       2368.54       2363.75        17.75 o                         
   0   9   9         26.15         32.46         2.78 o                         
   1   9   9          3.80         23.41         2.65 o                         
  -5  10   9         35.25         38.75         3.52 o                         
  -4  10   9        667.54        669.83         8.14 o                         
  -3  10   9        814.30        804.69         8.81 o                         
  -2  10   9         28.43         24.16         2.55 o                         
  -1  10   9       2220.56       2275.37        19.70 o                         
   0  10   9       1273.83       1287.33        26.96 o                         
  -5  11   9        160.99        160.77         4.60 o                         
  -4  11   9        360.72        355.98         6.29 o                         
  -3  11   9        228.35        237.90         5.80 o                         
   0   0  10         73.14         62.07         4.20 o                         
   0   1  10       2820.35       2805.10        12.75 o                         
   1   1  10        366.70        363.58         5.49 o                         
  -1   2  10        466.74        459.53         5.58 o                         
   0   2  10        514.42        508.37         4.46 o                         
   1   2  10          1.67         13.84         1.40 o                         
   2   2  10        495.99        499.32         7.01 o                         
  -1   3  10       1468.33       1497.78         8.47 o                         
   0   3  10       1464.55       1452.73         8.80 o                         
   1   3  10        763.08        757.98         6.08 o                         
   2   3  10       1282.94       1265.91         8.64 o                         
   3   3  10       3423.07       3396.19        25.68 o                         
  -2   4  10       9293.05       9198.89        53.12 o                         
  -1   4  10        166.32        170.92         3.05 o                         
   0   4  10        188.50        194.08         3.27 o                         
   1   4  10          9.65         16.90         1.52 o                         
   2   4  10        521.81        541.79         6.15 o                         
   3   4  10       1328.12       1303.31        10.12 o                         
   4   4  10       5311.60       5260.42        55.97 o                         
  -2   5  10        338.48        354.44         4.34 o                         
  -1   5  10        552.09        547.85         5.28 o                         
   0   5  10        916.78        915.20         7.42 o                         
   1   5  10       2299.85       2303.03        13.96 o                         
   2   5  10        971.41        971.25         8.96 o                         
   3   5  10        531.50        508.94         6.86 o                         
   4   5  10        284.51        265.69         5.13 o                         
   5   5  10        215.36        220.05         6.90 o                         
  -3   6  10       4317.73       4323.04        32.29 o                         
  -2   6  10        235.19        237.71         3.90 o                         
  -1   6  10       3391.82       3359.91        17.58 o                         
   0   6  10        770.74        744.55         7.03 o                         
   1   6  10        405.57        426.46         6.00 o                         
   2   6  10        226.83        222.50         4.92 o                         
   3   6  10        441.49        449.88         6.68 o                         
   4   6  10       1037.54       1040.90        10.57 o                         
  -3   7  10        343.08        351.94         5.26 o                         
  -2   7  10         37.26         32.55         2.09 o                         
  -1   7  10       2171.97       2159.43        15.09 o                         
   0   7  10       1286.48       1270.96        10.98 o                         
   1   7  10        568.81        574.22         7.56 o                         
   2   7  10        684.73        699.52         8.58 o                         
   3   7  10       1288.28       1287.54        12.66 o                         
  -4   8  10         22.18         26.10         3.31 o                         
  -3   8  10        654.11        646.77         7.64 o                         
  -2   8  10         57.58         56.84         2.81 o                         
  -1   8  10       1989.37       1987.06        14.78 o                         
   0   8  10         22.85         27.30         2.57 o                         
   1   8  10        513.02        526.64         7.82 o                         
  -4   9  10         91.82         98.96         3.87 o                         
  -3   9  10       1143.57       1141.88        11.42 o                         
  -2   9  10       1343.96       1310.90        11.99 o                         
  -1   9  10        760.90        731.46         8.74 o                         
   0   9  10       1658.35       1668.77        15.34 o                         
  -5  10  10         48.89         53.61         4.68 o                         
  -4  10  10        262.93        277.94         6.05 o                         
  -3  10  10        693.75        663.25         9.21 o                         
   0   0  11      10426.10      10602.20       110.41 o                         
   0   1  11       2492.07       2475.36        12.82 o                         
   1   1  11       1589.10       1600.19        13.43 o                         
  -1   2  11        739.53        727.19         7.90 o                         
   0   2  11        355.32        363.53         4.37 o                         
   1   2  11       3486.54       3507.17        17.94 o                         
   2   2  11        471.61        453.70         7.26 o                         
  -1   3  11       4884.26       4894.73        22.89 o                         
   0   3  11         52.83         57.17         2.33 o                         
   1   3  11        264.48        264.72         3.92 o                         
   2   3  11        989.63       1003.20         8.15 o                         
   3   3  11       1296.34       1265.92        15.14 o                         
  -2   4  11        709.12        684.32         9.05 o                         
  -1   4  11        643.78        670.96         6.02 o                         
   0   4  11        214.72        205.98         3.77 o                         
   1   4  11       3709.81       3741.63        21.01 o                         
   2   4  11        227.25        233.09         4.64 o                         
   3   4  11       2413.85       2459.25        17.80 o                         
   4   4  11         23.99         23.54         3.52 o                         
  -2   5  11        793.62        791.16         7.16 o                         
  -1   5  11       3426.35       3433.50        18.69 o                         
   0   5  11       2014.99       2004.08        14.05 o                         
   1   5  11       1983.24       1960.53        14.43 o                         
   2   5  11        493.51        505.99         6.88 o                         
   3   5  11        585.84        588.65         7.72 o                         
   4   5  11         17.93         24.73         2.54 o                         
  -3   6  11        463.76        440.96         8.19 o                         
  -2   6  11         10.15         37.20         2.45 o                         
  -1   6  11       2374.64       2368.56        16.08 o                         
   0   6  11       8268.41       8407.78        45.63 o                         
   1   6  11        230.99        237.82         5.06 o                         
   2   6  11       1312.18       1316.59        12.16 o                         
   3   6  11        186.14        189.80         4.95 o                         
  -3   7  11       1659.82       1648.13        13.53 o                         
  -2   7  11        514.12        513.63         7.04 o                         
  -1   7  11         23.17         44.91         2.56 o                         
   0   7  11         84.74         83.40         3.44 o                         
   1   7  11         20.06         27.14         2.55 o                         
  -4   8  11         70.20         74.09         4.75 o                         
  -3   8  11        825.97        794.74         9.20 o                         
  -2   8  11       2557.23       2562.37        19.67 o                         
  -1   8  11         78.77         65.78         3.20 o                         
   0   8  11        253.11        244.37         5.85 o                         
  -4   9  11         27.32         34.22         3.14 o                         
  -3   9  11         19.62         20.95         2.66 o                         
   0   0  12        151.51        197.68         9.21 o                         
   0   1  12        989.84       1001.39         8.63 o                         
   1   1  12        508.30        521.08         9.78 o                         
  -1   2  12        112.85        123.90         5.26 o                         
   0   2  12        390.92        407.05         5.54 o                         
   1   2  12        851.59        850.84         8.27 o                         
   2   2  12       5742.26       5853.88        44.51 o                         
  -1   3  12        131.85        144.10         3.86 o                         
   0   3  12        435.19        432.16         5.68 o                         
   1   3  12        230.74        228.09         4.44 o                         
   2   3  12        194.72        181.28         4.32 o                         
   3   3  12       1452.11       1485.14        18.47 o                         
  -2   4  12         29.97         40.87         3.43 o                         
  -1   4  12        599.96        607.53         7.12 o                         
   0   4  12          9.27         11.72         1.87 o                         
   1   4  12        685.17        688.00         7.74 o                         
   2   4  12        199.93        208.74         4.78 o                         
   3   4  12        465.83        465.91         7.24 o                         
  -2   5  12       1221.78       1227.99        10.56 o                         
  -1   5  12         54.29         52.02         2.82 o                         
   0   5  12        259.00        269.85         5.39 o                         
   1   5  12       1441.75       1429.30        11.95 o                         
   2   5  12         74.53         69.03         3.28 o                         
  -3   6  12       1418.58       1446.08        18.00 o                         
  -2   6  12        175.65        180.73         4.35 o                         
  -1   6  12        972.38        976.70        10.17 o                         
   0   6  12        331.79        298.19         5.78 o                         
   1   6  12        908.02        915.57        10.01 o                         
  -3   7  12        915.57        907.81         9.67 o                         
  -2   7  12        656.68        657.84         8.32 o                         
  -1   7  12        273.60        274.53         6.01 o                         
   0   0  13        112.11         92.38         8.00 o                         
   0   1  13        280.49        284.43         5.67 o                         
   1   1  13        153.70        129.99         5.71 o                         
  -1   2  13       2736.58       2772.68        28.07 o                         
   0   2  13          0.38          5.37         2.16 o                         
   1   2  13       3765.36       3850.54        24.95 o                         
   2   2  13       1311.34       1281.96        15.98 o                         
  -1   3  13       1362.54       1326.04        12.31 o                         
   0   3  13        862.53        873.79         9.53 o                         
   1   3  13       1734.77       1730.23        13.61 o                         
   2   3  13        273.48        271.87         5.47 o                         
  -2   4  13       5812.54       5890.80        55.86 o                         
  -1   4  13       1178.29       1148.90        11.40 o                         
   0   4  13        348.36        361.81         6.10 o                         
   1   4  13          1.86          6.53         1.99 o                         
  -2   5  13        419.85        427.10         6.92 o                         
  -1   5  13        441.14        440.70         7.01 o                         
                                                                                
